# Supplementary material for: NRF2 activation by cysteine as a survival mechanism for triple-negative breast cancer cells
Source: Oncogene. 2024 Apr 10;43(22):1701–13. doi: 10.1038/s41388-024-03025-0 (PMC11136656; doi:10.1038/s41388-024-03025-0)
Supplement: Supplementary file 1 — Dataset 1 [file 41388_2024_3025_MOESM1_ESM.xlsx]

## Sheet: All genes
Dataset S1. Gene list reporting the gene expression Fold Change of GFP transduced Hs 578T cells with Cyss VS w/o Cyss
Gene	Type	baseMean	log2FoldChange	lfcSE	stat	pvalue	padj
7SK	lincRNA	2.59703	-0.826208	1.19723	-0.690099	0.490132
A1BG	protein_coding	33.1645	0.275536	0.33358	0.825997	0.408806
A1BG-AS1	antisense	175.154	-0.0474781	0.153326	-0.309654	0.756824	0.932537
A1CF	protein_coding	1.61503	-0.13618	1.54754	-0.0879979	0.929878			Deseq2_AllGenes_HS578TwoCyssVSwCYSS
A2M	protein_coding	3.7708	0.01456	0.929337	0.0156671	0.9875
A2M-AS1	antisense	0.155732	-0.587217	4.08047	-0.143909	0.885572
A2ML1	protein_coding	0.130951	-0.587217	4.08047	-0.143909	0.885572
A2ML1-AS1	antisense	0
A2ML1-AS2	antisense	0
A2MP1	pseudogene	0.994884	0.342141	1.88782	0.181237	0.856182
A3GALT2	protein_coding	1.27922	-0.378402	1.62351	-0.233077	0.815702
A4GALT	protein_coding	6.99217	-0.0936442	0.695349	-0.134672	0.892871
A4GNT	protein_coding	13.9024	-0.216843	0.489912	-0.442615	0.658044
AAAS	protein_coding	1226.98	0.0867868	0.0663819	1.30739	0.191081	0.589954
AACS	protein_coding	958.019	-0.0640761	0.071033	-0.90206	0.367025	0.755026
AACSP1	pseudogene	4.5286	-0.263284	0.888612	-0.296286	0.767011
AADAC	protein_coding	0.941391	-0.62694	1.94952	-0.321587	0.747766
AADACL2	protein_coding	0.175356	1.33634	4.08047	0.327496	0.743293
AADACL3	protein_coding	0.175356	1.33634	4.08047	0.327496	0.743293
AADACL4	protein_coding	0.155732	-0.587217	4.08047	-0.143909	0.885572
AADAT	protein_coding	432.129	-0.00338356	0.0965505	-0.0350444	0.972044	0.994283
AAED1	protein_coding	577.378	-0.0950459	0.0926041	-1.02637	0.304718	0.708189
AAGAB	protein_coding	1840.63	0.0941698	0.0556425	1.69241	0.0905683	0.430018
AAK1	protein_coding	675.555	-0.0596836	0.0827657	-0.721115	0.470839	0.816742
AAMDC	protein_coding	552.703	0.0260188	0.0912262	0.285211	0.775482	0.938504
AAMP	protein_coding	3826.53	0.0939596	0.0551567	1.7035	0.0884737	0.42559
AANAT	protein_coding	1.13918	-0.0924366	1.71068	-0.0540349	0.956907
AAR2	protein_coding	2454.61	0.022681	0.056137	0.404029	0.686191	0.908613
AARD	protein_coding	8.59399	0.554406	0.64312	0.862058	0.388656
AARS	protein_coding	7342.76	0.631452	0.0455804	13.8536	1.21007e-43	5.75214e-41
AARS2	protein_coding	1127.89	0.0176231	0.0681676	0.258526	0.796001	0.943816
AARSD1	protein_coding	134.989	0.463989	0.172132	2.69554	0.00702748	0.102304
AASDH	protein_coding	396.084	0.105602	0.10355	1.01981	0.307819	0.71085
AASDHPPT	protein_coding	2961.21	-0.0642624	0.0617884	-1.04004	0.298321	0.702025
AASS	protein_coding	292.183	0.0145965	0.116256	0.125554	0.900085	0.975174
AATF	protein_coding	3123.97	0.0434899	0.0485021	0.89666	0.3699	0.757188
AATK	protein_coding	65.1683	0.139689	0.228161	0.612237	0.540381	0.85081
AATK-AS1	antisense	0.175356	1.33634	4.08047	0.327496	0.743293
AB015752.3	processed_transcript	2.62174	0.377751	1.18847	0.317847	0.750601
AB019438.66	pseudogene	0.192667	1.33634	4.08047	0.327496	0.743293
AB019440.1	miRNA	0
AB019440.50	lincRNA	0
AB019441.29	pseudogene	2757.42	0.0060956	0.0513506	0.118705	0.905509	0.976348
ABAT	protein_coding	1.90704	1.80735	1.50353	1.20207	0.229338
ABC12-47043100G14.2	pseudogene	0
ABC7-42389800N19.1	pseudogene	161.341	0.0816147	0.152141	0.536442	0.591653	0.87363
ABC7-43041300I9.1	pseudogene	0
ABCA1	protein_coding	426.82	0.171329	0.117961	1.45242	0.146386	0.53525
ABCA10	protein_coding	12.2133	-0.204237	0.523616	-0.390051	0.696499
ABCA11P	pseudogene	37.4313	-0.438924	0.321862	-1.3637	0.172661
ABCA12	protein_coding	8.15247	-0.0392	0.661406	-0.0592677	0.952739
ABCA13	protein_coding	176.053	0.337869	0.150756	2.24117	0.0250153	0.220792
ABCA17P	pseudogene	3.85069	0.268863	0.923277	0.291205	0.770895
ABCA2	protein_coding	1704.66	0.00380036	0.0578751	0.065665	0.947645	0.989669
ABCA3	protein_coding	5.95279	0.206533	0.746773	0.276568	0.782112
ABCA4	protein_coding	21.1732	0.0126229	0.442263	0.0285417	0.97723
ABCA5	protein_coding	422.902	-0.084769	0.108212	-0.783357	0.433417	0.795365
ABCA6	protein_coding	8.40588	0.656518	0.64741	1.01407	0.31055
ABCA7	protein_coding	184.14	-0.126424	0.140586	-0.899262	0.368513	0.75663
ABCA8	protein_coding	4.04497	0.417523	0.92052	0.453573	0.650136
ABCA9	protein_coding	17.9721	-0.0419576	0.440346	-0.0952832	0.92409
ABCA9-AS1	antisense	0
ABCB1	protein_coding	6.00283	0.0183586	0.755437	0.0243019	0.980612
ABCB10	protein_coding	921.263	-0.290579	0.0861027	-3.37479	0.000738722	0.0217051
ABCB10P1	pseudogene	9.80797	-0.202715	0.58827	-0.344595	0.730399
ABCB10P3	pseudogene	0
ABCB10P4	pseudogene	0
ABCB11	protein_coding	0.477003	-0.492093	2.63381	-0.186837	0.851788
ABCB4	protein_coding	2.61034	0.0192573	1.10931	0.0173597	0.98615
ABCB5	protein_coding	1.30993	-2.46999	1.81086	-1.36399	0.172571
ABCB6	protein_coding	195.839	0.0146112	0.13672	0.10687	0.914892	0.979603
ABCB7	protein_coding	688.186	-0.0065515	0.0791746	-0.0827475	0.934052	0.985668
ABCB8	protein_coding	1620.13	0.060872	0.0592527	1.02733	0.304266	0.707512
ABCB9	protein_coding	22.3161	-0.0237273	0.400048	-0.0593112	0.952704
ABCC1	protein_coding	2184.34	-0.0278232	0.0576427	-0.482683	0.629321	0.888942
ABCC10	protein_coding	1678.43	-0.00523217	0.0592473	-0.0883107	0.92963	0.984131
ABCC11	protein_coding	1.91821	1.22041	1.3883	0.879071	0.379363
ABCC12	protein_coding	3.97845	-0.439597	0.922998	-0.476271	0.633881
ABCC13	pseudogene	0.192667	1.33634	4.08047	0.327496	0.743293
ABCC2	protein_coding	81.5452	-0.373193	0.215466	-1.73203	0.0832689	0.413857
ABCC3	protein_coding	204.637	-0.264663	0.135946	-1.94683	0.0515554	0.328549
ABCC4	protein_coding	1677.89	-0.166876	0.0570431	-2.92544	0.00343965	0.0651234
ABCC5	protein_coding	4408.94	-0.076315	0.0508431	-1.50099	0.133358	0.512561
ABCC5-AS1	antisense	0.440069	-2.07053	2.61765	-0.790991	0.428949
ABCC6	protein_coding	7.25491	-0.0405411	0.68064	-0.0595631	0.952504
ABCC6P1	pseudogene	0
ABCC6P2	pseudogene	4.43126	-0.66596	0.939562	-0.708798	0.47845
ABCC8	protein_coding	0
ABCC9	protein_coding	1783.82	-0.00808285	0.0754177	-0.107174	0.914651	0.979603
ABCD1	protein_coding	373.13	-0.173575	0.100759	-1.72268	0.0849457	0.416964
ABCD1P2	pseudogene	0
ABCD1P3	pseudogene	0
ABCD1P4	pseudogene	0
ABCD1P5	pseudogene	0
ABCD2	protein_coding	0.368023	2.19917	3.01778	0.728736	0.466163
ABCD3	protein_coding	4146.96	-0.107168	0.0577461	-1.85585	0.0634744	0.365355
ABCD4	protein_coding	471.763	0.0529634	0.0927127	0.571263	0.567821	0.862512
ABCE1	protein_coding	5920.59	-0.0454991	0.0648207	-0.701922	0.482728	0.823286
ABCF1	protein_coding	7808.21	0.0320714	0.0408581	0.784946	0.432485	0.79508
ABCF2	protein_coding	5562.32	0.0268577	0.0491832	0.546074	0.585015	0.871894
ABCF2P1	pseudogene	258.136	-0.0845022	0.126866	-0.666073	0.505365	0.83392
ABCF2P2	pseudogene	0
ABCF3	protein_coding	2839.85	-0.00210687	0.05273	-0.0399558	0.968128	0.993277
ABCG1	protein_coding	0.192667	1.33634	4.08047	0.327496	0.743293
ABCG2	protein_coding	79.0793	-0.266545	0.212735	-1.25294	0.210227	0.611355
ABCG4	protein_coding	31.5153	-0.298037	0.351934	-0.846854	0.397076
ABCG5	protein_coding	0.284336	-1.44953	3.30726	-0.438287	0.661178
ABCG8	protein_coding	0
ABHD1	protein_coding	2.67176	-0.0373278	1.19098	-0.0313421	0.974997
ABHD10	protein_coding	1793.03	-0.0841875	0.0637662	-1.32025	0.186751	0.586101
ABHD11	protein_coding	603.094	0.136738	0.0888543	1.5389	0.123829	0.496586
ABHD12	protein_coding	2817.64	-0.0673038	0.052866	-1.2731	0.202982	0.602727
ABHD12B	protein_coding	1.81093	-0.417145	1.423	-0.293144	0.769412
ABHD13	protein_coding	701.985	-0.143297	0.0931983	-1.53755	0.124157	0.497153
ABHD14A	protein_coding	197.401	0.0317952	0.139579	0.227794	0.819807	0.953361
ABHD14A-ACY1	protein_coding	8.13676	0.873702	0.656812	1.33022	0.183447
ABHD14B	protein_coding	833.558	0.119797	0.0768989	1.55785	0.119269	0.490564
ABHD15	protein_coding	232.234	-0.257973	0.126402	-2.0409	0.041261	0.29526
ABHD16A	protein_coding	160.146	-0.00779679	0.162221	-0.0480626	0.961666	0.991708
ABHD16B	protein_coding	112.747	0.397841	0.175749	2.26369	0.0235932	0.214939
ABHD17A	protein_coding	1046.78	0.0406652	0.0778031	0.522668	0.601205	0.878737
ABHD17AP1	pseudogene	0
ABHD17AP2	pseudogene	0
ABHD17AP3	pseudogene	22.5964	0.272172	0.397164	0.68529	0.493161
ABHD17AP4	pseudogene	0.30677	-1.54044	3.48593	-0.441904	0.658559
ABHD17AP5	pseudogene	19.8567	0.164562	0.415931	0.395648	0.692365
ABHD17AP6	pseudogene	1.13217	-0.956901	1.84155	-0.519618	0.60333
ABHD17B	protein_coding	470.63	-0.250221	0.119251	-2.09827	0.035881	0.272156
ABHD17C	protein_coding	610.582	-0.0286395	0.0846359	-0.338384	0.735074	0.925281
ABHD2	protein_coding	8380.36	-0.121706	0.0453744	-2.68226	0.00731263	0.104883
ABHD3	protein_coding	390.4	-0.25559	0.107264	-2.38282	0.0171808	0.180487
ABHD4	protein_coding	890.824	-0.0483894	0.082523	-0.586375	0.557624	0.858995
ABHD5	protein_coding	1375.01	0.0462533	0.07343	0.629896	0.528762	0.844666
ABHD6	protein_coding	217.837	0.054554	0.136553	0.399509	0.689519	0.908938
ABHD8	protein_coding	244.407	-0.151854	0.137408	-1.10513	0.269102	0.674238
ABI1	protein_coding	1603.02	0.0345649	0.0627981	0.550413	0.582036	0.87124
ABI2	protein_coding	1770.93	-0.106646	0.0595122	-1.792	0.0731333	0.388874
ABI3	protein_coding	0.192667	1.33634	4.08047	0.327496	0.743293
ABI3BP	protein_coding	228.151	0.197201	0.12982	1.51903	0.128754	0.502864
ABL1	protein_coding	4300.87	0.0888378	0.047281	1.87893	0.0602536	0.355328
ABL2	protein_coding	4521.33	0.0889019	0.0616956	1.44098	0.149591	0.540607
ABLIM1	protein_coding	99.06	0.136652	0.188217	0.726031	0.46782	0.815678
ABLIM2	protein_coding	0.153385	-0.587217	4.08047	-0.143909	0.885572
ABLIM3	protein_coding	1981.79	0.0254069	0.0552434	0.459908	0.645582	0.893663
ABO	processed_transcript	0
ABR	protein_coding	3930.27	0.00833846	0.046832	0.17805	0.858683	0.964541
ABRA	protein_coding	1.13729	-1.02217	1.8701	-0.546586	0.584663
ABRACL	protein_coding	478.351	0.0246633	0.0926154	0.266298	0.79001	0.941563
ABT1	protein_coding	1402.2	0.0794229	0.0649301	1.22321	0.221252	0.624971
ABT1P1	pseudogene	0
ABTB1	protein_coding	644.625	0.138605	0.0807645	1.71616	0.0861322	0.420076
ABTB2	protein_coding	156.223	0.203246	0.170956	1.18888	0.234486	0.639552
AC000003.1	miRNA	0
AC000003.2	protein_coding	0
AC000029.1	miRNA	0
AC000032.2	antisense	13.7968	-0.100818	0.497852	-0.202506	0.839521
AC000036.4	antisense	0
AC000041.8	pseudogene	0
AC000067.1	lincRNA	6.01491	0.53069	0.744425	0.712886	0.475917
AC000068.10	antisense	2.98606	-0.621737	1.14136	-0.544735	0.585936
AC000068.5	antisense	10.0219	0.526806	0.630482	0.835561	0.403402
AC000068.9	antisense	0
AC000077.2	pseudogene	0
AC000078.5	pseudogene	13.3343	0.305516	0.497356	0.614281	0.539029
AC000081.2	pseudogene	0.175356	1.33634	4.08047	0.327496	0.743293
AC000089.3	pseudogene	204.009	-0.0121441	0.132733	-0.0914925	0.927101	0.983663
AC000095.9	pseudogene	0
AC000099.1	antisense	0.192667	1.33634	4.08047	0.327496	0.743293
AC000110.1	pseudogene	170.139	0.0779582	0.152798	0.510205	0.609908	0.882336
AC000111.3	antisense	0
AC000111.4	pseudogene	0
AC000111.5	pseudogene	0
AC000111.6	antisense	0
AC000120.7	sense_overlapping	6.31861	0.380577	0.733687	0.518718	0.603957
AC000123.4	antisense	68.0661	-0.407959	0.228364	-1.78645	0.074027	0.390218
AC000124.1	lincRNA	0.155732	-0.587217	4.08047	-0.143909	0.885572
AC000362.1	pseudogene	0
AC000367.1	pseudogene	0.192667	1.33634	4.08047	0.327496	0.743293
AC000370.2	antisense	0
AC000374.1	pseudogene	0
AC000403.1	miRNA	0
AC002044.4	sense_intronic	0.525374	1.30847	2.55865	0.51139	0.609078
AC002055.4	pseudogene	225.261	0.101794	0.130937	0.777426	0.436907	0.798138
AC002056.3	pseudogene	277.533	-0.0770895	0.122476	-0.629427	0.529069	0.844666
AC002056.5	antisense	0
AC002059.10	sense_intronic	1.55323	1.35438	1.4888	0.909711	0.362975
AC002064.4	antisense	3.006	-0.721881	1.05879	-0.681797	0.495367
AC002064.5	lincRNA	1.95208	1.19423	1.34062	0.890806	0.373033
AC002066.1	antisense	6.24799	-0.963993	0.788027	-1.2233	0.221217
AC002066.2	miRNA	0
AC002069.5	pseudogene	143.221	0.130175	0.155805	0.835499	0.403437	0.776648
AC002069.6	pseudogene	0
AC002070.1	miRNA	0
AC002075.3	pseudogene	0
AC002075.4	pseudogene	1.96472	-0.0901963	1.3401	-0.0673055	0.946339
AC002076.10	antisense	0
AC002115.5	lincRNA	0.153385	-0.587217	4.08047	-0.143909	0.885572
AC002115.9	lincRNA	0
AC002116.7	antisense	9.84479	0.315386	0.581664	0.542214	0.587671
AC002116.8	processed_transcript	0
AC002117.1	antisense	2.85192	-1.45066	1.16579	-1.24436	0.213368
AC002127.2	pseudogene	0
AC002127.4	lincRNA	0
AC002128.4	pseudogene	0
AC002128.5	antisense	0
AC002306.1	antisense	0
AC002310.10	pseudogene	39.0079	0.062796	0.294562	0.213185	0.831183
AC002310.12	antisense	23.8388	0.139972	0.385377	0.363208	0.71645
AC002310.13	protein_coding	0
AC002310.17	pseudogene	1.48574	-2.67082	1.74706	-1.52875	0.126326
AC002310.7	antisense	2.90325	0.867581	1.07626	0.806105	0.420182
AC002314.4	pseudogene	0
AC002331.1	lincRNA	0
AC002365.1	protein_coding	4.73213	-0.0229218	0.889531	-0.0257684	0.979442
AC002366.3	pseudogene	0.368023	2.19917	3.01778	0.728736	0.466163
AC002368.4	antisense	0
AC002383.2	lincRNA	0.130951	-0.587217	4.08047	-0.143909	0.885572
AC002386.1	lincRNA	0
AC002395.1	miRNA	0
AC002398.11	antisense	43.5116	0.234068	0.284008	0.824161	0.409848
AC002398.12	antisense	1.32363	0.3236	1.61119	0.200845	0.84082
AC002398.13	antisense	8.56873	-0.122948	0.645859	-0.190363	0.849024
AC002398.5	lincRNA	0
AC002398.9	protein_coding	0
AC002400.1	pseudogene	0.988655	-3.24962	1.98842	-1.63427	0.102202
AC002401.1	antisense	0.805744	-0.231347	2.07448	-0.111521	0.911204
AC002429.4	pseudogene	0
AC002429.5	antisense	5.96679	-0.325614	0.76795	-0.424005	0.671563
AC002451.1	protein_coding	0
AC002451.3	antisense	0.130951	-0.587217	4.08047	-0.143909	0.885572
AC002454.1	antisense	44.1102	-0.242496	0.27994	-0.866243	0.386357
AC002456.2	antisense	20.0387	0.209998	0.419685	0.500372	0.616814
AC002463.3	lincRNA	0
AC002465.2	antisense	0
AC002467.7	antisense	76.6568	0.0328379	0.223969	0.146618	0.883433	0.96954
AC002472.1	protein_coding	2.16379	-2.18461	1.47449	-1.48161	0.138445
AC002472.11	antisense	5.12554	-0.105394	0.807244	-0.13056	0.896123
AC002472.13	protein_coding	10.923	0.0923362	0.564445	0.163588	0.870056
AC002477.1	miRNA	0.392854	-1.93404	3.15492	-0.613024	0.53986
AC002480.2	lincRNA	1.65989	-0.189937	1.44823	-0.131151	0.895656
AC002480.3	antisense	40.675	0.077532	0.29971	0.25869	0.795874
AC002480.4	antisense	12.3331	0.372129	0.522284	0.712505	0.476152
AC002480.5	sense_overlapping	7.57443	1.0483	0.675013	1.55301	0.120421
AC002485.1	miRNA	0
AC002486.2	pseudogene	0
AC002486.3	pseudogene	0.286684	-1.45877	3.29731	-0.442411	0.658192
AC002511.1	lincRNA	0
AC002511.2	lincRNA	0
AC002511.3	lincRNA	0
AC002519.6	pseudogene	123.472	-0.0178165	0.168602	-0.105672	0.915843	0.979603
AC002519.8	sense_intronic	0.331089	0.374572	3.18235	0.117703	0.906303
AC002523.1	pseudogene	0
AC002539.1	antisense	0
AC002539.2	miRNA	0
AC002542.2	pseudogene	0.130951	-0.587217	4.08047	-0.143909	0.885572
AC002543.2	pseudogene	0.484474	-0.576446	2.61927	-0.220079	0.82581
AC002550.5	antisense	0.130951	-0.587217	4.08047	-0.143909	0.885572
AC002551.1	sense_intronic	0
AC002553.1	protein_coding	2.2647	1.11044	1.28513	0.864069	0.38755
AC002553.4	pseudogene	0.437721	-2.06471	2.79987	-0.73743	0.460861
AC002558.1	miRNA	0
AC002978.1	miRNA	0
AC002979.1	miRNA	0
AC002981.1	miRNA	0
AC002984.2	pseudogene	0.155732	-0.587217	4.08047	-0.143909	0.885572
AC002985.3	protein_coding	0.54338	2.76633	2.60183	1.06322	0.28768
AC002992.1	miRNA	0
AC002994.1	pseudogene	0
AC003001.1	miRNA	0
AC003002.4	protein_coding	0
AC003002.6	protein_coding	7.15125	0.0451609	0.691286	0.0653289	0.947912
AC003003.5	sense_intronic	0
AC003005.2	lincRNA	5.29487	0.186597	0.835397	0.223364	0.823252
AC003005.4	protein_coding	0
AC003006.1	miRNA	0.659864	-1.17523	2.49785	-0.470497	0.638
AC003006.7	protein_coding	0
AC003009.1	antisense	0
AC003009.2	pseudogene	0
AC003029.1	pseudogene	0
AC003035.1	miRNA	0
AC003043.1	protein_coding	0
AC003045.1	pseudogene	0
AC003051.1	lincRNA	28.7741	0.432101	0.362449	1.19217	0.233195
AC003075.4	antisense	9.08284	0.693875	0.612413	1.13302	0.257207
AC003079.1	pseudogene	0
AC003080.4	pseudogene	0.348399	0.374572	3.12772	0.119759	0.904674
AC003084.2	lincRNA	0
AC003087.4	pseudogene	0
AC003088.1	lincRNA	0.286684	-1.45877	3.29731	-0.442411	0.658192
AC003090.1	lincRNA	0.192667	1.33634	4.08047	0.327496	0.743293
AC003092.1	lincRNA	19.9988	0.470112	0.462525	1.0164	0.309437
AC003092.2	lincRNA	0.592992	-1.0532	2.41725	-0.435701	0.663053
AC003101.1	protein_coding	1.17186	0.825917	1.76006	0.469255	0.638887
AC003102.1	protein_coding	0
AC003102.3	antisense	3.7591	-0.537377	0.948081	-0.566804	0.570847
AC003104.1	sense_intronic	7.35988	0.0523972	0.735674	0.0712234	0.94322
AC003658.1	miRNA	0.130951	-0.587217	4.08047	-0.143909	0.885572
AC003664.1	lincRNA	0.192667	1.33634	4.08047	0.327496	0.743293
AC003665.1	antisense	71.8686	0.306545	0.23215	1.32046	0.186682	0.5861
AC003666.1	miRNA	0
AC003681.1	miRNA	0
AC003682.16	lincRNA	2.09247	-0.830171	1.2937	-0.641704	0.521066
AC003682.17	pseudogene	0.130951	-0.587217	4.08047	-0.143909	0.885572
AC003956.1	antisense	4.94389	-0.489884	0.863539	-0.567298	0.570512
AC003958.2	antisense	0
AC003958.6	pseudogene	0
AC003968.1	miRNA	0
AC003973.1	pseudogene	0
AC003973.4	lincRNA	0
AC003973.5	lincRNA	0
AC003973.6	pseudogene	0
AC003984.1	lincRNA	0.348399	0.374572	3.12772	0.119759	0.904674
AC003985.1	lincRNA	0
AC003986.5	antisense	0
AC003986.6	antisense	24.9178	-0.0815356	0.379971	-0.214584	0.830092
AC003986.7	antisense	8.66945	0.133216	0.652339	0.204212	0.838188
AC003988.1	lincRNA	0.155732	-0.587217	4.08047	-0.143909	0.885572
AC003989.3	pseudogene	0.155732	-0.587217	4.08047	-0.143909	0.885572
AC003989.4	pseudogene	0.201756	1.33634	4.08047	0.327496	0.743293
AC003991.3	antisense	1.84503	0.585788	1.35053	0.433746	0.664473
AC004000.1	miRNA	0.635049	0.331303	2.39107	0.138558	0.889799
AC004004.2	pseudogene	0
AC004006.2	pseudogene	0
AC004009.3	lincRNA	0
AC004012.1	lincRNA	0
AC004014.3	lincRNA	0
AC004014.4	pseudogene	123.342	0.101554	0.173054	0.586831	0.557317	0.858995
AC004016.1	miRNA	0.130951	-0.587217	4.08047	-0.143909	0.885572
AC004016.2	pseudogene	0.192667	1.33634	4.08047	0.327496	0.743293
AC004017.1	protein_coding	1.1263	-0.97535	1.76808	-0.551644	0.581192
AC004019.10	pseudogene	0.175356	1.33634	4.08047	0.327496	0.743293
AC004019.13	antisense	0.76881	-1.53523	2.11441	-0.726082	0.467789
AC004019.18	lincRNA	0
AC004022.7	pseudogene	0
AC004022.8	pseudogene	0
AC004041.2	antisense	4.33001	0.390364	0.871286	0.448032	0.65413
AC004051.2	lincRNA	0
AC004052.1	miRNA	0
AC004053.1	antisense	0
AC004054.1	antisense	0
AC004057.1	pseudogene	0.96379	0.304932	2.01117	0.151619	0.879487
AC004062.2	pseudogene	0
AC004063.1	lincRNA	0
AC004066.2	pseudogene	16.7486	0.0632919	0.449433	0.140826	0.888007
AC004066.3	antisense	0
AC004067.5	antisense	6.20627	0.553317	0.782547	0.707072	0.479522
AC004069.1	pseudogene	0.153385	-0.587217	4.08047	-0.143909	0.885572
AC004069.2	lincRNA	7.99434	-0.725589	0.655754	-1.1065	0.268512
AC004070.1	lincRNA	0
AC004074.3	pseudogene	485.457	0.0434919	0.0901751	0.482304	0.62959	0.888942
AC004074.4	pseudogene	0
AC004076.7	protein_coding	1.64139	0.457276	1.46727	0.311651	0.755306
AC004076.9	protein_coding	0.797556	-1.53902	2.09528	-0.734515	0.462635
AC004079.1	miRNA	0
AC004112.4	antisense	5.68015	-0.567773	0.774592	-0.732997	0.46356
AC004112.5	pseudogene	0
AC004112.7	pseudogene	0.130951	-0.587217	4.08047	-0.143909	0.885572
AC004125.3	lincRNA	0
AC004129.7	pseudogene	0
AC004129.9	pseudogene	0
AC004156.3	lincRNA	7.56687	0.483429	0.691802	0.698796	0.484679
AC004158.2	lincRNA	14.0381	0.155789	0.490996	0.317291	0.751023
AC004158.3	lincRNA	0.569779	2.81839	2.41863	1.16528	0.243904
AC004159.1	pseudogene	0
AC004160.4	antisense	0.328741	0.374572	3.19011	0.117417	0.90653
AC004166.6	pseudogene	17.5875	0.345501	0.452227	0.763998	0.444868
AC004221.2	lincRNA	0.748724	-1.49832	2.22467	-0.673504	0.500627
AC004231.2	antisense	0.442416	-2.07685	2.78994	-0.744408	0.45663
AC004237.1	antisense	1.84115	-1.22422	1.41614	-0.864476	0.387326
AC004257.1	lincRNA	0.674793	0.303912	2.34506	0.129597	0.896885
AC004257.3	lincRNA	26.8994	-0.107413	0.359502	-0.298782	0.765106
AC004381.6	protein_coding	341.435	0.0745173	0.111792	0.666568	0.505048	0.833653
AC004381.7	antisense	0
AC004383.3	pseudogene	3.24815	0.860263	1.02363	0.840406	0.400681
AC004386.3	pseudogene	0
AC004386.4	pseudogene	1.62527	-0.225759	1.40146	-0.161089	0.872024
AC004410.3	sense_intronic	3.53653	-1.09156	1.04256	-1.04699	0.295104
AC004447.2	antisense	304.966	-0.0605127	0.113071	-0.535174	0.592529	0.874107
AC004448.2	lincRNA	0
AC004448.5	lincRNA	0
AC004449.6	lincRNA	4.57795	-1.29107	0.912112	-1.41548	0.156928
AC004453.8	pseudogene	5574.58	0.0619342	0.0529895	1.1688	0.242483	0.649885
AC004458.1	miRNA	0
AC004460.1	miRNA	0
AC004461.4	pseudogene	0.415288	-2.00318	2.84978	-0.702923	0.482104
AC004463.6	antisense	80.1292	0.0675992	0.210211	0.321577	0.747773	0.929739
AC004466.1	protein_coding	2.11371	-0.3016	1.23956	-0.243313	0.807763
AC004471.10	lincRNA	1.0075	0.378504	1.81171	0.208921	0.83451
AC004471.9	antisense	15.3528	0.106825	0.4794	0.22283	0.823668
AC004485.3	antisense	0
AC004490.1	antisense	4.25357	0.970786	0.906145	1.07134	0.284018
AC004492.1	miRNA	0
AC004510.3	lincRNA	0
AC004520.1	miRNA	0
AC004528.1	protein_coding	0
AC004528.4	antisense	0
AC004535.2	lincRNA	0
AC004538.3	processed_transcript	9.77561	0.250704	0.603286	0.415564	0.677729
AC004540.4	antisense	0
AC004540.5	lincRNA	0
AC004543.1	miRNA	0
AC004543.2	lincRNA	0.130951	-0.587217	4.08047	-0.143909	0.885572
AC004549.6	antisense	0.7924	-0.163702	2.0824	-0.0786121	0.937341
AC004552.1	miRNA	0
AC004562.1	lincRNA	1.055	1.41553	2.01976	0.700842	0.483402
AC004593.3	antisense	0
AC004595.1	miRNA	0
AC004603.4	lincRNA	0.201756	1.33634	4.08047	0.327496	0.743293
AC004609.1	pseudogene	0
AC004623.2	antisense	0
AC004637.1	antisense	2.42726	-1.06346	1.2528	-0.848867	0.395955
AC004655.1	miRNA	0
AC004656.1	miRNA	0
AC004673.1	miRNA	0
AC004691.5	antisense	0.328741	0.374572	3.19011	0.117417	0.90653
AC004692.4	antisense	0.348399	0.374572	3.12772	0.119759	0.904674
AC004692.5	pseudogene	0.130951	-0.587217	4.08047	-0.143909	0.885572
AC004699.1	miRNA	0
AC004702.2	lincRNA	0
AC004706.1	pseudogene	0
AC004744.3	antisense	0.635083	-1.11364	2.3711	-0.469671	0.63859
AC004745.1	miRNA	0
AC004769.1	miRNA	0
AC004771.1	pseudogene	4.41343	0.618926	0.895955	0.690801	0.489691
AC004775.5	lincRNA	0.578868	2.83572	2.55044	1.11185	0.266202
AC004791.2	processed_transcript	0
AC004797.1	pseudogene	1121.17	0.0348957	0.0697442	0.500338	0.616837	0.884042
AC004812.1	miRNA	0.323618	0.374572	3.20734	0.116786	0.90703
AC004817.1	protein_coding	0
AC004824.1	miRNA	0
AC004824.2	protein_coding	0
AC004832.1	pseudogene	0
AC004837.3	pseudogene	0
AC004837.4	antisense	0.130951	-0.587217	4.08047	-0.143909	0.885572
AC004837.5	antisense	5.9343	0.642366	0.775537	0.828285	0.407509
AC004840.8	lincRNA	1.87685	1.18606	1.35037	0.878325	0.379767
AC004840.9	lincRNA	40.7792	-0.144424	0.316898	-0.455743	0.648575
AC004851.1	miRNA	0.130951	-0.587217	4.08047	-0.143909	0.885572
AC004854.4	antisense	1.01894	0.38709	1.80645	0.214283	0.830327
AC004854.5	pseudogene	0.284336	-1.44953	3.30726	-0.438287	0.661178
AC004862.6	antisense	0
AC004866.1	pseudogene	0
AC004866.3	pseudogene	0
AC004869.2	lincRNA	0
AC004869.3	lincRNA	0
AC004870.3	lincRNA	0
AC004870.4	processed_transcript	1.47032	-1.62482	1.68997	-0.961447	0.336327
AC004870.5	pseudogene	0
AC004875.1	miRNA	0
AC004878.2	antisense	0
AC004878.3	pseudogene	0
AC004878.5	pseudogene	0
AC004878.6	pseudogene	0
AC004878.7	sense_intronic	0
AC004878.8	antisense	0
AC004889.1	pseudogene	0
AC004893.10	pseudogene	20.5268	0.15929	0.423663	0.375983	0.70693
AC004893.11	antisense	68.6779	-0.011133	0.223926	-0.0497175	0.960348	0.991708
AC004895.1	miRNA	0
AC004895.4	lincRNA	1.63581	0.349989	1.44464	0.242267	0.808573
AC004899.1	protein_coding	0
AC004899.3	pseudogene	3.6957	-0.310013	1.03255	-0.300242	0.763993
AC004901.1	processed_transcript	0
AC004906.3	antisense	0
AC004911.2	pseudogene	3.37258	-0.600899	1.01322	-0.593059	0.553142
AC004917.1	pseudogene	0
AC004920.2	pseudogene	0
AC004920.3	lincRNA	0
AC004924.1	miRNA	0
AC004938.5	pseudogene	0
AC004941.3	antisense	0.481664	1.19028	2.78978	0.426657	0.669629
AC004941.5	pseudogene	175.055	-0.0503875	0.143003	-0.352353	0.724574	0.921714
AC004943.1	miRNA	0
AC004945.1	pseudogene	0.858081	1.09574	2.13723	0.512689	0.608169
AC004947.2	lincRNA	0
AC004951.5	pseudogene	7.44723	0.323305	0.698734	0.462701	0.643579
AC004951.6	lincRNA	8.81845	-0.0556257	0.634851	-0.0876202	0.930179
AC004967.7	pseudogene	145.684	0.297041	0.157329	1.88803	0.059022	0.350864
AC004969.1	miRNA	0.201756	1.33634	4.08047	0.327496	0.743293
AC004980.1	miRNA	0
AC004980.10	pseudogene	4.857	0.519238	0.848585	0.611887	0.540612
AC004980.11	pseudogene	0
AC004980.7	pseudogene	151.285	-0.0255393	0.156554	-0.163134	0.870413	0.966348
AC004980.8	pseudogene	0
AC004980.9	pseudogene	2.47985	-0.225532	1.15996	-0.194431	0.845839
AC004985.12	pseudogene	3.65089	-0.46627	1.03109	-0.452209	0.651118
AC004987.10	pseudogene	0
AC004987.9	pseudogene	72.2762	0.050965	0.218054	0.233727	0.815197	0.951783
AC004988.1	antisense	2.13776	-0.278961	1.24914	-0.223322	0.823285
AC005000.1	pseudogene	0
AC005000.2	miRNA	0
AC005003.1	protein_coding	84.0352	0.22848	0.205948	1.10941	0.267255	0.673705
AC005007.3	pseudogene	0.153385	-0.587217	4.08047	-0.143909	0.885572
AC005008.2	protein_coding	0.861586	0.888487	2.03449	0.436713	0.662319
AC005008.3	pseudogene	0.130951	-0.587217	4.08047	-0.143909	0.885572
AC005009.1	antisense	0
AC005009.2	antisense	0.155732	-0.587217	4.08047	-0.143909	0.885572
AC005013.1	pseudogene	0
AC005013.5	lincRNA	0
AC005014.5	pseudogene	103.688	0.121818	0.192312	0.633438	0.526447	0.844003
AC005017.2	pseudogene	0
AC005019.2	pseudogene	0.201756	1.33634	4.08047	0.327496	0.743293
AC005019.3	lincRNA	0.486821	-0.587356	2.77736	-0.21148	0.832513
AC005020.1	miRNA	0.192667	1.33634	4.08047	0.327496	0.743293
AC005022.1	lincRNA	1.98157	0.427736	1.30429	0.327945	0.742953
AC005027.3	sense_overlapping	2.93442	-0.270408	1.06371	-0.254213	0.799331
AC005029.1	lincRNA	2.65295	-1.85301	1.27647	-1.45167	0.146595
AC005033.6	pseudogene	0
AC005034.2	pseudogene	0
AC005034.3	pseudogene	57.386	-0.213541	0.253575	-0.842122	0.39972
AC005037.1	pseudogene	0
AC005037.2	miRNA	0
AC005037.3	antisense	1.98189	-0.122631	1.34686	-0.0910495	0.927453
AC005037.4	pseudogene	0.701192	0.366778	2.31702	0.158297	0.874223
AC005037.6	pseudogene	0
AC005040.3	pseudogene	0.130951	-0.587217	4.08047	-0.143909	0.885572
AC005041.11	pseudogene	0
AC005041.17	antisense	0.481664	1.19028	2.78978	0.426657	0.669629
AC005042.2	pseudogene	5.65676	0.224337	0.776658	0.288849	0.772697
AC005042.3	pseudogene	0
AC005042.4	antisense	9.01192	0.370853	0.608533	0.609421	0.542245
AC005042.5	lincRNA	0
AC005048.1	miRNA	0
AC005062.2	sense_overlapping	1.32128	0.326895	1.61185	0.202807	0.839286
AC005071.1	miRNA	0.521408	1.24137	2.56649	0.483686	0.628609
AC005076.5	antisense	24.3817	0.24309	0.374263	0.649517	0.516004
AC005077.12	pseudogene	0.499437	-0.571127	2.75487	-0.207315	0.835764
AC005077.14	pseudogene	0.655169	-1.16138	2.35093	-0.494007	0.621301
AC005077.5	pseudogene	0
AC005077.7	pseudogene	0.637397	0.3243	2.38825	0.13579	0.891987
AC005077.8	pseudogene	0
AC005077.9	pseudogene	0
AC005082.1	protein_coding	0.504098	1.19126	2.7495	0.433262	0.664824
AC005082.12	lincRNA	0.201756	1.33634	4.08047	0.327496	0.743293
AC005083.1	processed_transcript	0.437259	-0.405518	2.88001	-0.140804	0.888024
AC005086.1	pseudogene	0.284336	-1.44953	3.30726	-0.438287	0.661178
AC005086.2	pseudogene	0
AC005086.3	pseudogene	0.770428	-1.49006	2.20661	-0.675269	0.499505
AC005086.4	pseudogene	0.130951	-0.587217	4.08047	-0.143909	0.885572
AC005088.1	miRNA	0
AC005094.2	pseudogene	0
AC005102.1	pseudogene	0
AC005104.3	antisense	15.5167	-0.346524	0.467768	-0.740803	0.458813
AC005105.2	pseudogene	0.175356	1.33634	4.08047	0.327496	0.743293
AC005150.1	lincRNA	0.175356	1.33634	4.08047	0.327496	0.743293
AC005152.2	processed_transcript	6.39488	0.375489	0.775504	0.484187	0.628253
AC005152.3	lincRNA	0
AC005154.6	processed_transcript	532.668	0.180856	0.0898896	2.01198	0.0442223	0.306084
AC005154.7	pseudogene	8.88342	-0.0549712	0.6093	-0.0902202	0.928112
AC005154.8	pseudogene	4.27523	-0.393978	0.942872	-0.417848	0.676058
AC005159.1	miRNA	0
AC005160.3	sense_intronic	0
AC005161.1	miRNA	0
AC005162.4	antisense	0
AC005162.5	antisense	0
AC005176.1	pseudogene	0.153385	-0.587217	4.08047	-0.143909	0.885572
AC005176.2	pseudogene	0
AC005176.3	pseudogene	0
AC005178.1	pseudogene	0
AC005189.6	pseudogene	0
AC005195.1	miRNA	0
AC005197.2	antisense	0.130951	-0.587217	4.08047	-0.143909	0.885572
AC005215.1	miRNA	0
AC005220.3	antisense	0.672018	0.409319	2.34864	0.174279	0.861646
AC005224.2	antisense	42.4215	-0.167485	0.295624	-0.566547	0.571022
AC005229.1	miRNA	25.2828	0.472814	0.381206	1.24031	0.21486
AC005229.5	pseudogene	0
AC005229.7	pseudogene	23.6111	-0.0305178	0.37669	-0.0810157	0.935429
AC005235.1	lincRNA	0
AC005237.2	pseudogene	0.311465	-1.55845	3.46575	-0.44967	0.652948
AC005237.4	antisense	1.25997	1.73612	1.74126	0.99705	0.31874
AC005251.4	pseudogene	0
AC005253.2	antisense	54.7387	0.333266	0.248914	1.33888	0.18061
AC005253.4	antisense	0
AC005255.3	pseudogene	552.18	0.0404331	0.0879603	0.459675	0.64575	0.893663
AC005255.5	pseudogene	0
AC005255.6	pseudogene	0
AC005256.1	lincRNA	6.82558	0.0201456	0.695348	0.0289719	0.976887
AC005262.2	antisense	0
AC005262.3	antisense	0
AC005262.4	pseudogene	0.479351	-0.499802	2.62976	-0.190056	0.849265
AC005264.2	antisense	3.11632	0.528453	1.05734	0.499796	0.617219
AC005276.1	lincRNA	0.462502	-2.12957	2.74938	-0.774565	0.438597
AC005280.1	pseudogene	1.80106	0.0431306	1.51885	0.0283968	0.977346
AC005281.1	lincRNA	10.6029	-0.461361	0.584396	-0.789466	0.42984
AC005281.2	antisense	0.323618	0.374572	3.20734	0.116786	0.90703
AC005284.1	miRNA	0
AC005288.1	miRNA	0
AC005300.5	pseudogene	0
AC005301.8	lincRNA	0.510873	-0.57559	2.57906	-0.223179	0.823397
AC005304.1	lincRNA	0.746376	-1.49497	2.12889	-0.702232	0.482534
AC005306.3	antisense	23.9854	-0.159587	0.388652	-0.410617	0.681353
AC005307.1	lincRNA	18.179	0.805347	0.446248	1.80471	0.0711207
AC005307.3	lincRNA	10.6398	0.0108465	0.561662	0.0193115	0.984593
AC005324.6	antisense	0
AC005324.7	lincRNA	0
AC005326.2	pseudogene	0
AC005329.7	antisense	7.23501	-0.328229	0.693569	-0.473247	0.636037
AC005330.2	lincRNA	0.261903	-1.35	3.70687	-0.364189	0.715717
AC005336.4	pseudogene	3.01885	-0.0817725	1.08459	-0.0753947	0.939901
AC005336.5	pseudogene	53.649	-0.34207	0.262525	-1.303	0.192575
AC005339.2	antisense	0
AC005351.1	pseudogene	15.0283	0.129977	0.483127	0.269033	0.787905
AC005355.1	lincRNA	0.550155	1.30792	2.5253	0.517927	0.604509
AC005355.2	lincRNA	0.175356	1.33634	4.08047	0.327496	0.743293
AC005356.1	lincRNA	1.97807	-0.118275	1.29773	-0.0911395	0.927382
AC005357.1	pseudogene	0.286684	-1.45877	3.29731	-0.442411	0.658192
AC005358.1	protein_coding	0
AC005358.3	antisense	0.530497	1.26389	2.55304	0.495053	0.620563
AC005363.9	pseudogene	0
AC005370.1	miRNA	0
AC005375.1	miRNA	0.331089	0.374572	3.18235	0.117703	0.906303
AC005387.2	antisense	5.29193	0.256144	0.820269	0.312269	0.754836
AC005387.3	antisense	3.5262	-0.163619	1.02603	-0.159468	0.8733
AC005391.2	antisense	1.87817	0.614409	1.39095	0.441718	0.658693
AC005392.13	lincRNA	1.89395	-1.16577	1.4035	-0.830614	0.406192
AC005394.1	lincRNA	0.328741	0.374572	3.19011	0.117417	0.90653
AC005399.1	pseudogene	0
AC005477.1	protein_coding	0
AC005481.5	protein_coding	0
AC005484.5	processed_transcript	0
AC005487.2	lincRNA	0
AC005488.1	protein_coding	0.855356	-3.03809	2.07325	-1.46538	0.142818
AC005488.11	pseudogene	0.35514	0.374572	3.10759	0.120535	0.90406
AC005493.1	protein_coding	0
AC005498.3	lincRNA	2.67118	-0.169542	1.19216	-0.142215	0.886911
AC005498.4	lincRNA	0
AC005513.1	miRNA	0
AC005517.3	pseudogene	10.6148	0.282809	0.561783	0.503413	0.614674
AC005518.2	sense_intronic	0
AC005519.4	sense_overlapping	22.5504	0.033567	0.388983	0.0862943	0.931232
AC005522.6	pseudogene	0
AC005522.7	lincRNA	0.175356	1.33634	4.08047	0.327496	0.743293
AC005523.2	antisense	0
AC005523.3	lincRNA	3.35202	0.0576073	1.10328	0.0522145	0.958358
AC005532.5	processed_transcript	4.89379	0.393713	0.84714	0.464756	0.642106
AC005534.6	pseudogene	0
AC005534.8	antisense	1.86631	0.645018	1.3137	0.490993	0.623432
AC005537.2	processed_transcript	0.394423	2.27518	2.946	0.772293	0.439941
AC005538.5	antisense	0
AC005539.2	pseudogene	0
AC005540.3	antisense	3.93024	0.97096	0.96853	1.00251	0.316098
AC005544.1	protein_coding	0
AC005546.2	lincRNA	6.98567	0.0944346	0.698375	0.135221	0.892438
AC005549.1	miRNA	0
AC005549.2	miRNA	0
AC005549.3	protein_coding	0.192667	1.33634	4.08047	0.327496	0.743293
AC005550.3	antisense	1.25051	-1.23395	1.71197	-0.720782	0.471044
AC005550.4	lincRNA	0.357488	0.374573	3.10072	0.120802	0.903848
AC005550.5	lincRNA	0
AC005559.2	antisense	0
AC005559.3	pseudogene	1.31224	-1.41765	1.83391	-0.773017	0.439512
AC005562.1	processed_transcript	67.5036	-0.127102	0.235954	-0.538674	0.590112	0.873088
AC005588.2	pseudogene	0
AC005592.1	lincRNA	0.201756	1.33634	4.08047	0.327496	0.743293
AC005592.2	antisense	11.1265	0.238888	0.576961	0.414045	0.678841
AC005592.3	lincRNA	0.286684	-1.45877	3.29731	-0.442411	0.658192
AC005594.3	antisense	16.4842	0.0478546	0.486761	0.0983124	0.921684
AC005597.1	antisense	0
AC005606.1	protein_coding	0
AC005606.14	lincRNA	0
AC005606.15	lincRNA	0
AC005609.1	protein_coding	0.155732	-0.587217	4.08047	-0.143909	0.885572
AC005609.2	pseudogene	0
AC005614.3	antisense	2.67164	-0.0758983	1.16517	-0.0651395	0.948063
AC005614.5	processed_transcript	0.155732	-0.587217	4.08047	-0.143909	0.885572
AC005616.1	lincRNA	0.484474	-0.576446	2.61927	-0.220079	0.82581
AC005616.2	lincRNA	0.201756	1.33634	4.08047	0.327496	0.743293
AC005618.1	pseudogene	8.94564	0.670528	0.647042	1.0363	0.300063
AC005618.6	lincRNA	4.14084	0.538517	0.944646	0.570073	0.568628
AC005621.1	miRNA	0
AC005624.2	lincRNA	21.5426	-0.287795	0.39517	-0.728281	0.466442
AC005625.1	antisense	0
AC005626.3	pseudogene	0
AC005631.1	miRNA	0
AC005682.5	processed_transcript	54.4304	0.107551	0.249706	0.43071	0.666679
AC005682.6	pseudogene	9.59084	-0.52816	0.61134	-0.863938	0.387622
AC005682.7	pseudogene	1.50063	0.0703818	1.52119	0.0462676	0.963097
AC005682.8	lincRNA	3.90183	0.511205	0.929701	0.54986	0.582415
AC005686.1	miRNA	0
AC005701.1	miRNA	0
AC005702.1	miRNA	3.87072	1.22563	0.982848	1.24701	0.212392
AC005702.2	miRNA	0.201756	1.33634	4.08047	0.327496	0.743293
AC005702.3	miRNA	1.88998	-1.21238	1.36809	-0.886181	0.37552
AC005702.4	miRNA	4.75832	0.635458	0.891489	0.712805	0.475966
AC005703.2	lincRNA	0
AC005703.3	lincRNA	0.573368	-2.45857	2.52215	-0.97479	0.329664
AC005722.4	pseudogene	0
AC005725.1	miRNA	0
AC005730.2	pseudogene	0
AC005740.3	pseudogene	0.832923	-3.00742	2.11485	-1.42205	0.155012
AC005740.4	pseudogene	0
AC005740.5	antisense	1.30797	-0.34513	1.68791	-0.204472	0.837984
AC005740.6	antisense	0.987876	-0.610866	1.8544	-0.329415	0.741842
AC005741.2	pseudogene	0
AC005754.7	antisense	3.55451	-0.168404	0.967528	-0.174056	0.861822
AC005754.8	lincRNA	3.0597	1.02385	1.06123	0.964774	0.334658
AC005757.6	antisense	1.01732	0.296608	1.87638	0.158074	0.874398
AC005757.7	lincRNA	0
AC005758.1	pseudogene	0.155732	-0.587217	4.08047	-0.143909	0.885572
AC005772.2	lincRNA	0
AC005775.2	antisense	2.18998	-0.990279	1.30659	-0.75791	0.448505
AC005776.1	pseudogene	1.11209	-0.928696	1.83049	-0.507349	0.61191
AC005777.3	pseudogene	0
AC005779.1	pseudogene	0
AC005779.2	protein_coding	0.501784	-0.575882	2.59252	-0.222132	0.824211
AC005780.1	lincRNA	0.130951	-0.587217	4.08047	-0.143909	0.885572
AC005783.1	miRNA	0
AC005785.2	processed_transcript	15.84	0.12002	0.469296	0.255745	0.798148
AC005786.3	pseudogene	0.845027	0.969993	2.04926	0.473338	0.635972
AC005786.5	lincRNA	0.155732	-0.587217	4.08047	-0.143909	0.885572
AC005786.7	antisense	0
AC005789.11	lincRNA	7.32667	-0.316694	0.718856	-0.440552	0.659537
AC005789.9	antisense	0
AC005794.1	pseudogene	0
AC005795.1	pseudogene	1559.06	-0.0176316	0.058944	-0.299124	0.764846	0.934573
AC005808.3	lincRNA	0
AC005822.1	pseudogene	629.185	0.053977	0.0890139	0.606388	0.544257	0.853614
AC005831.1	pseudogene	0
AC005838.2	pseudogene	0
AC005841.1	protein_coding	1.19582	-1.11071	1.90739	-0.582321	0.56035
AC005863.1	lincRNA	5.02078	0.586158	0.827275	0.708541	0.47861
AC005863.2	lincRNA	0.130951	-0.587217	4.08047	-0.143909	0.885572
AC005884.1	pseudogene	23.9931	-0.391414	0.400069	-0.978366	0.327893
AC005926.1	miRNA	0
AC005932.1	antisense	29.1327	0.199386	0.35772	0.557378	0.577269
AC005943.4	processed_transcript	13.1406	-0.554091	0.525283	-1.05484	0.291497
AC005943.5	lincRNA	96.7073	-0.0673555	0.19103	-0.352591	0.724395	0.921714
AC005944.2	antisense	0
AC005954.3	sense_intronic	3.43844	0.931547	1.02749	0.906625	0.364605
AC005954.4	antisense	1.33466	-0.430472	1.6827	-0.255822	0.798088
AC006000.5	lincRNA	0
AC006001.1	pseudogene	0.130951	-0.587217	4.08047	-0.143909	0.885572
AC006003.3	sense_intronic	0
AC006004.1	antisense	0
AC006007.1	lincRNA	1.31616	0.38086	1.54881	0.245905	0.805755
AC006011.4	pseudogene	0
AC006014.1	protein_coding	0
AC006014.10	pseudogene	0
AC006014.7	pseudogene	0
AC006014.8	pseudogene	0.357488	0.374573	3.10072	0.120802	0.903848
AC006019.3	antisense	0
AC006019.4	antisense	0
AC006022.4	pseudogene	0
AC006023.8	pseudogene	0.348399	0.374572	3.12772	0.119759	0.904674
AC006024.4	pseudogene	21.8821	-0.482114	0.405495	-1.18895	0.234459
AC006026.1	miRNA	0
AC006026.10	pseudogene	148.185	0.0418549	0.171154	0.244545	0.806809	0.94839
AC006026.12	pseudogene	0
AC006026.13	antisense	0
AC006026.9	pseudogene	599.711	0.166168	0.0879211	1.88996	0.0587631	0.350682
AC006028.11	pseudogene	49.6924	0.275958	0.262645	1.05069	0.293401
AC006033.22	pseudogene	1.30241	-0.338729	1.68966	-0.200472	0.841112
AC006035.1	pseudogene	0
AC006037.2	lincRNA	0
AC006041.1	lincRNA	0
AC006042.6	antisense	0.192667	1.33634	4.08047	0.327496	0.743293
AC006042.7	antisense	0.775123	-1.49847	2.20323	-0.680122	0.496427
AC006042.8	pseudogene	5.94168	0.927711	0.776673	1.19447	0.232295
AC006045.3	pseudogene	0
AC006050.2	processed_transcript	0
AC006070.12	pseudogene	0
AC006076.1	lincRNA	0.501784	-0.575882	2.59252	-0.222132	0.824211
AC006077.4	pseudogene	0.153385	-0.587217	4.08047	-0.143909	0.885572
AC006080.1	miRNA	0
AC006111.1	pseudogene	4.81089	-0.426148	0.850965	-0.500783	0.616524
AC006115.1	miRNA	0
AC006115.3	antisense	0
AC006115.6	pseudogene	0
AC006116.1	miRNA	0
AC006116.12	antisense	0
AC006116.13	pseudogene	0.286684	-1.45877	3.29731	-0.442411	0.658192
AC006116.14	pseudogene	0
AC006116.15	sense_intronic	0.357488	0.374573	3.10072	0.120802	0.903848
AC006116.17	antisense	4.33077	0.152592	0.884851	0.172449	0.863084
AC006116.19	sense_intronic	1.78097	0.0700869	1.41662	0.0494746	0.960541
AC006116.20	protein_coding	7.95288	-0.031789	0.65022	-0.0488896	0.961007
AC006116.21	lincRNA	0.847836	-0.248744	2.13748	-0.116373	0.907357
AC006116.22	pseudogene	57.2078	-0.154299	0.24639	-0.626237	0.531159
AC006116.24	sense_intronic	4.50783	-0.708825	0.870716	-0.814071	0.415604
AC006116.27	pseudogene	0
AC006126.3	protein_coding	0
AC006126.4	lincRNA	0
AC006129.1	lincRNA	0.394423	2.27518	2.946	0.772293	0.439941
AC006129.2	lincRNA	0
AC006129.4	lincRNA	0.740474	1.88717	2.27168	0.830737	0.406122
AC006130.1	miRNA	0
AC006130.3	antisense	0.175356	1.33634	4.08047	0.327496	0.743293
AC006130.4	pseudogene	0
AC006132.1	protein_coding	0
AC006133.3	pseudogene	0
AC006145.1	miRNA	0
AC006150.1	antisense	0.286684	-1.45877	3.29731	-0.442411	0.658192
AC006150.2	miRNA	0
AC006153.3	pseudogene	0.699112	1.80916	2.30704	0.784192	0.432927
AC006156.1	protein_coding	0
AC006156.2	pseudogene	0
AC006159.3	lincRNA	7.06878	0.521354	0.712778	0.731439	0.464511
AC006159.4	antisense	2.56238	0.598168	1.14649	0.521737	0.601854
AC006159.5	antisense	9.69391	0.264537	0.601751	0.439612	0.660218
AC006160.4	pseudogene	0.130951	-0.587217	4.08047	-0.143909	0.885572
AC006160.5	antisense	2.69568	0.414429	1.13105	0.366413	0.714057
AC006195.2	pseudogene	0.652821	-1.15875	2.50573	-0.462441	0.643765
AC006196.1	lincRNA	0
AC006227.1	lincRNA	0
AC006262.10	antisense	0
AC006262.4	lincRNA	0
AC006262.5	lincRNA	1.35078	0.421252	1.60328	0.262744	0.792748
AC006262.6	processed_transcript	0.306308	0.374571	3.26887	0.114587	0.908772
AC006272.1	lincRNA	0.530497	1.26389	2.55304	0.495053	0.620563
AC006272.2	lincRNA	0
AC006273.4	lincRNA	3.30007	0.408229	1.02162	0.399591	0.689458
AC006273.5	lincRNA	7.7115	0.0718307	0.654474	0.109753	0.912605
AC006273.7	lincRNA	1.72913	-0.994471	1.44955	-0.686054	0.492679
AC006277.2	antisense	2.04922	-1.45884	1.46124	-0.998359	0.318105
AC006296.1	lincRNA	0
AC006296.2	lincRNA	0
AC006322.1	miRNA	0
AC006326.3	pseudogene	0
AC006326.5	pseudogene	0
AC006328.1	miRNA	0
AC006328.9	pseudogene	0
AC006335.10	pseudogene	0
AC006335.11	pseudogene	0
AC006335.2	pseudogene	0
AC006335.6	pseudogene	0
AC006355.3	pseudogene	0.348399	0.374572	3.12772	0.119759	0.904674
AC006366.3	pseudogene	0
AC006369.2	antisense	0.479351	-0.499802	2.62976	-0.190056	0.849265
AC006369.3	lincRNA	0
AC006371.1	miRNA	0
AC006372.1	protein_coding	0.35514	0.374572	3.10759	0.120535	0.90406
AC006372.4	lincRNA	0.130951	-0.587217	4.08047	-0.143909	0.885572
AC006372.5	lincRNA	0
AC006372.6	antisense	0
AC006373.1	lincRNA	0
AC006377.1	miRNA	0.521408	1.24137	2.56649	0.483686	0.628609
AC006378.2	antisense	4.35705	-0.151104	0.89449	-0.168928	0.865853
AC006380.1	miRNA	0
AC006380.3	lincRNA	0
AC006390.4	pseudogene	0
AC006427.2	pseudogene	0
AC006432.1	miRNA	0
AC006435.1	protein_coding	0
AC006445.6	pseudogene	0
AC006445.7	pseudogene	0.331089	0.374572	3.18235	0.117703	0.906303
AC006445.8	lincRNA	0
AC006449.1	protein_coding	0
AC006452.1	miRNA	0
AC006455.1	protein_coding	0
AC006458.3	lincRNA	0
AC006460.2	antisense	1.89468	-1.21587	1.39869	-0.869295	0.384686
AC006461.2	pseudogene	0.153385	-0.587217	4.08047	-0.143909	0.885572
AC006465.4	pseudogene	67.3979	0.0649969	0.234348	0.277352	0.78151	0.939691
AC006466.5	pseudogene	0
AC006480.1	miRNA	0.956354	-0.588237	1.93866	-0.303425	0.761566
AC006481.1	lincRNA	0
AC006482.1	lincRNA	0.306308	0.374571	3.26887	0.114587	0.908772
AC006483.1	miRNA	0
AC006483.5	pseudogene	3.54554	0.213122	0.975612	0.218449	0.827079
AC006486.1	protein_coding	32.6398	0.405787	0.339177	1.19639	0.231546
AC006486.9	protein_coding	0
AC006487.1	miRNA	0
AC006499.1	pseudogene	0
AC006499.2	pseudogene	0
AC006499.3	pseudogene	0
AC006499.4	pseudogene	0
AC006499.5	pseudogene	0
AC006499.6	pseudogene	0
AC006499.7	pseudogene	0
AC006499.8	pseudogene	0
AC006499.9	pseudogene	0
AC006509.4	pseudogene	0
AC006509.7	pseudogene	35.3341	-0.011298	0.324959	-0.0347673	0.972265
AC006534.1	miRNA	0
AC006534.2	miRNA	0
AC006538.1	sense_intronic	30.0596	-0.155338	0.352151	-0.441111	0.659133
AC006538.4	protein_coding	0
AC006539.1	miRNA	0.153385	-0.587217	4.08047	-0.143909	0.885572
AC006539.2	pseudogene	0
AC006539.3	pseudogene	1.17892	-0.104975	1.75846	-0.0596969	0.952397
AC006539.4	pseudogene	0
AC006547.13	antisense	78.9482	-0.228295	0.210452	-1.08478	0.278017	0.682088
AC006547.14	protein_coding	41.4649	0.140696	0.318126	0.442266	0.658297
AC006547.15	antisense	0
AC006547.8	antisense	0
AC006548.19	pseudogene	0
AC006548.26	pseudogene	0
AC006552.1	lincRNA	0.192667	1.33634	4.08047	0.327496	0.743293
AC006557.1	miRNA	2.20021	0.122781	1.23055	0.0997775	0.920521
AC006926.1	miRNA	0
AC006942.4	antisense	2.46723	-0.240526	1.16158	-0.207067	0.835958
AC006946.12	pseudogene	3.87615	0.773916	0.978331	0.791057	0.428911
AC006946.15	protein_coding	2.52796	2.95946	1.42395	2.07835	0.0376773
AC006946.16	lincRNA	27.396	-0.683369	0.367931	-1.85733	0.0632644
AC006946.17	lincRNA	2.7618	0.35335	1.15521	0.305876	0.759699
AC006947.1	sense_intronic	0.155732	-0.587217	4.08047	-0.143909	0.885572
AC006953.1	miRNA	0.837266	-0.26416	2.1663	-0.121941	0.902946
AC006960.5	pseudogene	0
AC006960.7	antisense	0
AC006967.1	protein_coding	0.192667	1.33634	4.08047	0.327496	0.743293
AC006978.6	pseudogene	94.107	0.16345	0.195265	0.837068	0.402554	0.776084
AC006987.4	pseudogene	0
AC006987.5	pseudogene	0
AC006987.6	pseudogene	0
AC006987.7	pseudogene	0
AC006988.1	miRNA	0
AC006989.2	pseudogene	0
AC006994.1	pseudogene	0.368023	2.19917	3.01778	0.728736	0.466163
AC006994.2	antisense	0.686229	0.321493	2.22693	0.144366	0.885212
AC006994.3	miRNA	0
AC006995.8	pseudogene	0
AC007000.10	pseudogene	1.02951	0.396829	1.87018	0.212188	0.831961
AC007000.11	pseudogene	1.29491	-0.422768	1.63699	-0.25826	0.796206
AC007000.12	pseudogene	0.882862	1.0205	2.02608	0.503682	0.614485
AC007003.1	processed_transcript	0
AC007009.1	antisense	0
AC007009.2	miRNA	0
AC007014.1	pseudogene	119.098	-0.120737	0.17607	-0.685737	0.492879	0.828055
AC007016.3	pseudogene	0.284336	-1.44953	3.30726	-0.438287	0.661178
AC007025.1	miRNA	0
AC007036.4	sense_intronic	0
AC007036.5	sense_overlapping	0
AC007036.6	lincRNA	1.02716	0.400124	1.80269	0.221959	0.824346
AC007038.7	antisense	18.8894	0.0599461	0.423846	0.141434	0.887527
AC007040.1	miRNA	0
AC007040.11	protein_coding	31.8669	-0.527777	0.329963	-1.5995	0.109709
AC007040.2	miRNA	0
AC007040.3	miRNA	0
AC007040.5	lincRNA	0
AC007040.6	antisense	1.70901	-0.38887	1.41059	-0.275679	0.782795
AC007040.7	antisense	21.209	-0.00753499	0.405416	-0.0185858	0.985172
AC007040.8	antisense	0
AC007041.1	miRNA	0
AC007041.2	pseudogene	327.318	-0.00572675	0.106924	-0.0535593	0.957286	0.990744
AC007050.1	miRNA	0
AC007050.17	antisense	0.261903	-1.35	3.70687	-0.364189	0.715717
AC007050.18	pseudogene	0.130951	-0.587217	4.08047	-0.143909	0.885572
AC007056.1	miRNA	0
AC007064.22	pseudogene	0
AC007064.24	lincRNA	0.328741	0.374572	3.19011	0.117417	0.90653
AC007064.25	pseudogene	0
AC007078.4	antisense	0.504098	1.19126	2.7495	0.433262	0.664824
AC007091.1	lincRNA	0.348399	0.374572	3.12772	0.119759	0.904674
AC007092.1	lincRNA	1.13452	-0.959965	1.82306	-0.526568	0.598494
AC007096.1	miRNA	0
AC007098.1	antisense	0.153385	-0.587217	4.08047	-0.143909	0.885572
AC007099.1	antisense	4.10669	0.339918	0.935543	0.363338	0.716352
AC007099.2	antisense	0.348399	0.374572	3.12772	0.119759	0.904674
AC007106.1	lincRNA	0.130951	-0.587217	4.08047	-0.143909	0.885572
AC007114.1	miRNA	0
AC007115.3	pseudogene	0
AC007126.1	lincRNA	0.46204	-0.499631	2.65848	-0.187939	0.850925
AC007128.1	antisense	0
AC007131.1	lincRNA	0
AC007131.2	lincRNA	0
AC007131.3	miRNA	0
AC007136.1	pseudogene	0
AC007161.5	lincRNA	0.332707	0.374572	3.17706	0.117899	0.906148
AC007163.10	pseudogene	0.392854	-1.93404	3.15492	-0.613024	0.53986
AC007163.11	pseudogene	0.331089	0.374572	3.18235	0.117703	0.906303
AC007163.3	lincRNA	1.00985	0.374363	1.75266	0.213597	0.830862
AC007163.6	antisense	1.92056	1.21635	1.35268	0.899216	0.368538
AC007163.8	pseudogene	13.6612	-0.150543	0.508534	-0.296034	0.767204
AC007163.9	pseudogene	1.03769	1.39062	1.92031	0.724166	0.468964
AC007179.1	lincRNA	0
AC007179.2	miRNA	0
AC007182.6	antisense	0.57102	-2.45475	2.37939	-1.03167	0.302225
AC007192.6	antisense	0
AC007193.10	antisense	0
AC007193.6	lincRNA	0
AC007193.8	antisense	0
AC007193.9	antisense	0
AC007204.1	protein_coding	2.25008	-0.00468032	1.22429	-0.0038229	0.99695
AC007204.2	lincRNA	3.66307	-0.871064	1.01951	-0.854398	0.392884
AC007216.1	miRNA	0
AC007216.2	protein_coding	0
AC007228.11	antisense	20.7002	0.160464	0.405339	0.395877	0.692196
AC007228.5	lincRNA	0
AC007228.8	pseudogene	1.45342	-0.748979	1.71479	-0.436777	0.662273
AC007228.9	lincRNA	54.0729	-0.0771849	0.258738	-0.298313	0.765464
AC007229.3	pseudogene	131.333	0.260936	0.180153	1.44841	0.147502	0.536994
AC007237.2	pseudogene	0
AC007238.1	pseudogene	1340.22	0.181035	0.0674195	2.68521	0.00724852	0.104466
AC007241.1	miRNA	0
AC007242.1	miRNA	0.155732	-0.587217	4.08047	-0.143909	0.885572
AC007246.3	antisense	31.1604	-0.117238	0.329482	-0.355826	0.721971
AC007248.6	pseudogene	0
AC007248.7	pseudogene	0
AC007249.3	lincRNA	0.394423	2.27518	2.946	0.772293	0.439941
AC007250.4	lincRNA	0
AC007251.2	lincRNA	0
AC007253.1	pseudogene	0.501784	-0.575882	2.59252	-0.222132	0.824211
AC007255.8	antisense	4.89281	0.303192	0.837413	0.362058	0.717309
AC007256.5	pseudogene	276.29	0.0747391	0.116768	0.640063	0.522131	0.842066
AC007271.3	antisense	0.175356	1.33634	4.08047	0.327496	0.743293
AC007272.1	pseudogene	0
AC007272.3	pseudogene	0
AC007274.2	pseudogene	0
AC007274.5	pseudogene	0
AC007276.5	pseudogene	74.3617	0.0743058	0.213837	0.347488	0.728225	0.922452
AC007277.3	antisense	0
AC007278.2	sense_intronic	0.153385	-0.587217	4.08047	-0.143909	0.885572
AC007278.3	sense_intronic	0
AC007279.2	pseudogene	2.87925	0.0646347	1.10864	0.058301	0.953509
AC007282.6	pseudogene	20.4576	0.0893104	0.419471	0.212912	0.831396
AC007283.4	pseudogene	0.385334	2.25084	3.19902	0.703604	0.481679
AC007283.5	lincRNA	0
AC007285.6	antisense	13.6822	-0.6026	0.505259	-1.19265	0.233005
AC007285.7	antisense	3.17809	0.188957	1.09536	0.172506	0.86304
AC007292.1	pseudogene	1.41533	-1.45109	1.65798	-0.875215	0.381457
AC007292.3	antisense	12.57	-0.0315886	0.51665	-0.0611413	0.951247
AC007292.4	antisense	0.793129	-0.283159	2.18304	-0.129708	0.896797
AC007292.6	antisense	11.745	-0.102213	0.536713	-0.190442	0.848963
AC007292.7	antisense	0.516285	1.28715	2.72634	0.472116	0.636844
AC007308.6	antisense	12.1676	-0.049841	0.544569	-0.0915237	0.927076
AC007308.7	antisense	0
AC007312.3	pseudogene	0.153385	-0.587217	4.08047	-0.143909	0.885572
AC007316.3	pseudogene	0
AC007317.1	lincRNA	0.323618	0.374572	3.20734	0.116786	0.90703
AC007318.5	pseudogene	2586.27	-0.000833037	0.0534548	-0.015584	0.987566	0.9971
AC007319.1	antisense	2.10508	-0.810753	1.27984	-0.633482	0.526419
AC007322.1	pseudogene	0
AC007322.3	pseudogene	0
AC007322.5	pseudogene	0
AC007322.7	pseudogene	0
AC007326.9	pseudogene	0
AC007327.5	antisense	0.155732	-0.587217	4.08047	-0.143909	0.885572
AC007327.6	pseudogene	0
AC007333.1	miRNA	0
AC007339.1	miRNA	0
AC007347.1	pseudogene	0
AC007349.4	lincRNA	0
AC007349.5	lincRNA	0
AC007349.7	antisense	0
AC007353.1	miRNA	0
AC007358.1	miRNA	0
AC007359.6	lincRNA	0
AC007362.1	pseudogene	130.931	-0.215616	0.172385	-1.25078	0.211014	0.612162
AC007362.3	antisense	0.975978	0.411358	1.89796	0.216737	0.828413
AC007364.1	lincRNA	0.657516	-1.16659	2.34865	-0.496707	0.619396
AC007365.1	lincRNA	0.332707	0.374572	3.17706	0.117899	0.906148
AC007365.2	miRNA	0
AC007365.3	lincRNA	4.9839	-0.304194	0.844321	-0.360282	0.718636
AC007365.4	pseudogene	0.175356	1.33634	4.08047	0.327496	0.743293
AC007375.1	protein_coding	0
AC007377.1	protein_coding	0
AC007381.2	lincRNA	0
AC007381.3	lincRNA	0
AC007382.1	protein_coding	10.375	-0.141332	0.585873	-0.241234	0.809374
AC007383.3	lincRNA	20.4736	-0.133383	0.421986	-0.316083	0.751939
AC007383.4	antisense	0
AC007383.6	pseudogene	0.130951	-0.587217	4.08047	-0.143909	0.885572
AC007386.2	lincRNA	0
AC007386.3	pseudogene	0.153385	-0.587217	4.08047	-0.143909	0.885572
AC007386.4	antisense	0.192667	1.33634	4.08047	0.327496	0.743293
AC007387.2	pseudogene	0.284336	-1.44953	3.30726	-0.438287	0.661178
AC007389.1	pseudogene	1.74077	1.62899	1.48275	1.09863	0.271928
AC007389.2	pseudogene	0.192667	1.33634	4.08047	0.327496	0.743293
AC007389.3	lincRNA	0.130951	-0.587217	4.08047	-0.143909	0.885572
AC007389.4	miRNA	0
AC007390.4	pseudogene	0
AC007390.5	protein_coding	1269.35	-0.194639	0.076251	-2.55261	0.010692	0.134777
AC007391.2	lincRNA	3.72399	0.36838	0.93981	0.391973	0.695078
AC007392.3	lincRNA	0.284336	-1.44953	3.30726	-0.438287	0.661178
AC007392.4	lincRNA	0.153385	-0.587217	4.08047	-0.143909	0.885572
AC007394.3	pseudogene	0
AC007395.3	antisense	0
AC007395.4	pseudogene	54.6022	0.293732	0.252344	1.16401	0.244418
AC007401.1	pseudogene	0.508063	1.26385	2.5849	0.488935	0.624888
AC007401.2	protein_coding	3.33619	-0.330115	1.05289	-0.313532	0.753876
AC007402.1	miRNA	0
AC007403.1	lincRNA	0
AC007403.2	lincRNA	0.192667	1.33634	4.08047	0.327496	0.743293
AC007403.3	lincRNA	0
AC007405.2	protein_coding	0
AC007405.4	lincRNA	0
AC007405.6	lincRNA	0
AC007405.8	antisense	0
AC007421.1	protein_coding	0.65236	0.374419	2.26121	0.165584	0.868485
AC007422.1	lincRNA	0.523756	1.24141	2.56319	0.484322	0.628157
AC007431.1	protein_coding	0
AC007435.1	miRNA	0
AC007436.1	miRNA	0
AC007450.1	miRNA	0
AC007461.1	protein_coding	0
AC007461.2	lincRNA	0.59461	-0.985888	2.57673	-0.382613	0.702007
AC007463.2	lincRNA	0
AC007464.1	lincRNA	0.488439	-0.49989	2.61533	-0.191138	0.848417
AC007486.1	miRNA	0
AC007528.1	miRNA	0
AC007535.1	miRNA	0
AC007551.1	miRNA	0.130951	-0.587217	4.08047	-0.143909	0.885572
AC007551.2	pseudogene	0
AC007551.3	lincRNA	11.0321	0.297021	0.555079	0.535096	0.592583
AC007556.3	antisense	0
AC007557.1	protein_coding	0
AC007557.2	antisense	0
AC007557.3	lincRNA	0
AC007557.4	antisense	0
AC007559.1	pseudogene	0.155732	-0.587217	4.08047	-0.143909	0.885572
AC007560.1	pseudogene	188.444	0.156539	0.143938	1.08754	0.276797	0.680992
AC007560.2	miRNA	0
AC007562.1	pseudogene	0
AC007563.1	antisense	0.192667	1.33634	4.08047	0.327496	0.743293
AC007563.3	lincRNA	0.70354	0.360899	2.21063	0.163256	0.870317
AC007563.4	pseudogene	0
AC007563.5	antisense	0.705853	1.82511	2.30106	0.79316	0.427685
AC007566.10	antisense	7.57008	-0.418281	0.683146	-0.612286	0.540348
AC007566.11	pseudogene	0
AC007567.1	miRNA	0.130951	-0.587217	4.08047	-0.143909	0.885572
AC007568.1	pseudogene	0
AC007611.1	miRNA	0
AC007618.3	pseudogene	0.306308	0.374571	3.26887	0.114587	0.908772
AC007620.3	antisense	674.446	-0.394327	0.115659	-3.4094	0.000651056	0.0194732
AC007631.1	lincRNA	0
AC007652.1	lincRNA	0
AC007677.2	pseudogene	0
AC007679.1	pseudogene	0
AC007679.3	antisense	0.153385	-0.587217	4.08047	-0.143909	0.885572
AC007679.4	pseudogene	0
AC007680.2	lincRNA	0
AC007682.1	lincRNA	0
AC007682.2	miRNA	0
AC007682.3	miRNA	0
AC007690.1	pseudogene	0
AC007731.1	miRNA	0
AC007740.1	antisense	0
AC007742.3	pseudogene	0
AC007742.7	pseudogene	0
AC007743.1	antisense	30.891	0.126602	0.333328	0.379814	0.704084
AC007750.5	antisense	78.5511	-0.240065	0.216041	-1.1112	0.266483	0.672779
AC007773.1	miRNA	1.28275	-0.360848	1.69676	-0.212669	0.831585
AC007773.2	antisense	18.4405	0.380912	0.439141	0.867404	0.385721
AC007773.3	protein_coding	0
AC007787.2	antisense	2.5522	-1.22687	1.22041	-1.0053	0.314753
AC007790.4	pseudogene	0.201756	1.33634	4.08047	0.327496	0.743293
AC007795.1	lincRNA	0
AC007796.1	antisense	3.64566	0.335069	0.969512	0.345606	0.729639
AC007842.1	miRNA	0.348399	0.374572	3.12772	0.119759	0.904674
AC007875.2	pseudogene	0
AC007875.3	pseudogene	0
AC007879.1	lincRNA	0.477003	-0.492093	2.63381	-0.186837	0.851788
AC007879.2	lincRNA	8.73699	0.355546	0.618819	0.574556	0.565591
AC007879.3	lincRNA	3.04595	0.697509	1.08663	0.641903	0.520936
AC007879.4	lincRNA	0.482126	-0.571592	2.78627	-0.205145	0.837458
AC007879.5	antisense	6.07509	0.0302556	0.823638	0.0367341	0.970697
AC007879.6	lincRNA	0.526069	2.72666	2.83625	0.961358	0.336372
AC007879.7	lincRNA	110.933	0.208589	0.176836	1.17956	0.238176	0.64477
AC007880.1	lincRNA	0
AC007881.1	miRNA	0
AC007881.2	miRNA	0
AC007881.4	pseudogene	0
AC007899.3	pseudogene	0.585521	-0.98548	2.58934	-0.380591	0.703506
AC007919.1	miRNA	0
AC007919.18	pseudogene	0.701972	-2.75756	2.22508	-1.23931	0.215231
AC007919.19	pseudogene	1.04091	1.38499	1.9004	0.72879	0.46613
AC007919.2	protein_coding	1.33185	0.334462	1.59226	0.210055	0.833625
AC007948.1	lincRNA	0
AC007950.1	lincRNA	0
AC007952.1	protein_coding	0
AC007952.4	lincRNA	0.311465	-1.55845	3.46575	-0.44967	0.652948
AC007952.5	protein_coding	0
AC007952.6	protein_coding	0
AC007956.1	protein_coding	0
AC007965.1	protein_coding	0
AC007966.1	antisense	0.130951	-0.587217	4.08047	-0.143909	0.885572
AC007967.2	pseudogene	0
AC007967.3	pseudogene	0
AC007967.4	pseudogene	0
AC007969.4	pseudogene	3.73898	-0.268651	0.936437	-0.286887	0.774199
AC007969.5	pseudogene	1519.15	0.102254	0.0679592	1.50464	0.132416	0.509821
AC007970.1	antisense	17.5778	-0.114529	0.441861	-0.259198	0.795482
AC008045.1	miRNA	0
AC008060.5	antisense	0
AC008060.7	protein_coding	0.175356	1.33634	4.08047	0.327496	0.743293
AC008060.8	lincRNA	0
AC008063.2	antisense	0.201756	1.33634	4.08047	0.327496	0.743293
AC008063.3	lincRNA	2.8981	1.24939	1.10522	1.13045	0.258287
AC008064.1	miRNA	0.155732	-0.587217	4.08047	-0.143909	0.885572
AC008065.1	pseudogene	0.309117	-1.54699	3.20829	-0.482186	0.629674
AC008067.2	antisense	0
AC008069.1	lincRNA	0
AC008069.2	pseudogene	0
AC008072.1	pseudogene	0
AC008073.7	antisense	0.377112	2.22523	2.99231	0.743648	0.457089
AC008073.9	antisense	0
AC008074.3	antisense	0.153385	-0.587217	4.08047	-0.143909	0.885572
AC008074.4	lincRNA	0
AC008074.5	pseudogene	0.130951	-0.587217	4.08047	-0.143909	0.885572
AC008079.9	antisense	0.657483	0.253903	2.49654	0.101702	0.918993
AC008085.1	miRNA	0
AC008088.4	lincRNA	0
AC008122.1	miRNA	0
AC008132.1	protein_coding	1.18129	-1.20677	1.88885	-0.638895	0.522891
AC008132.12	pseudogene	2.65474	0.364659	1.1036	0.330426	0.741078
AC008132.13	protein_coding	0.323618	0.374572	3.20734	0.116786	0.90703
AC008132.14	pseudogene	0
AC008147.1	pseudogene	0
AC008147.2	pseudogene	0.644172	-1.11359	2.3615	-0.471561	0.63724
AC008154.4	antisense	0
AC008154.5	lincRNA	0
AC008155.1	pseudogene	0.440069	-2.07053	2.61765	-0.790991	0.428949
AC008155.2	pseudogene	0
AC008163.4	lincRNA	0.35514	0.374572	3.10759	0.120535	0.90406
AC008163.6	pseudogene	0
AC008166.1	miRNA	0
AC008171.1	pseudogene	0
AC008173.1	pseudogene	0.153385	-0.587217	4.08047	-0.143909	0.885572
AC008174.3	antisense	0.192667	1.33634	4.08047	0.327496	0.743293
AC008175.1	lincRNA	0
AC008264.4	pseudogene	0.153385	-0.587217	4.08047	-0.143909	0.885572
AC008265.2	pseudogene	0.477003	-0.492093	2.63381	-0.186837	0.851788
AC008267.1	protein_coding	0.66967	0.41629	2.35129	0.177048	0.859471
AC008268.1	lincRNA	0.556896	1.33313	2.66143	0.500909	0.616435
AC008268.2	pseudogene	0
AC008269.2	lincRNA	0
AC008271.1	protein_coding	0
AC008277.1	antisense	0.286684	-1.45877	3.29731	-0.442411	0.658192
AC008278.2	antisense	1.00592	-0.673788	2.01759	-0.333958	0.738412
AC008278.3	antisense	0
AC008280.1	pseudogene	0.348399	0.374572	3.12772	0.119759	0.904674
AC008280.3	pseudogene	0
AC008281.1	lincRNA	0
AC008372.1	protein_coding	0.914724	-1.82851	2.09232	-0.873916	0.382164
AC008387.1	protein_coding	0
AC008391.1	miRNA	0.350713	2.14248	3.31435	0.646424	0.518005
AC008394.1	protein_coding	0.155732	-0.587217	4.08047	-0.143909	0.885572
AC008397.1	miRNA	0
AC008410.1	miRNA	0
AC008427.2	pseudogene	153.102	0.0327954	0.151599	0.21633	0.828731	0.956043
AC008440.10	lincRNA	0.794747	-0.168597	2.08077	-0.0810261	0.935421
AC008440.5	antisense	0
AC008443.1	protein_coding	0
AC008498.1	protein_coding	0.153385	-0.587217	4.08047	-0.143909	0.885572
AC008536.1	miRNA	0
AC008555.1	pseudogene	0
AC008555.2	pseudogene	0
AC008565.1	pseudogene	0
AC008581.1	miRNA	0
AC008592.3	pseudogene	5.55696	-0.318847	0.777252	-0.410223	0.681642
AC008592.4	antisense	0.192667	1.33634	4.08047	0.327496	0.743293
AC008592.5	processed_transcript	1.80187	-1.97874	1.5591	-1.26915	0.204388
AC008592.7	lincRNA	0
AC008592.8	lincRNA	0
AC008625.1	miRNA	0.155732	-0.587217	4.08047	-0.143909	0.885572
AC008671.1	miRNA	0
AC008674.1	miRNA	0
AC008686.1	protein_coding	2.26313	-0.513682	1.22422	-0.419601	0.674777
AC008691.1	lincRNA	0
AC008694.2	pseudogene	0.844309	-0.279099	2.16133	-0.129133	0.897253
AC008694.3	antisense	0
AC008697.1	lincRNA	0.841961	-0.270542	2.04982	-0.131983	0.894997
AC008703.1	lincRNA	0.130951	-0.587217	4.08047	-0.143909	0.885572
AC008703.2	miRNA	0
AC008706.1	miRNA	0
AC008731.1	pseudogene	0
AC008738.1	pseudogene	0
AC008738.2	miRNA	0.155732	-0.587217	4.08047	-0.143909	0.885572
AC008746.10	pseudogene	0
AC008746.12	lincRNA	2.97559	0.399623	1.0644	0.375444	0.70733
AC008746.3	antisense	0.481664	1.19028	2.78978	0.426657	0.669629
AC008746.5	pseudogene	4.86198	0.484126	0.819499	0.590758	0.554683
AC008746.9	pseudogene	0
AC008747.1	miRNA	0
AC008752.1	miRNA	0
AC008752.2	miRNA	0.175356	1.33634	4.08047	0.327496	0.743293
AC008752.3	miRNA	0
AC008753.3	pseudogene	0
AC008753.4	lincRNA	0
AC008753.6	antisense	2.18894	-0.275774	1.2978	-0.212493	0.831723
AC008780.1	miRNA	0
AC008781.7	antisense	1.32805	-0.372325	1.60881	-0.231429	0.816982
AC008834.1	lincRNA	0
AC008834.2	pseudogene	0
AC008836.1	miRNA	0
AC008850.3	pseudogene	0.192667	1.33634	4.08047	0.327496	0.743293
AC008865.1	pseudogene	0
AC008869.1	miRNA	0.346052	0.374572	3.13488	0.119485	0.904891
AC008914.1	protein_coding	0
AC008937.2	antisense	0.892291	-1.79401	2.10432	-0.85254	0.393915
AC008937.3	antisense	7.47884	-0.0747541	0.670325	-0.111519	0.911205
AC008938.1	miRNA	0
AC008940.1	lincRNA	0
AC008948.1	protein_coding	0
AC008949.1	miRNA	0
AC008964.1	protein_coding	0
AC008967.1	miRNA	0
AC008982.2	sense_intronic	76.0175	-0.00813453	0.228749	-0.0355609	0.971632	0.994258
AC008984.2	processed_transcript	0
AC008984.5	pseudogene	0
AC008984.6	pseudogene	0
AC008984.7	pseudogene	0
AC008991.1	lincRNA	0
AC008992.1	lincRNA	0
AC009005.2	antisense	2.24342	1.0583	1.22271	0.865536	0.386745
AC009009.1	miRNA	0
AC009014.3	lincRNA	2.65625	-0.53558	1.2181	-0.439683	0.660167
AC009035.1	miRNA	0
AC009041.1	pseudogene	0
AC009041.2	protein_coding	0
AC009052.12	processed_transcript	0.130951	-0.587217	4.08047	-0.143909	0.885572
AC009060.1	protein_coding	0
AC009061.1	pseudogene	1.77461	2.37346	1.5529	1.52841	0.126411
AC009065.1	protein_coding	0
AC009065.2	miRNA	1.27922	-0.378402	1.62351	-0.233077	0.815702
AC009065.3	miRNA	0
AC009080.1	miRNA	0
AC009081.1	miRNA	0
AC009093.1	pseudogene	0
AC009095.4	antisense	3.31313	0.06155	1.05067	0.0585817	0.953285
AC009107.1	pseudogene	0
AC009110.1	lincRNA	0
AC009120.10	lincRNA	0
AC009120.3	pseudogene	8.476	-0.448802	0.636274	-0.705359	0.480587
AC009120.4	lincRNA	0.65983	0.254066	2.36196	0.107566	0.91434
AC009120.5	lincRNA	8.16848	-0.20625	0.641724	-0.321399	0.747908
AC009120.6	antisense	17.5564	0.0304549	0.441789	0.0689355	0.945041
AC009120.8	pseudogene	0.328741	0.374572	3.19011	0.117417	0.90653
AC009121.1	miRNA	0
AC009132.1	miRNA	0
AC009133.12	antisense	48.0196	-0.438971	0.28458	-1.54252	0.122947
AC009133.14	antisense	24.8569	0.0659292	0.373909	0.176324	0.860039
AC009133.15	antisense	0
AC009133.17	antisense	0
AC009133.20	antisense	0
AC009133.21	lincRNA	0
AC009134.1	antisense	0
AC009142.1	miRNA	0.346052	0.374572	3.13488	0.119485	0.904891
AC009158.1	lincRNA	0
AC009159.1	miRNA	0
AC009161.1	pseudogene	0
AC009166.5	antisense	0
AC009196.1	miRNA	0
AC009227.2	antisense	0
AC009227.3	lincRNA	0
AC009228.1	antisense	0
AC009229.4	pseudogene	1.1738	-0.0428256	1.77755	-0.0240925	0.980779
AC009229.5	lincRNA	171.272	-0.00374055	0.148238	-0.0252333	0.979869	0.996304
AC009229.6	lincRNA	85.8345	0.155137	0.203915	0.760792	0.446782	0.803495
AC009232.2	lincRNA	0
AC009234.1	pseudogene	0
AC009234.2	miRNA	0
AC009236.1	processed_transcript	3.5196	-0.0862426	1.0135	-0.0850942	0.932187
AC009236.2	lincRNA	0.201756	1.33634	4.08047	0.327496	0.743293
AC009237.10	pseudogene	0.130951	-0.587217	4.08047	-0.143909	0.885572
AC009237.11	pseudogene	28.2261	0.116063	0.357022	0.325087	0.745115
AC009237.13	pseudogene	0
AC009237.14	pseudogene	0
AC009237.16	pseudogene	4.5955	-0.809986	0.893038	-0.907	0.364407
AC009237.17	pseudogene	0
AC009237.2	pseudogene	0
AC009237.4	pseudogene	0
AC009237.5	pseudogene	0
AC009237.6	pseudogene	0
AC009237.8	pseudogene	236.303	-0.0413502	0.127483	-0.324359	0.745667	0.928873
AC009238.6	pseudogene	0
AC009238.7	pseudogene	0
AC009238.8	pseudogene	1.33112	0.404188	1.59231	0.253838	0.799621
AC009245.3	pseudogene	32.1545	0.261251	0.335854	0.777871	0.436645
AC009262.2	lincRNA	0
AC009263.2	pseudogene	0
AC009274.6	pseudogene	0.744029	-1.48984	2.22826	-0.66861	0.503744
AC009276.4	lincRNA	1.06334	1.32872	1.88557	0.70468	0.481009
AC009297.1	miRNA	0
AC009299.1	miRNA	0
AC009299.2	antisense	0.859272	-0.233631	2.03655	-0.114719	0.908668
AC009299.3	lincRNA	0.306308	0.374571	3.26887	0.114587	0.908772
AC009299.4	pseudogene	0.66191	-1.15859	2.49503	-0.464358	0.642391
AC009299.5	pseudogene	701.035	0.0100904	0.0804189	0.125473	0.900149	0.975174
AC009302.2	pseudogene	201.491	0.25811	0.137621	1.87551	0.0607229	0.35762
AC009302.4	pseudogene	0
AC009303.1	antisense	1.82703	0.108486	1.32037	0.082164	0.934516
AC009303.3	pseudogene	1.76398	0.141408	1.46598	0.0964592	0.923156
AC009305.1	antisense	0
AC009305.2	miRNA	0
AC009310.1	pseudogene	0
AC009312.1	antisense	0
AC009313.1	antisense	0
AC009313.2	pseudogene	0
AC009336.1	miRNA	0
AC009336.24	lincRNA	0
AC009362.2	pseudogene	155.082	0.00844299	0.172035	0.0490773	0.960858	0.991708
AC009365.3	protein_coding	0.153385	-0.587217	4.08047	-0.143909	0.885572
AC009365.4	antisense	0.130951	-0.587217	4.08047	-0.143909	0.885572
AC009403.2	protein_coding	75.6248	0.0662889	0.21427	0.309371	0.75704	0.932537
AC009404.2	lincRNA	18.8108	0.18975	0.431876	0.439362	0.660399
AC009410.1	lincRNA	0.201756	1.33634	4.08047	0.327496	0.743293
AC009411.1	lincRNA	0
AC009411.2	lincRNA	0
AC009413.2	pseudogene	1.21519	-2.31655	1.83805	-1.26033	0.20755
AC009414.1	pseudogene	0
AC009469.1	pseudogene	0
AC009473.1	antisense	4.87822	0.761023	0.869037	0.875708	0.381189
AC009474.1	pseudogene	0
AC009474.2	pseudogene	0
AC009477.7	pseudogene	0
AC009478.1	lincRNA	0
AC009478.2	miRNA	0
AC009480.1	miRNA	0.30677	-1.54044	3.48593	-0.441904	0.658559
AC009480.3	antisense	1.06334	1.32872	1.88557	0.70468	0.481009
AC009480.4	pseudogene	0
AC009487.4	antisense	0
AC009487.5	3prime_overlapping_ncrna	0
AC009492.1	lincRNA	4.22469	-0.536331	0.987919	-0.54289	0.587206
AC009494.3	pseudogene	0
AC009495.1	miRNA	0
AC009495.2	lincRNA	8.41714	0.919859	0.647272	1.42113	0.155278
AC009495.3	lincRNA	2.62852	0.0306619	1.16513	0.0263163	0.979005
AC009495.4	lincRNA	3.05977	0.384939	1.0995	0.350105	0.72626
AC009498.1	lincRNA	0.415288	-2.00318	2.84978	-0.702923	0.482104
AC009499.1	lincRNA	0.192667	1.33634	4.08047	0.327496	0.743293
AC009499.2	lincRNA	0
AC009500.2	pseudogene	0
AC009501.4	antisense	23.7887	-0.277118	0.382046	-0.725353	0.468235
AC009502.1	pseudogene	0.175356	1.33634	4.08047	0.327496	0.743293
AC009502.4	lincRNA	2.80489	0.56945	1.13477	0.501821	0.615793
AC009505.2	antisense	0.155732	-0.587217	4.08047	-0.143909	0.885572
AC009505.4	lincRNA	0.175356	1.33634	4.08047	0.327496	0.743293
AC009506.1	antisense	20.2649	-0.46447	0.408946	-1.13577	0.256051
AC009506.2	pseudogene	0
AC009508.1	lincRNA	0
AC009517.2	pseudogene	0
AC009518.2	pseudogene	0.45457	-0.406645	2.84367	-0.143	0.88629
AC009518.3	pseudogene	0
AC009518.4	lincRNA	0.595801	-2.50297	2.35128	-1.06452	0.287095
AC009518.8	antisense	0.309117	-1.54699	3.20829	-0.482186	0.629674
AC009531.2	lincRNA	0
AC009541.1	pseudogene	0
AC009542.2	antisense	1.72702	0.110322	1.44898	0.0761376	0.93931
AC009677.1	miRNA	0
AC009695.1	miRNA	0
AC009779.1	miRNA	0
AC009784.1	miRNA	0
AC009784.3	lincRNA	1.81559	0.103263	1.33543	0.0773256	0.938364
AC009784.4	pseudogene	0
AC009800.1	miRNA	0
AC009802.1	protein_coding	0
AC009831.1	miRNA	0
AC009835.1	miRNA	0
AC009878.2	lincRNA	0
AC009892.1	miRNA	0
AC009892.10	protein_coding	0
AC009892.2	pseudogene	0
AC009892.5	pseudogene	0
AC009892.9	pseudogene	0
AC009941.1	miRNA	0
AC009945.4	pseudogene	41.252	0.06463	0.294598	0.219384	0.826351
AC009947.2	pseudogene	0
AC009947.3	pseudogene	0
AC009947.5	pseudogene	0
AC009948.5	antisense	487.984	0.0346585	0.0947761	0.365688	0.714598	0.918591
AC009948.7	pseudogene	630.866	0.0707483	0.0839013	0.843233	0.399098	0.774798
AC009950.2	antisense	1.43029	-1.42179	1.62843	-0.873102	0.382607
AC009951.1	pseudogene	1.55323	1.35438	1.4888	0.909711	0.362975
AC009951.2	pseudogene	0
AC009955.8	antisense	0.201756	1.33634	4.08047	0.327496	0.743293
AC009960.1	pseudogene	0
AC009960.2	pseudogene	0
AC009960.3	pseudogene	0
AC009960.4	pseudogene	0
AC009960.5	pseudogene	0
AC009960.6	pseudogene	0
AC009960.7	pseudogene	0
AC009961.2	pseudogene	0.635511	-1.15907	2.52677	-0.458716	0.646438
AC009961.3	lincRNA	17.3321	0.419529	0.471447	0.889875	0.373533
AC009961.5	pseudogene	0.153385	-0.587217	4.08047	-0.143909	0.885572
AC009963.3	pseudogene	0
AC009963.4	pseudogene	0
AC009963.5	pseudogene	0.486092	-0.492228	2.61927	-0.187925	0.850935
AC009963.6	pseudogene	29.1324	0.185491	0.343009	0.540777	0.588662
AC009965.1	pseudogene	0
AC009965.2	lincRNA	0
AC009967.3	pseudogene	0
AC009969.1	pseudogene	0
AC009970.1	antisense	0.201756	1.33634	4.08047	0.327496	0.743293
AC009974.11	pseudogene	0
AC009977.1	protein_coding	0
AC009987.1	miRNA	0
AC009994.2	miRNA	1.22338	-1.20288	1.7184	-0.699997	0.483929
AC009997.1	miRNA	0
AC010082.2	antisense	0
AC010084.1	lincRNA	0
AC010086.1	pseudogene	0
AC010086.5	pseudogene	0
AC010090.1	lincRNA	0
AC010091.1	lincRNA	53.969	-0.256515	0.262464	-0.977332	0.328405
AC010091.4	pseudogene	1.33467	-1.44221	1.81387	-0.795102	0.426554
AC010092.1	miRNA	0
AC010095.5	antisense	1.60284	-0.202579	1.41872	-0.14279	0.886456
AC010095.6	pseudogene	0
AC010095.7	pseudogene	0
AC010096.1	lincRNA	0.488439	-0.49989	2.61533	-0.191138	0.848417
AC010096.2	lincRNA	0
AC010105.1	lincRNA	0
AC010127.3	antisense	0.592992	-1.0532	2.41725	-0.435701	0.663053
AC010127.5	processed_transcript	3.32647	0.0452939	1.02246	0.0442988	0.964666
AC010132.10	lincRNA	0.201756	1.33634	4.08047	0.327496	0.743293
AC010132.11	pseudogene	0
AC010136.2	antisense	1.01967	0.286875	1.97878	0.144976	0.88473
AC010139.1	miRNA	0
AC010141.1	pseudogene	0
AC010141.4	pseudogene	0
AC010141.6	pseudogene	0
AC010141.8	pseudogene	0
AC010145.4	lincRNA	0
AC010146.1	pseudogene	0
AC010146.2	miRNA	0
AC010148.1	processed_transcript	0.350713	2.14248	3.31435	0.646424	0.518005
AC010149.4	antisense	1.4412	1.99403	1.66074	1.20069	0.229872
AC010150.1	pseudogene	0.72713	1.90283	2.28325	0.833385	0.404628
AC010150.2	miRNA	0
AC010153.3	pseudogene	0
AC010154.2	pseudogene	0
AC010170.1	pseudogene	0
AC010196.1	miRNA	0
AC010203.1	miRNA	0
AC010207.1	miRNA	0
AC010209.1	miRNA	0
AC010226.4	antisense	14.6105	-0.400451	0.489201	-0.818581	0.413025
AC010235.1	miRNA	0
AC010240.2	pseudogene	1.6442	-0.154232	1.45013	-0.106358	0.915299
AC010240.3	pseudogene	25.0275	0.116502	0.368387	0.316248	0.751815
AC010243.1	pseudogene	4.88937	-0.61844	0.845332	-0.731594	0.464416
AC010247.1	miRNA	0
AC010295.1	miRNA	0
AC010296.1	pseudogene	0
AC010297.1	miRNA	0
AC010311.1	miRNA	0
AC010319.1	miRNA	0
AC010323.1	miRNA	0
AC010327.1	miRNA	0.153385	-0.587217	4.08047	-0.143909	0.885572
AC010327.2	protein_coding	0
AC010329.1	miRNA	0
AC010335.1	pseudogene	0
AC010336.1	protein_coding	7.34351	-0.370218	0.685536	-0.540041	0.589169
AC010368.1	miRNA	0
AC010368.2	protein_coding	0
AC010376.1	miRNA	0
AC010422.1	miRNA	0
AC010423.1	pseudogene	2.58039	0.955459	1.13619	0.840935	0.400384
AC010441.1	protein_coding	2.90965	-0.652884	1.09252	-0.597595	0.55011
AC010455.1	miRNA	0
AC010458.1	miRNA	0.192667	1.33634	4.08047	0.327496	0.743293
AC010468.1	pseudogene	3.43801	0.912522	1.01685	0.897398	0.369507
AC010468.2	antisense	0.192667	1.33634	4.08047	0.327496	0.743293
AC010468.3	pseudogene	0
AC010492.2	pseudogene	68.9982	-0.0903543	0.223419	-0.404416	0.685906	0.908613
AC010492.4	pseudogene	0
AC010492.5	pseudogene	0
AC010504.2	antisense	10.8094	0.0148821	0.559421	0.0266027	0.978777
AC010518.3	pseudogene	0
AC010522.1	pseudogene	201.19	-0.010917	0.136212	-0.0801472	0.93612	0.986179
AC010524.2	antisense	2.07625	1.38993	1.32137	1.05188	0.292854
AC010524.4	antisense	2.17621	-0.937477	1.28101	-0.731827	0.464274
AC010525.1	pseudogene	0
AC010525.2	miRNA	0.437259	-0.405518	2.88001	-0.140804	0.888024
AC010525.4	antisense	1.14596	-0.947797	1.77409	-0.534245	0.593172
AC010525.5	pseudogene	2.23399	-0.964295	1.33039	-0.72482	0.468562
AC010525.6	lincRNA	10.6002	0.0712642	0.59405	0.119963	0.904512
AC010525.7	lincRNA	10.791	0.378323	0.555147	0.681483	0.495566
AC010528.1	miRNA	0
AC010536.1	protein_coding	21.337	-0.041953	0.433409	-0.0967977	0.922887
AC010543.1	miRNA	0
AC010546.1	miRNA	0
AC010547.9	protein_coding	0
AC010595.1	miRNA	0
AC010609.1	miRNA	0
AC010620.1	pseudogene	0
AC010641.1	lincRNA	0
AC010642.1	protein_coding	37.2702	0.236092	0.306148	0.771171	0.440606
AC010642.2	pseudogene	4.61788	-0.0507569	0.841055	-0.0603491	0.951878
AC010646.3	protein_coding	0
AC010649.1	antisense	0
AC010677.5	pseudogene	3.23526	0.557887	1.01878	0.547603	0.583965
AC010723.1	lincRNA	0
AC010723.2	miRNA	0
AC010724.1	miRNA	0
AC010729.1	3prime_overlapping_ncrna	0
AC010729.2	lincRNA	0
AC010729.3	lincRNA	0
AC010731.2	antisense	2.10103	1.36061	1.28724	1.057	0.290513
AC010731.3	antisense	0
AC010731.4	lincRNA	0
AC010731.6	pseudogene	0
AC010733.4	lincRNA	0
AC010733.5	pseudogene	5.47635	-0.968093	0.831028	-1.16493	0.244046
AC010733.7	pseudogene	0
AC010739.1	miRNA	0
AC010740.1	pseudogene	0.175356	1.33634	4.08047	0.327496	0.743293
AC010744.1	lincRNA	0
AC010745.1	lincRNA	0
AC010745.2	lincRNA	0
AC010745.3	lincRNA	0
AC010745.4	lincRNA	0
AC010746.3	antisense	0.175356	1.33634	4.08047	0.327496	0.743293
AC010747.2	pseudogene	0.346052	0.374572	3.13488	0.119485	0.904891
AC010754.1	miRNA	0
AC010760.1	protein_coding	0
AC010761.10	antisense	0
AC010761.13	antisense	19.3446	0.419593	0.430377	0.974942	0.329589
AC010761.14	antisense	0.377112	2.22523	2.99231	0.743648	0.457089
AC010761.6	antisense	0
AC010761.8	antisense	82.3132	0.0734807	0.208033	0.353216	0.723926	0.921701
AC010761.9	antisense	0.479351	-0.499802	2.62976	-0.190056	0.849265
AC010874.1	miRNA	0
AC010877.1	protein_coding	0
AC010878.3	pseudogene	526.112	0.0281069	0.0896533	0.313506	0.753896	0.931824
AC010880.1	lincRNA	0
AC010883.5	antisense	5.77075	0.693637	0.769474	0.901443	0.367353
AC010884.1	antisense	0.534463	1.33387	2.69567	0.494819	0.620728
AC010884.2	miRNA	0
AC010886.2	pseudogene	0.907643	0.952945	2.09485	0.454899	0.649182
AC010887.1	miRNA	0
AC010890.1	antisense	1.68418	0.95974	1.40268	0.68422	0.493836
AC010891.2	lincRNA	0
AC010894.3	lincRNA	9.29935	0.278221	0.592254	0.469766	0.638522
AC010894.4	pseudogene	0
AC010894.5	antisense	1.05822	1.40558	1.82977	0.768175	0.442383
AC010900.2	pseudogene	5.22927	0.389362	0.839854	0.463607	0.642929
AC010904.1	pseudogene	241.725	0.0604617	0.121622	0.49713	0.619098	0.885341
AC010907.2	antisense	0
AC010907.5	antisense	0
AC010928.1	miRNA	0
AC010930.1	miRNA	0
AC010967.1	pseudogene	0
AC010967.2	lincRNA	0.35514	0.374572	3.10759	0.120535	0.90406
AC010967.3	lincRNA	0
AC010969.1	antisense	0
AC010970.1	miRNA	0
AC010970.2	pseudogene	0
AC010971.1	lincRNA	0
AC010974.3	antisense	0.661448	0.394145	2.25206	0.175016	0.861067
AC010975.1	antisense	0.155732	-0.587217	4.08047	-0.143909	0.885572
AC010975.2	pseudogene	0
AC010976.2	antisense	22.1279	0.128203	0.400985	0.319721	0.74918
AC010980.2	pseudogene	0
AC010982.1	lincRNA	8.16909	0.62452	0.660369	0.945714	0.344294
AC010982.2	lincRNA	0
AC010983.1	lincRNA	0.306308	0.374571	3.26887	0.114587	0.908772
AC010984.3	pseudogene	0
AC010984.4	pseudogene	0
AC010987.5	lincRNA	0
AC010987.6	lincRNA	2.46906	1.67887	1.22316	1.37257	0.169885
AC010999.1	miRNA	0
AC011073.1	miRNA	0
AC011193.1	lincRNA	0
AC011196.3	lincRNA	0
AC011225.1	pseudogene	0
AC011233.2	pseudogene	0
AC011239.1	protein_coding	0.153385	-0.587217	4.08047	-0.143909	0.885572
AC011242.5	pseudogene	1.20486	0.789256	1.68595	0.468138	0.639686
AC011242.6	pseudogene	26.3213	-0.0771984	0.356317	-0.216656	0.828476
AC011243.1	lincRNA	0
AC011247.3	antisense	3.28872	-0.953209	1.02981	-0.925614	0.354647
AC011284.3	antisense	0
AC011286.1	lincRNA	0.192667	1.33634	4.08047	0.327496	0.743293
AC011288.2	lincRNA	0
AC011290.4	antisense	1.29972	1.70351	1.77909	0.957515	0.338307
AC011290.5	pseudogene	25.5817	0.120975	0.365063	0.33138	0.740357
AC011293.1	miRNA	0
AC011294.3	protein_coding	7.96378	0.68409	0.649455	1.05333	0.29219
AC011298.1	protein_coding	0
AC011298.2	lincRNA	0
AC011306.1	lincRNA	0
AC011306.2	lincRNA	0.155732	-0.587217	4.08047	-0.143909	0.885572
AC011308.1	protein_coding	0
AC011313.1	miRNA	0
AC011322.1	pseudogene	1.01894	0.38709	1.80645	0.214283	0.830327
AC011330.5	pseudogene	1.48755	0.632135	1.54693	0.408638	0.682805
AC011330.6	pseudogene	0.837266	-0.26416	2.1663	-0.121941	0.902946
AC011343.1	lincRNA	0
AC011357.1	miRNA	0
AC011363.1	miRNA	0
AC011366.3	protein_coding	0
AC011379.1	miRNA	0
AC011385.1	pseudogene	3.68375	0.912236	0.968978	0.941441	0.346479
AC011385.2	pseudogene	1.41179	-0.561522	1.58687	-0.353855	0.723447
AC011406.2	pseudogene	0.941819	-0.698131	2.05841	-0.33916	0.734489
AC011407.1	miRNA	0
AC011410.1	miRNA	0
AC011416.1	miRNA	0
AC011431.1	pseudogene	0
AC011431.2	miRNA	0
AC011450.1	miRNA	0
AC011453.1	miRNA	0
AC011456.1	miRNA	0
AC011465.1	miRNA	0.130951	-0.587217	4.08047	-0.143909	0.885572
AC011467.1	miRNA	0
AC011475.1	protein_coding	1.15108	-1.01099	1.83763	-0.550158	0.582211
AC011477.1	miRNA	0.130951	-0.587217	4.08047	-0.143909	0.885572
AC011478.1	miRNA	0
AC011484.1	protein_coding	0
AC011498.1	pseudogene	0.590644	-1.0476	2.41998	-0.432897	0.66509
AC011499.1	miRNA	0
AC011500.1	protein_coding	1.27922	-0.378402	1.62351	-0.233077	0.815702
AC011513.4	antisense	0
AC011515.2	pseudogene	0
AC011516.1	lincRNA	0
AC011516.2	lincRNA	0
AC011518.1	lincRNA	0
AC011518.2	lincRNA	0
AC011523.2	antisense	0
AC011524.1	lincRNA	0
AC011524.2	lincRNA	0
AC011524.3	lincRNA	0
AC011525.2	lincRNA	0
AC011525.4	lincRNA	0
AC011526.1	lincRNA	0.530497	1.26389	2.55304	0.495053	0.620563
AC011530.4	protein_coding	0
AC011551.3	protein_coding	1.55765	0.700685	1.45042	0.483091	0.629031
AC011558.5	antisense	0
AC011591.1	miRNA	0
AC011625.1	antisense	0
AC011626.1	miRNA	0
AC011648.1	lincRNA	0.201756	1.33634	4.08047	0.327496	0.743293
AC011652.1	miRNA	0
AC011652.2	miRNA	0
AC011718.1	pseudogene	0
AC011718.2	lincRNA	0
AC011718.3	lincRNA	0
AC011737.2	pseudogene	0
AC011738.1	miRNA	0
AC011738.4	antisense	7.53507	-0.738577	0.682507	-1.08215	0.279184
AC011742.3	pseudogene	0.595801	-2.50297	2.35128	-1.06452	0.287095
AC011742.5	pseudogene	0.130951	-0.587217	4.08047	-0.143909	0.885572
AC011747.3	lincRNA	0
AC011747.4	lincRNA	0.155732	-0.587217	4.08047	-0.143909	0.885572
AC011747.6	lincRNA	0.725511	1.85626	2.18541	0.84939	0.395664
AC011747.7	antisense	7.29583	0.132681	0.70808	0.187381	0.851362
AC011748.1	miRNA	0
AC011752.1	lincRNA	0
AC011753.5	sense_intronic	0.201756	1.33634	4.08047	0.327496	0.743293
AC011753.6	pseudogene	0
AC011754.1	sense_overlapping	0
AC011755.1	protein_coding	0.175356	1.33634	4.08047	0.327496	0.743293
AC011816.1	pseudogene	0
AC011891.5	lincRNA	0
AC011893.3	antisense	3.29684	0.826161	1.06848	0.773211	0.439398
AC011897.1	protein_coding	0
AC011897.2	lincRNA	0
AC011899.10	antisense	0
AC011899.9	antisense	0.479351	-0.499802	2.62976	-0.190056	0.849265
AC011901.2	lincRNA	0
AC011933.1	pseudogene	0
AC011933.2	pseudogene	0.403511	2.30302	3.14513	0.732249	0.464017
AC011994.1	miRNA	0
AC011995.1	lincRNA	0
AC011995.3	lincRNA	0
AC011997.1	protein_coding	0.153385	-0.587217	4.08047	-0.143909	0.885572
AC011998.1	sense_intronic	0
AC011998.2	pseudogene	0
AC011998.4	pseudogene	0
AC011999.1	pseudogene	0.153385	-0.587217	4.08047	-0.143909	0.885572
AC012003.1	miRNA	0
AC012005.2	pseudogene	0
AC012047.1	miRNA	0
AC012050.1	miRNA	0
AC012065.4	lincRNA	0
AC012065.5	pseudogene	0.201756	1.33634	4.08047	0.327496	0.743293
AC012065.7	lincRNA	1.51163	0.0363418	1.46067	0.0248802	0.980151
AC012066.1	pseudogene	218.699	-0.0719108	0.130832	-0.549643	0.582564	0.87124
AC012067.1	protein_coding	0
AC012074.1	pseudogene	0
AC012074.2	lincRNA	0.155732	-0.587217	4.08047	-0.143909	0.885572
AC012075.1	pseudogene	0
AC012075.2	lincRNA	0
AC012078.2	pseudogene	0
AC012119.1	miRNA	0
AC012123.1	protein_coding	0
AC012146.7	processed_transcript	244.35	0.0971605	0.122727	0.791681	0.428547	0.791447
AC012150.1	miRNA	0
AC012175.1	miRNA	0
AC012181.1	miRNA	0
AC012215.1	protein_coding	0
AC012305.1	miRNA	0
AC012306.2	pseudogene	0
AC012307.2	lincRNA	0
AC012307.3	processed_transcript	102.284	0.142163	0.188133	0.755653	0.449857	0.805078
AC012309.5	lincRNA	12.2643	0.281679	0.536172	0.525351	0.599339
AC012313.1	protein_coding	0.681106	0.426889	2.23271	0.191198	0.84837
AC012314.19	pseudogene	0.486092	-0.492228	2.61927	-0.187925	0.850935
AC012314.20	antisense	0.332707	0.374572	3.17706	0.117899	0.906148
AC012314.8	antisense	20.6503	-0.031796	0.420454	-0.0756231	0.939719
AC012317.1	lincRNA	0
AC012318.3	pseudogene	48.4967	-0.366349	0.270812	-1.35278	0.176125
AC012322.1	lincRNA	0
AC012353.1	miRNA	0
AC012354.6	lincRNA	0.175356	1.33634	4.08047	0.327496	0.743293
AC012354.8	pseudogene	296.134	-0.0686002	0.114532	-0.598958	0.549201	0.855154
AC012358.4	pseudogene	19.3764	-0.416881	0.428084	-0.97383	0.330141
AC012358.7	antisense	3.08414	-0.438895	1.09449	-0.401005	0.688416
AC012358.8	antisense	4.66038	0.160328	0.881123	0.181958	0.855615
AC012360.1	protein_coding	0
AC012360.2	protein_coding	0
AC012360.4	lincRNA	3.05044	-0.72477	1.06459	-0.680795	0.496001
AC012360.6	antisense	45.5205	0.191123	0.276103	0.692218	0.4888
AC012361.1	lincRNA	0
AC012362.1	miRNA	0
AC012362.3	pseudogene	0
AC012363.10	pseudogene	0.357488	0.374573	3.10072	0.120802	0.903848
AC012363.13	lincRNA	0
AC012363.4	antisense	0.192667	1.33634	4.08047	0.327496	0.743293
AC012363.7	pseudogene	0.331089	0.374572	3.18235	0.117703	0.906303
AC012363.8	pseudogene	0.467197	-2.14403	2.96556	-0.722978	0.469693
AC012365.3	pseudogene	0
AC012368.1	lincRNA	0.368023	2.19917	3.01778	0.728736	0.466163
AC012370.2	sense_intronic	0.504132	-0.586755	2.74641	-0.213644	0.830824
AC012370.3	lincRNA	0
AC012379.1	pseudogene	0
AC012391.1	miRNA	0
AC012414.1	protein_coding	0.346052	0.374572	3.13488	0.119485	0.904891
AC012441.1	pseudogene	0.311465	-1.55845	3.46575	-0.44967	0.652948
AC012442.5	3prime_overlapping_ncrna	1.5734	-0.787606	1.51344	-0.520407	0.60278
AC012442.6	lincRNA	2.48335	0.211879	1.14122	0.18566	0.852711
AC012445.1	lincRNA	0
AC012451.1	lincRNA	0
AC012454.4	pseudogene	0
AC012456.3	antisense	0
AC012456.4	antisense	0.192667	1.33634	4.08047	0.327496	0.743293
AC012457.2	antisense	0
AC012462.1	antisense	2.01134	0.318198	1.35286	0.235204	0.814051
AC012462.2	lincRNA	9.63515	-0.550742	0.61319	-0.89816	0.3691
AC012462.3	lincRNA	0.819528	-0.222516	2.06408	-0.107804	0.914151
AC012467.1	miRNA	0
AC012485.1	protein_coding	0.153385	-0.587217	4.08047	-0.143909	0.885572
AC012485.2	antisense	0
AC012487.2	antisense	5.79392	-0.501482	0.801585	-0.625614	0.531568
AC012493.1	pseudogene	97.9344	0.0916866	0.188793	0.485646	0.627218	0.88878
AC012493.2	protein_coding	0
AC012494.1	lincRNA	0.201756	1.33634	4.08047	0.327496	0.743293
AC012497.2	pseudogene	0
AC012499.1	antisense	0
AC012501.1	pseudogene	0.592992	-1.0532	2.41725	-0.435701	0.663053
AC012501.2	sense_overlapping	12.3012	0.220082	0.552203	0.398553	0.690223
AC012501.3	pseudogene	47.8126	-0.195165	0.275254	-0.709036	0.478302
AC012506.1	lincRNA	0
AC012506.2	lincRNA	0
AC012506.3	lincRNA	0
AC012506.4	lincRNA	0
AC012507.3	antisense	0
AC012507.4	antisense	0
AC012512.1	pseudogene	26.633	-0.0399424	0.359823	-0.111006	0.911612
AC012513.4	pseudogene	1.3342	0.328431	1.66637	0.197093	0.843754
AC012513.6	antisense	0.607955	-1.04799	2.39979	-0.436701	0.662328
AC012531.23	lincRNA	0
AC012531.25	lincRNA	149.467	-0.0941314	0.160898	-0.585036	0.558523	0.859217
AC012564.1	miRNA	0
AC012593.1	lincRNA	0
AC012594.1	antisense	0
AC012603.1	miRNA	0
AC012613.2	antisense	9.10666	0.491204	0.610033	0.805209	0.420699
AC012615.1	pseudogene	0
AC012627.1	miRNA	0
AC012667.1	miRNA	0
AC012668.1	lincRNA	0
AC012668.2	lincRNA	3.19632	-0.496613	1.03036	-0.481981	0.629819
AC012668.3	lincRNA	0.377112	2.22523	2.99231	0.743648	0.457089
AC012671.1	miRNA	0
AC012671.2	pseudogene	0
AC012671.3	miRNA	0
AC012671.4	miRNA	0
AC013248.2	lincRNA	0
AC013262.1	pseudogene	0
AC013264.2	antisense	0
AC013267.1	pseudogene	0
AC013268.1	miRNA	0
AC013268.2	pseudogene	0
AC013268.3	pseudogene	0
AC013268.4	pseudogene	0
AC013268.5	lincRNA	0.921733	-0.658374	1.96313	-0.33537	0.737346
AC013269.1	pseudogene	0
AC013269.3	antisense	0
AC013269.4	antisense	0
AC013269.5	protein_coding	0
AC013271.3	processed_transcript	0
AC013275.1	miRNA	0
AC013275.2	antisense	0
AC013283.1	miRNA	11.4788	-0.233018	0.541953	-0.42996	0.667225
AC013394.2	processed_transcript	715.322	0.015961	0.0864521	0.184622	0.853525	0.963093
AC013399.3	pseudogene	0
AC013401.1	lincRNA	0.155732	-0.587217	4.08047	-0.143909	0.885572
AC013401.2	lincRNA	0
AC013402.1	miRNA	0
AC013402.2	lincRNA	0
AC013402.3	lincRNA	0
AC013402.4	lincRNA	0
AC013402.5	lincRNA	0
AC013403.13	pseudogene	0
AC013404.1	pseudogene	0
AC013406.1	miRNA	0
AC013410.1	pseudogene	0
AC013410.2	pseudogene	0
AC013429.4	pseudogene	0
AC013429.5	pseudogene	0
AC013436.6	antisense	0.261903	-1.35	3.70687	-0.364189	0.715717
AC013437.2	pseudogene	0
AC013437.4	pseudogene	0
AC013437.6	pseudogene	0
AC013437.7	pseudogene	0
AC013439.4	pseudogene	0.192667	1.33634	4.08047	0.327496	0.743293
AC013442.1	pseudogene	0
AC013444.1	pseudogene	0.644172	-1.11359	2.3615	-0.471561	0.63724
AC013444.2	miRNA	0
AC013448.1	lincRNA	0
AC013448.2	lincRNA	0
AC013449.1	protein_coding	394.063	0.0596011	0.101353	0.588054	0.556496	0.858281
AC013460.1	processed_transcript	0.175356	1.33634	4.08047	0.327496	0.743293
AC013463.2	antisense	0
AC013467.1	pseudogene	0
AC013468.1	protein_coding	0.130951	-0.587217	4.08047	-0.143909	0.885572
AC013469.1	protein_coding	0.348399	0.374572	3.12772	0.119759	0.904674
AC013470.6	pseudogene	406.501	0.0211765	0.100733	0.210224	0.833492	0.958592
AC013470.8	pseudogene	0.674331	1.80872	2.33037	0.776153	0.437659
AC013472.3	processed_transcript	1.15811	0.00797461	1.70137	0.00468718	0.99626
AC013472.4	antisense	0.153385	-0.587217	4.08047	-0.143909	0.885572
AC013474.4	pseudogene	1.70823	0.983678	1.42234	0.691591	0.489194
AC013476.1	miRNA	0.357488	0.374573	3.10072	0.120802	0.903848
AC013477.1	miRNA	0
AC013480.2	antisense	0
AC013489.1	miRNA	0
AC013558.1	miRNA	0
AC013717.3	pseudogene	1.44919	-0.559317	1.62333	-0.34455	0.730433
AC013718.1	pseudogene	0
AC013727.1	lincRNA	0
AC013727.2	lincRNA	0
AC013731.1	miRNA	0
AC013733.3	antisense	0
AC013733.4	lincRNA	0
AC013733.5	pseudogene	51.8518	0.207935	0.255436	0.814039	0.415623
AC013737.1	miRNA	0
AC013751.1	miRNA	0
AC013791.2	pseudogene	0
AC015600.1	miRNA	0
AC015660.1	protein_coding	0
AC015688.3	protein_coding	0.201756	1.33634	4.08047	0.327496	0.743293
AC015691.13	antisense	0.346052	0.374572	3.13488	0.119485	0.904891
AC015726.1	pseudogene	0
AC015815.1	pseudogene	0
AC015815.2	pseudogene	0.75191	1.90238	2.26244	0.840852	0.400431
AC015815.3	pseudogene	0
AC015815.4	pseudogene	0
AC015815.5	pseudogene	0
AC015815.6	pseudogene	1.98319	-0.15611	1.37568	-0.113479	0.909651
AC015815.7	pseudogene	0
AC015815.8	pseudogene	0
AC015818.3	pseudogene	0
AC015818.5	pseudogene	0
AC015818.6	pseudogene	0
AC015820.1	miRNA	0
AC015849.12	lincRNA	0
AC015849.13	sense_overlapping	0.683882	0.325025	2.33524	0.139182	0.889306
AC015849.14	pseudogene	96.3953	0.784969	0.196451	3.99575	6.44896e-05	0.00306556
AC015849.16	lincRNA	0.153385	-0.587217	4.08047	-0.143909	0.885572
AC015849.19	antisense	28.7236	0.0671963	0.345013	0.194764	0.845577
AC015849.2	antisense	0.696765	1.80912	2.30919	0.783443	0.433367
AC015871.1	pseudogene	0
AC015884.1	miRNA	0.284336	-1.44953	3.30726	-0.438287	0.661178
AC015922.5	pseudogene	0
AC015922.6	lincRNA	0
AC015922.7	pseudogene	0
AC015923.1	antisense	0.462502	-2.12957	2.74938	-0.774565	0.438597
AC015933.2	antisense	5.42217	-0.276732	0.838669	-0.329966	0.741426
AC015936.3	antisense	0
AC015969.3	antisense	0
AC015971.1	miRNA	0
AC015971.2	antisense	11.5545	0.437589	0.552264	0.792354	0.428154
AC015977.5	pseudogene	0
AC015977.6	antisense	0
AC015987.1	antisense	2.16358	-0.412118	1.28634	-0.32038	0.74868
AC015987.2	protein_coding	0
AC015989.1	protein_coding	0
AC015989.2	protein_coding	0
AC016113.1	miRNA	0
AC016178.1	miRNA	0
AC016178.2	miRNA	0
AC016194.1	miRNA	0
AC016251.1	protein_coding	0.155732	-0.587217	4.08047	-0.143909	0.885572
AC016292.1	antisense	0
AC016292.3	pseudogene	249.951	-0.0257406	0.122809	-0.209599	0.833981	0.958746
AC016405.1	pseudogene	39.2561	0.0691027	0.30063	0.229859	0.818201
AC016405.2	miRNA	0
AC016543.1	miRNA	0
AC016553.1	miRNA	0
AC016559.1	protein_coding	0
AC016561.1	pseudogene	0
AC016575.1	miRNA	0
AC016582.2	lincRNA	0
AC016586.1	protein_coding	5.40967	0.304487	0.811199	0.375354	0.707397
AC016597.1	miRNA	0
AC016626.1	pseudogene	0
AC016626.2	lincRNA	0
AC016629.3	antisense	2.013	-0.740741	1.32554	-0.558824	0.576282
AC016629.7	pseudogene	0
AC016629.8	antisense	49.4901	0.0489484	0.263585	0.185703	0.852678
AC016644.1	antisense	1.45153	-0.565638	1.55298	-0.364227	0.715688
AC016670.1	miRNA	0
AC016682.1	lincRNA	0
[truncated: 53,244 more rows]

## Sheet: Upregulated log2FC ≥ 0.32
Up-reg	Up-reg
Padj <=0.1	Padj <=0.05
DDIT4	DDIT4
ASNS	ASNS
CHAC1	CHAC1
PSAT1	PSAT1
SESN2	SESN2
PCK2	PCK2
MTHFD2	MTHFD2
GARS	GARS
ATF4	ATF4
GPT2	GPT2
CARS	CARS
NUPR1	NUPR1
MARS	MARS
SLC1A4	SLC1A4
CEBPG	CEBPG
SLC6A9	SLC6A9
SLC7A5	SLC7A5
ADM2	ADM2
PHGDH	PHGDH
TARS	TARS
CBS	CBS
WARS	WARS
SLC1A5	SLC1A5
VLDLR	VLDLR
TRIB3	TRIB3
YARS	YARS
PSAT1P3	PSAT1P3
AARS	AARS
ALDH1L2	ALDH1L2
INHBE	INHBE
HERPUD1	HERPUD1
EIF4EBP1	EIF4EBP1
EPRS	EPRS
JDP2	JDP2
MTHFD2P7	MTHFD2P7
SARS	SARS
STC2	STC2
XBP1	XBP1
ARHGEF2	ARHGEF2
SLC38A1	SLC38A1
DDR2	DDR2
EIF2S2	EIF2S2
SHMT2	SHMT2
UHRF1BP1	UHRF1BP1
SLC3A2	SLC3A2
EIF2S2P4	EIF2S2P4
KLF4	KLF4
PSPH	PSPH
ULBP1	ULBP1
NNMT	NNMT
PXK	PXK
MTHFD1L	MTHFD1L
TIMM44	TIMM44
GOT1	GOT1
ATF4P4	ATF4P4
TUBE1	TUBE1
EIF1	EIF1
KCNG1	KCNG1
NARS	NARS
JHDM1D	JHDM1D
TFRC	TFRC
RP11-390P2.4	RP11-390P2.4
CLTCL1	CLTCL1
GADD45A	GADD45A
LINC00662	LINC00662
ASNSP1	ASNSP1
XPOT	XPOT
RSL24D1	RSL24D1
DDIT3	DDIT3
TSC22D3	TSC22D3
ZNF419	ZNF419
PSAT1P4	PSAT1P4
SLFN5	SLFN5
APOL6	APOL6
UNC5B	UNC5B
FAM43A	FAM43A
HAX1	HAX1
ATF3	ATF3
HMOX1	HMOX1
LINC00900	LINC00900
CAMTA2	CAMTA2
ZNF773	ZNF773
IFI16	IFI16
TNKS1BP1	TNKS1BP1
ANKRD11	ANKRD11
PDCD4	PDCD4
CTH	CTH
XPOTP1	XPOTP1
GRPEL2	GRPEL2
FYN	FYN
ATF4P3	ATF4P3
RP11-700P18.1	RP11-700P18.1
BCAT1	BCAT1
TPBG	TPBG
LONP1	LONP1
FAM167A	FAM167A
STK40	STK40
AMIGO2	AMIGO2
LURAP1L	LURAP1L
PPP1R15A	PPP1R15A
IL1B	IL1B
TET3	TET3
XAF1	XAF1
GADD45B	GADD45B
FAM107B	FAM107B
C9orf91	C9orf91
MKNK2	MKNK2
VEGFA	VEGFA
PYCR1	PYCR1
ZCCHC8	ZCCHC8
ETV5	ETV5
GATA6	GATA6
INPP5B	INPP5B
MKX	MKX
NSRP1	NSRP1
PMAIP1	PMAIP1
MID1IP1	MID1IP1
ZFP69B	ZFP69B
MTHFD2P5	MTHFD2P5
CEBPB	CEBPB
IL6	IL6
NDUFA4L2	NDUFA4L2
CCDC59	CCDC59
FST	FST
KRT18	KRT18
IGFBP1	IGFBP1
EIF2S2P2	EIF2S2P2
KCTD16	KCTD16
MT1X	MT1X
CTA-217C2.1	CTA-217C2.1
PDE4D	PDE4D
CORO2B	CORO2B
ZBED3	ZBED3
PPM1M	PPM1M
RP11-416K24.2	RP11-416K24.2
RP11-244F12.3	RP11-244F12.3
ROBO3	ROBO3
LONRF1	LONRF1
RSL24D1P1	RSL24D1P1
AC015849.14	AC015849.14
SIK1	SIK1
ISLR2	ISLR2
CDC42EP2	CDC42EP2
ERRFI1	ERRFI1
MIR29B1	MIR29B1
METRNL	METRNL
RP11-64J19.1	RP11-64J19.1
PSMD5-AS1	PSMD5-AS1
MAFF	MAFF
MT1XP1	MT1XP1
IL16	IL16
SLC27A1	SLC27A1
KRT16	KRT16
ANKRA2	ANKRA2
SLC16A6	SLC16A6
TSLP	TSLP
RP11-819M15.1	RP11-819M15.1
FIBIN	FIBIN
TCP11L2	TCP11L2
OPLAH	OPLAH
NMNAT2	NMNAT2
FAM211B	FAM211B
PPFIBP2	PPFIBP2
CTC-459F4.1	CTC-459F4.1
CTD-3018O17.3	CTD-3018O17.3
SMOX	SMOX
RP1-203P18.1	RP1-203P18.1
PTGS2	PTGS2
FAM132B	FAM132B
DENND3	DENND3
C19orf54	C19orf54
SLC12A6	SLC12A6
RPS6KA5	RPS6KA5
RP11-48O20.4	RP11-48O20.4
MUTYH	MUTYH
C5orf55	C5orf55
OXLD1	OXLD1
C17orf103	C17orf103
JHDM1D-AS1	JHDM1D-AS1
CREB3L4	CREB3L4
AKNA	AKNA
ZNF14
EIF2S2P3
RP11-46C24.7
LINC00467
PLAT
GLYCTK
RP1-228H13.5
MMP3
EGR1
SLC7A11-AS1
MAMDC4
LL22NC03-86G7.1
MORN4
AC137932.1
HNRNPA1L2
ZBED5-AS1
AC016747.3
C10orf55
TFB1M
ACY1

## Sheet: Downregulated log2FC≤ -0.32
Down-reg	Down-reg
Padj <=0.1	Padj <=0.05
TRIM16L	TRIM16L
TXNRD1	TXNRD1
NQO1	NQO1
GSR	GSR
MALT1	MALT1
RP11-443P15.2	RP11-443P15.2
UGDH	UGDH
HSPA1A	HSPA1A
SLC5A3	SLC5A3
NXPE3	NXPE3
ALAS1	ALAS1
ZSCAN31	ZSCAN31
TRIM16	TRIM16
MAP3K14	MAP3K14
KIAA1522	KIAA1522
HSPA1B	HSPA1B
MCM10	MCM10
CDC25A	CDC25A
ANGPT1	ANGPT1
GLS	GLS
GCLM	GCLM
INHBB	INHBB
ORC1	ORC1
OSGIN1	OSGIN1
PPARA	PPARA
TMEM64	TMEM64
MRGPRF	MRGPRF
GCNT2	GCNT2
DISP1	DISP1
ALDH3A2	ALDH3A2
CDCA7	CDCA7
PLSCR4	PLSCR4
PYGO1	PYGO1
CHORDC1	CHORDC1
ZNF367	ZNF367
IGF2BP3	IGF2BP3
TNIP3	TNIP3
FAM198B	FAM198B
C9orf41	C9orf41
IER5L	IER5L
TGFBR3	TGFBR3
HSPB8	HSPB8
LDLRAD4	LDLRAD4
AKR1B10	AKR1B10
POLR3G	POLR3G
ZNF654	ZNF654
PLXDC1	PLXDC1
ARL15	ARL15
AC007620.3	AC007620.3
TRIM47	TRIM47
DYNC1I1	DYNC1I1
GPR157	GPR157
RP5-1024G6.8	RP5-1024G6.8
C20orf112	C20orf112
MANEA	MANEA
ACVR1C	ACVR1C
PIR	PIR
ZNF680	ZNF680
CHIC1	CHIC1
SLC18A2	SLC18A2
FSD1L
TRIM59
SRXN1
SPR
MDFIC
STXBP6
SLC2A13
NECAB1
KLHL23
RP11-344E13.3
RGS17
RP11-553L6.5
