# Supplementary material for: NRF2 activation by cysteine as a survival mechanism for triple-negative breast cancer cells
Source: Oncogene. 2024 Apr 10;43(22):1701–13. doi: 10.1038/s41388-024-03025-0 (PMC11136656; doi:10.1038/s41388-024-03025-0)
Supplement: Supplementary file 2 — Dataset 2 [file 41388_2024_3025_MOESM2_ESM.xlsx]

## Sheet: WP_GSEA
Dataset S2. Gene set enrichment analysis (GSEA) using WikiPathways pathway database
	ID	Description	setSize	enrichmentScore	NES	pvalue	p.adjust	qvalue	rank	leading_edge	core_enrichment	Count	.sign	GeneRatio
activated.WP3613	WP3613	Photodynamic therapy-induced unfolded protein response	25	0.843121	2.38084	1.86287e-08	9.59378e-06	7.72601e-06	645	tags=52%, list=5%, signal=49%	ASNS/ATF3/TRIB3/ATF4/DDIT3/WARS1/XBP1/BBC3/PPP1R15A/NARS1/NFE2L2/ERN1/HSPA5	13	activated	0.52
activated.WP3617	WP3617	Photodynamic therapy-induced NF-kB survival signaling	25	0.798521	2.25489	1.35812e-06	0.000349715	0.000281631	85	tags=28%, list=1%, signal=28%	PTGS2/IL1B/MMP3/CXCL8/VEGFA/MMP1/IL6	7	activated	0.28
activated.WP4925	WP4925	Unfolded protein response	23	0.808663	2.2453	2.93227e-06	0.000503373	0.000405374	734	tags=48%, list=6%, signal=45%	PMAIP1/ATF4/IL1B/DDIT3/XBP1/BBC3/PPP1R15A/NFE2L2/ERN1/HSPA5/TXNIP	11	activated	0.478261
activated.WP3287	WP3287	Overview of nanoparticle effects	14	0.865073	2.17049	4.03252e-06	0.000519187	0.000418109	151	tags=29%, list=1%, signal=28%	PTGS2/CXCL8/IL6/HMOX1	4	activated	0.285714
activated.WP5115	WP5115	Network map of SARS-CoV-2 signaling pathway	109	0.534692	2.05066	5.58979e-06	0.000575749	0.000463659	1118	tags=21%, list=9%, signal=19%	DDIT4/PTGS2/EGR1/IL1B/CXCL8/EIF4EBP1/IL6/IL16/FYN/CEBPB/ULK1/SERPINE1/NLRP1/CASP9/DEPTOR/JUN/OAS2/VPS11/STAT1/VPS33A/COL7A1/IGFBP3/ITGA3	23	activated	0.211009
activated.WP3925	WP3925	Amino acid metabolism	63	0.613153	2.11124	1.94319e-05	0.0016679	0.00134319	352	tags=17%, list=3%, signal=17%	ASNS/GPT2/CTH/CBS/WARS1/EPRS1/GOT1/BCAT1/PYCR1/IARS1/ASS1	11	activated	0.174603
activated.WP4963	WP4963	p53 transcriptional gene network	76	0.562618	2.01032	3.21606e-05	0.00207034	0.00166727	739	tags=18%, list=6%, signal=17%	DDIT4/SESN2/ULBP1/PMAIP1/GADD45A/BBC3/CDKN1A/LIF/ULK1/SERPINE1/XPC/E2F7/DEPTOR/ICAM1	14	activated	0.184211
activated.WP4659	WP4659	Gastrin signaling pathway	98	0.526077	1.98234	2.94604e-05	0.00207034	0.00166727	660	tags=16%, list=5%, signal=16%	PTGS2/EGR1/CXCL8/VEGFA/KLF4/EIF4EBP1/SERPINB2/CDKN1A/FYN/ARHGEF28/MYC/CLDN1/BMP2/SERPINE1/JAG1/JUN	16	activated	0.163265
activated.WP1533	WP1533	Vitamin B12 metabolism	25	0.746253	2.1073	4.24097e-05	0.00229774	0.0018504	878	tags=36%, list=7%, signal=33%	CTH/CBS/IL1B/PLAT/IL6/SHMT2/SERPINE1/ICAM1/ABCA1	9	activated	0.36
activated.WP5055	WP5055	Burn wound healing	65	0.586202	2.02892	4.46164e-05	0.00229774	0.0018504	739	tags=22%, list=6%, signal=20%	IL1B/MMP3/CXCL8/VEGFA/KLF4/MMP1/IL6/MIR29B1/FST/NFKBIZ/INHBA/LY96/HEXD/ICAM1	14	activated	0.215385
activated.WP2877	WP2877	Vitamin D receptor pathway	81	0.535455	1.93254	9.52319e-05	0.00412036	0.00331819	1202	tags=25%, list=10%, signal=22%	IGFBP1/CBS/KRT16/KLF4/GADD45A/CDKN1A/THBD/MYC/CDKN2B/SEMA3B/NFATC2/IGSF9B/DUSP10/MXD1/PPARD/PRDM1/PTHLH/IGFBP3/COL13A1/SLC37A2	20	activated	0.246914
activated.WP4754	WP4754	IL-18 signaling pathway	190	0.429958	1.76491	9.60085e-05	0.00412036	0.00331819	1446	tags=19%, list=12%, signal=17%	ATF3/PTGS2/IL1B/MMP3/CXCL8/VEGFA/MMP1/AARS1/IL6/HMOX1/STK40/CEBPB/PTX3/IER3/NFKBIZ/CLDN1/BMP2/TGM2/BPGM/CCDC9/JUN/ICAM1/PLD1/ARFGAP2/RASA3/SOCS3/NR4A1/NACA/LRRFIP1/STOML1/SLC4A7/PYGB/ECH1/IRF1/CLDN15/TIMP3	36	activated	0.189474
activated.WP3646	WP3646	Hepatitis C and hepatocellular carcinoma	43	0.630853	2.02957	0.000107984	0.00427782	0.00344499	1092	tags=26%, list=9%, signal=23%	PTGS2/CXCL8/VEGFA/MMP1/IL6/CDKN1A/MYC/CASP9/JUN/LEF1/PODXL	11	activated	0.255814
activated.WP5095	WP5095	Overview of proinflammatory and profibrotic mediators	18	0.778768	2.05801	0.000154966	0.00570054	0.00459073	235	tags=44%, list=2%, signal=44%	IL1B/MMP3/CXCL8/VEGFA/MMP1/IL6/TSLP/LIF	8	activated	0.444444
activated.WP236	WP236	Adipogenesis	91	0.507021	1.87768	0.000314903	0.0095397	0.00768245	1069	tags=22%, list=9%, signal=20%	PCK2/TRIB3/DDIT3/IL6/GADD45A/CDKN1A/GADD45B/CEBPB/LIF/BMP2/SERPINE1/SREBF1/KLF6/EPAS1/GATA3/PPARD/STAT1/STAT2/KLF7/SOCS3	20	activated	0.21978
activated.WP2525	WP2525	Trans-sulfuration, one-carbon metabolism and related pathways	46	0.601747	1.95918	0.000338148	0.0096748	0.00779126	196	tags=20%, list=2%, signal=19%	PSAT1/MTHFD2/CTH/CBS/PHGDH/PSPH/MTHFD1L/SHMT2/BCAT1	9	activated	0.195652
activated.WP3624	WP3624	Lung fibrosis	29	0.695672	2.04874	0.000391224	0.00968274	0.00779765	1084	tags=45%, list=9%, signal=41%	IL1B/CXCL8/IL6/HMOX1/MT2A/CEBPB/PTX3/NFE2L2/PLAU/CCN2/EDN1/STN1/DSP	13	activated	0.448276
activated.WP516	WP516	Hypertrophy model	14	0.786927	1.97442	0.000390914	0.00968274	0.00779765	290	tags=29%, list=2%, signal=28%	ATF3/VEGFA/EIF4EBP1/NR4A3	4	activated	0.285714
activated.WP1742	WP1742	TP53 network	15	0.783945	2.00108	0.000565802	0.012669	0.0102026	303	tags=33%, list=2%, signal=33%	PMAIP1/GADD45A/BBC3/CDKN1A/MYC	5	activated	0.333333
activated.WP5272	WP5272	LDL- influence on CD14 and TLR4	20	0.727646	1.95634	0.000559181	0.012669	0.0102026	100	tags=20%, list=1%, signal=20%	ATF4/IL1B/IL6/CREB3L4	4	activated	0.2
activated.WP4478	WP4478	LTF danger signal response pathway	11	0.845787	1.99093	0.000650983	0.013969	0.0112494	85	tags=27%, list=1%, signal=27%	IL1B/CXCL8/IL6	3	activated	0.272727
activated.WP176	WP176	Folate metabolism	36	0.628432	1.93926	0.000765952	0.0148859	0.0119878	347	tags=22%, list=3%, signal=22%	MTHFD2/CTH/CBS/IL1B/PLAT/IL6/SHMT2/SERPINE1	8	activated	0.222222
activated.WP5083	WP5083	Neuroinflammation and glutamatergic signaling	86	0.498276	1.82279	0.000780426	0.0148859	0.0119878	532	tags=15%, list=4%, signal=15%	PSAT1/SLC6A9/SLC1A4/IL1B/PHGDH/PSPH/SLC38A1/IL6/SHMT2/GOT1/LIF/SLC38A2/ARC	13	activated	0.151163
activated.WP2858	WP2858	Ectoderm differentiation	98	0.459131	1.73007	0.00117596	0.0201874	0.0162572	1802	tags=32%, list=15%, signal=27%	GATA6/SPRY2/STC1/FYN/PPFIBP2/FZD8/SOCS2/JUP/TFAP2C/MYC/OGT/FHL2/PTPN13/MKS1/PAN2/CROCCP2/TBL1X/PPARD/YJU2B/HMGB2/PODXL/SCHIP1/SERPINB6/ARHGEF9/NR2F2/DMD/FOXL1/HDAC6/PAX6/MZF1/CCDC88C	31	activated	0.316327
activated.WP5088	WP5088	Prostaglandin signaling	10	0.837135	1.94173	0.0013488	0.0217072	0.0174811	85	tags=40%, list=1%, signal=40%	IL1B/CXCL8/VEGFA/IL6	4	activated	0.4
activated.WP497	WP497	Urea cycle and metabolism of amino groups	14	0.747861	1.8764	0.00147085	0.0229542	0.0184854	1504	tags=50%, list=12%, signal=44%	ACY1/NAGS/PYCR1/ASS1/ODC1/ASL/PYCR3	7	activated	0.5
activated.WP2435	WP2435	Quercetin and Nf-kB / AP-1 induced apoptosis	11	0.817883	1.92525	0.0017538	0.0265649	0.0213931	768	tags=55%, list=6%, signal=51%	PTGS2/VEGFA/MMP1/NFE2L2/JUN/MAFK	6	activated	0.545455
activated.WP4674	WP4674	Head and neck squamous cell carcinoma	66	0.50433	1.74755	0.00218426	0.0312471	0.0251637	349	tags=9%, list=3%, signal=9%	DDIT4/SESN2/VEGFA/EIF4EBP1/CDKN1A/NFE2L2	6	activated	0.0909091
activated.WP3614	WP3614	Photodynamic therapy-induced HIF-1 survival signaling	30	0.632546	1.87097	0.00244399	0.0340177	0.0273949	347	tags=17%, list=3%, signal=16%	PTGS2/IGFBP1/PMAIP1/VEGFA/SERPINE1	5	activated	0.166667
activated.WP4396	WP4396	Nonalcoholic fatty liver disease	127	0.418452	1.61875	0.00254004	0.0344243	0.0277224	660	tags=9%, list=5%, signal=9%	NDUFA4L2/ATF4/IL1B/CXCL8/DDIT3/IL6/XBP1/BBC3/SREBF1/ERN1/NDUFA11/JUN	12	activated	0.0944882
activated.WP4595	WP4595	Urea cycle and associated pathways	17	0.708284	1.8574	0.00281174	0.0371293	0.0299008	1172	tags=29%, list=10%, signal=27%	GOT1/NAGS/PYCR1/ASS1/ASL	5	activated	0.294118
activated.WP4290	WP4290	Metabolic reprogramming in colon cancer	40	0.560378	1.76633	0.00336773	0.0414151	0.0333522	394	tags=15%, list=3%, signal=15%	PSAT1/PSPH/SLC1A5/SHMT2/PYCR1/PYCR2	6	activated	0.15
activated.WP5285	WP5285	Immune infiltration in pancreatic cancer	14	0.720509	1.80777	0.00357287	0.0427913	0.0344604	85	tags=29%, list=1%, signal=28%	IL1B/CXCL8/VEGFA/IL6	4	activated	0.285714
activated.WP5198	WP5198	Inflammatory bowel disease signaling	13	0.740768	1.8234	0.00397329	0.0454721	0.0366194	921	tags=31%, list=8%, signal=28%	IL6/JUN/GATA3/STAT1	4	activated	0.307692
activated.WP4211	WP4211	Transcriptional cascade regulating adipogenesis	10	0.800996	1.8579	0.00422936	0.0467324	0.0376343	820	tags=50%, list=7%, signal=47%	CEBPG/DDIT3/CEBPB/SREBF1/GATA3	5	activated	0.5
activated.WP3599	WP3599	Transcription factor regulation in adipogenesis	13	0.738521	1.81787	0.0042649	0.0467324	0.0376343	231	tags=23%, list=2%, signal=23%	PCK2/IL6/CEBPB	3	activated	0.230769
suppressed.WP536	WP536	Calcium regulation in cardiac cells	84	-0.464973	-1.83674	0.000201446	0.00691631	0.0055698	3564	tags=49%, list=29%, signal=35%	GNAI3/ATP2A2/YWHAH/RYR3/PLCB3/GNB2/PRKAR2B/YWHAZ/GNA11/PRKAR1A/ITPR2/ORAI1/YWHAG/PKIA/GNG2/GNB3/GNB5/ADCY7/PRKCD/PRKCE/GNG12/ADCY9/RGS19/GNAQ/GNAO1/PRKAR2A/ATP1B1/ADCY6/PRKCA/GJC1/CACNB3/CAMK2G/ADCY1/SFN/CACNA1C/GNB4/ARRB1/GNG4/PRKACB/CAMK4/RGS17	41	suppressed	0.488095
suppressed.WP466	WP466	DNA replication	41	-0.558669	-1.92695	0.000249748	0.00803877	0.00647374	2806	tags=49%, list=23%, signal=38%	UBC/RFC5/POLE/MCM2/PRIM1/MCM5/MCM4/POLA2/CDK2/PCNA/POLD3/CDC6/MCM3/CDC7/POLE2/GMNN/CDT1/RFC3/MCM10/ORC1	20	suppressed	0.487805
suppressed.WP51	WP51	Regulation of actin cytoskeleton	104	-0.423151	-1.7422	0.00039483	0.00968274	0.00779765	4237	tags=54%, list=35%, signal=35%	BDKRB2/MAPK3/MAPK1/IQGAP1/RAF1/DOCK1/CRK/RAC1/MRAS/PIK3CA/VCL/MYLK/APC2/ITGA1/FGD1/BCAR1/PAK2/CFL2/PIP5K1C/ROCK2/PAK1/GIT1/PIK3CB/PIP4K2A/DIAPH1/DIAPH3/CSK/APC/ACTG1/SSH3/F2R/BRAF/RRAS2/ABI2/PIK3C2A/RAC3/GNG12/FGF1/ENAH/NCKAP1/PIK3R1/FGF5/BDKRB1/PIK3R3/PIP4K2B/MAP2K1/ARHGEF6/NRAS/RDX/SOS1/GNA13/WASF1/CDC42/SSH2/KRAS/EGF	56	suppressed	0.538462
suppressed.WP3929	WP3929	Chemokine signaling pathway	92	-0.426757	-1.70845	0.000769898	0.0148859	0.0119878	4206	tags=58%, list=34%, signal=38%	MAPK3/ADCY3/MAPK1/RAF1/CRK/RAC1/PIK3CA/GSK3B/JAK2/CRKL/PLCB1/GNAI3/STAT3/PLCB3/GNB2/SHC4/BCAR1/ROCK2/PAK1/PIK3CB/CSK/GNG2/GNB3/GNB5/STAT5B/AKT3/BRAF/ADCY7/PRKX/PRKCD/GNG12/ADCY9/CHUK/WASL/PIK3R1/ADCY6/PIK3R3/SHC3/MAP2K1/NRAS/SOS1/ADCY1/NFKBIA/CDC42/RAP1A/GNB4/KRAS/CXCL12/ARRB1/GNG4/PRKACB/IKBKG/LYN	53	suppressed	0.576087
suppressed.WP2884	WP2884	NRF2 pathway	74	-0.442104	-1.71687	0.000919828	0.0169183	0.0136245	1116	tags=30%, list=9%, signal=27%	SQSTM1/GCLC/ABCC4/SLC39A8/G6PD/SLC2A10/SLC39A10/FTH1/ME1/ABCC3/RXRA/CBR1/SLC6A6/SLC5A3/ABCC2/GCLM/NQO1/HSPA1A/SLC2A13/SRXN1/GSR/TXNRD1	22	suppressed	0.297297
suppressed.WP5238	WP5238	Cholestasis	10	-0.78899	-1.87497	0.00107494	0.0190894	0.015373	1878	tags=80%, list=15%, signal=68%	TJP2/EPHX1/LDLR/HMGCR/ABCC4/ABCC3/RXRA/ABCC2	8	suppressed	0.8
suppressed.WP4535	WP4535	Envelope proteins and their potential roles in EDMD physiopathology	39	-0.537735	-1.84346	0.00123342	0.0204906	0.0165014	2253	tags=38%, list=18%, signal=31%	ADCY7/TGFB2/ADCY9/ADCY6/LEMD3/SMAD4/MAP2K1/NRAS/SOS1/SYNE2/ADCY1/KRAS/TMPO/TGFB3/LBR	15	suppressed	0.384615
suppressed.WP702	WP702	Metapathway biotransformation Phase I and II	61	-0.465569	-1.75404	0.00204075	0.0300282	0.0241822	2068	tags=39%, list=17%, signal=33%	CYP27A1/CHST12/AKR1B1/GSTM3/NAA50/CYP51A1/CHST11/GSTCD/EPHX1/CYP39A1/TPMT/GLYATL2/NAA30/CHST7/MGST1/AKR1C1/CYP1A1/CYP27C1/AKR1C3/HS2ST1/HS3ST5/GAL3ST4/GSR/AKR1B10	24	suppressed	0.393443
suppressed.WP2795	WP2795	Cardiac hypertrophic response	47	-0.480299	-1.71242	0.00337754	0.0414151	0.0333522	2095	tags=32%, list=17%, signal=27%	MAP3K7/HDAC9/CHUK/IKBKE/MAP2K4/PRKCA/MAP2K1/MAP3K1/PPP3CA/PRKG1/HDAC4/EGF/IKBKG/MAP2K6/MAP3K14	15	suppressed	0.319149
suppressed.WP1982	WP1982	Sterol regulatory element-binding proteins (SREBP) signaling	62	-0.435513	-1.63308	0.00326042	0.0414151	0.0333522	3468	tags=48%, list=28%, signal=35%	SCARB1/SEC24C/SQLE/MVD/SEC24B/ACLY/SCAP/SAR1A/SEC24D/FASN/CDK8/PPARG/SIRT1/INSIG2/SEC23A/ACACA/PRKAA1/HMGCS1/CYP51A1/CREB1/LDLR/HMGCR/YY1/LSS/PRKAA2/INSIG1/PRKAG2/SEC24A/IDI1/PPARGC1B	30	suppressed	0.483871
suppressed.WP2636	WP2636	Common pathways underlying drug addiction	24	-0.572352	-1.75301	0.00392455	0.0454721	0.0366194	2386	tags=62%, list=20%, signal=50%	MAPK3/MAPK1/RAF1/CALM1/ARAF/ACTG1/PPP1CC/PRKCA/PPP1CB/CREB1/MAP2K1/ADCY1/RAP1A/PRKACB/CAMK4	15	suppressed	0.625
suppressed.WP3849	WP3849	MAPK and NFkB signaling pathways inhibited by Yersinia YopJ	12	-0.701044	-1.76791	0.0044748	0.0480109	0.0386639	1859	tags=50%, list=15%, signal=42%	CHUK/NFKBIA/MAP3K1/IKBKG/MAP2K6/MAP3K14	6	suppressed	0.5

## Sheet: NRF2_pathway
Gene	Type	baseMean	log2FoldChange	lfcSE	stat	pvalue	padj
ABCC2	protein_coding	81.55	-0.373193	0.215466	-1.73203	0.0832689	0.414
ABCC3	protein_coding	204.64	-0.264663	0.135946	-1.94683	0.0515554	0.329
ABCC4	protein_coding	1677.89	-0.166876	0.0570431	-2.92544	0.00343965	0.0651
CBR1	protein_coding	2555.64	-0.294464	0.0561336	-5.24577	1.55634e-07	1.35e-05
FTH1	protein_coding	6060.17	-0.203197	0.0595151	-3.4142	0.000639686	0.0192
G6PD	protein_coding	2924.22	-0.172768	0.0589141	-2.93254	0.00336204	0.0643
GCLC	protein_coding	1713.9	-0.161353	0.0633634	-2.54648	0.0108816	0.136
GCLM	protein_coding	3506.96	-0.391987	0.0758109	-5.17059	2.33355e-07	1.97e-05
GSR	protein_coding	1842.36	-0.484786	0.0619205	-7.82917	4.91101e-15	8.6e-13
HSPA1A	protein_coding	2218.44	-0.444705	0.0705948	-6.29939	2.98817e-10	3.79e-08
ME1	protein_coding	1835.58	-0.247078	0.0612571	-4.03345	5.49637e-05	0.00265
NQO1	protein_coding	15182.1	-0.422872	0.0405516	-10.428	1.84754e-25	5.02e-23
RXRA	protein_coding	959.41	-0.268348	0.0770495	-3.4828	0.000496208	0.016
SLC2A10	protein_coding	916.68	-0.180288	0.0698758	-2.58012	0.0098766	0.13
SLC2A13	protein_coding	142.69	-0.466194	0.16452	-2.83365	0.00460191	0.0783
SLC39A10	protein_coding	1778.33	-0.198058	0.0690585	-2.86798	0.00413104	0.0728
SLC39A8	protein_coding	549.48	-0.170805	0.0864645	-1.97544	0.0482187	0.319
SLC5A3	protein_coding	4855.65	-0.352671	0.0560902	-6.28756	3.22485e-10	4.05e-08
SLC6A6	protein_coding	4298.64	-0.306288	0.0484061	-6.32745	2.49241e-10	3.25e-08
SQSTM1	protein_coding	9111.34	-0.158634	0.055254	-2.87099	0.00409187	0.0728
SRXN1	protein_coding	132.59	-0.472094	0.163906	-2.88027	0.0039733	0.0719
TXNRD1	protein_coding	10362.7	-0.614142	0.052911	-11.6071	3.79403e-31	1.2e-28
