# Supplementary material for: NRF2 activation by cysteine as a survival mechanism for triple-negative breast cancer cells
Source: Oncogene. 2024 Apr 10;43(22):1701–13. doi: 10.1038/s41388-024-03025-0 (PMC11136656; doi:10.1038/s41388-024-03025-0)
Supplement: Supplementary file 3 — Dataset 3 [file 41388_2024_3025_MOESM3_ESM.xlsx]

## Sheet: Sheet1
Dataset S3. Normalized Counts by DESeq2. AllGenes
Gene	Type	GFP_Ctrl_rep1	GFP_Ctrl_rep2	GFP_Ctrl_rep3	GFP_w/o_Cys_rep1	GFP_w/o_Cys_rep2	GFP_w/o_Cys_rep3	NRF_Ctrl_rep1	NRF_Ctrl_rep2	NRF_Ctrl_rep3	NRF_w/o_Cys_rep1	NRF_w/o_Cys_rep2	NRF_w/o_Cys_rep3
7SK	lincRNA	4.38105	0.738955	4.32361	2.95902	1.13729	1.08552	2.40825	4.17821	4.32239	3.12477	1.02009	0.976976
A1BG	protein_coding	31.5435	27.3413	25.9416	46.358	29.5696	26.0525	33.7154	32.3812	31.3373	27.0814	28.5626	31.2632
A1BG-AS1	antisense	187.509	173.654	140.085	152.883	177.418	155.229	201.089	181.752	193.427	141.656	181.577	171.948
A1CF	protein_coding	1.75242	2.95582	0	0	1.13729	3.25656	0	0	2.16119	0	3.06028	1.95395
A2M	protein_coding	3.50484	4.43373	2.59416	2.95902	3.41188	4.34208	3.61237	1.04455	3.24179	0	1.02009	0.976976
A2M-AS1	antisense	0.876209	0	0	0	0	0	0	0	0	0	0	0
A2ML1	protein_coding	0	0.738955	0	0	0	0	4.81649	4.17821	5.40298	5.20796	0	8.79278
A2ML1-AS1	antisense	0	0	0	0	0	0	0	0	0	0	0	0
A2ML1-AS2	antisense	0	0	0	0	0	0	0	0	0	0	0	0
A2MP1	pseudogene	1.75242	0.738955	0	1.97268	1.13729	0	2.40825	0	1.0806	1.04159	0	0
A3GALT2	protein_coding	1.75242	1.47791	0.864721	1.97268	1.13729	0	0	3.13366	0	1.04159	0	0
A4GALT	protein_coding	7.88588	8.12851	4.32361	6.90439	4.54917	7.59864	4.81649	7.31188	10.806	15.6239	15.3014	8.79278
A4GNT	protein_coding	16.648	12.5622	12.9708	12.8224	11.3729	11.9407	14.4495	13.5792	9.72537	8.33273	11.221	7.8158
AAAS	protein_coding	1060.21	1176.42	1115.49	1173.75	1211.22	1175.62	1123.45	1111.41	1097.89	984.304	1030.29	1009.22
AACS	protein_coding	912.134	911.132	937.358	920.256	838.185	878.186	911.521	942.187	982.263	990.553	919.104	950.597
AACSP1	pseudogene	1.75242	4.43373	7.78249	4.93171	2.27459	4.34208	4.81649	8.35643	4.32239	1.04159	2.04019	1.95395
AADAC	protein_coding	1.75242	1.47791	0	0.986341	0	1.08552	6.02062	5.22277	6.48358	6.24955	4.08037	7.8158
AADACL2	protein_coding	0	0	0	0.986341	0	0	0	0	0	0	0	0
AADACL3	protein_coding	0	0	0	0.986341	0	0	0	0	0	0	0	0
AADACL4	protein_coding	0.876209	0	0	0	0	0	0	0	0	0	0	0
AADAT	protein_coding	403.056	390.168	426.308	412.291	416.249	386.445	449.138	443.935	461.415	372.89	376.414	441.593
AAED1	protein_coding	552.012	567.518	562.069	589.832	501.546	479.8	484.057	509.742	526.251	526.004	520.247	480.672
AAGAB	protein_coding	1635.88	1679.65	1701.77	1780.35	1781	1791.11	1625.57	1655.62	1610.09	1575.93	1673.97	1617.87
AAK1	protein_coding	658.909	669.494	613.952	598.709	602.765	662.167	610.49	677.915	600.812	941.598	749.768	709.284
AAMDC	protein_coding	481.039	556.433	504.997	531.638	545.901	493.912	476.833	524.366	525.17	498.922	492.705	454.294
AAMP	protein_coding	3379.54	3653.4	3395.76	3481.78	3803.11	3844.91	3463.06	3632.96	3677.27	3451.83	3668.25	3869.8
AANAT	protein_coding	1.75242	0.738955	0.864721	1.97268	0	1.08552	1.20412	0	1.0806	1.04159	0	0.976976
AAR2	protein_coding	2332.47	2340.27	2187.74	2215.32	2376.94	2376.2	2266.16	2242.66	2163.36	2154.01	2310.51	2434.62
AARD	protein_coding	6.13346	7.38955	6.05305	10.8498	13.6475	4.34208	4.81649	9.40098	9.72537	5.20796	3.06028	5.86185
AARS	protein_coding	5266.02	5619.76	5346.57	8534.81	8447.81	8150.08	5467.92	5561.2	5622.35	7676.53	7771.07	7755.23
AARS2	protein_coding	1036.56	1105.48	1015.18	1036.64	1105.45	1055.13	1178.84	1118.72	1173.53	1019.72	1080.28	1004.33
AARSD1	protein_coding	92.002	123.406	103.767	152.883	160.358	128.091	107.167	127.436	132.913	136.448	92.8285	104.536
AASDH	protein_coding	385.532	330.313	360.589	403.414	363.934	387.531	335.95	358.282	351.194	334.351	301.948	374.182
AASDHPPT	protein_coding	3114.92	2694.97	2720.41	2646.35	2719.27	2786.53	2622.58	2630.19	2513.47	2776.88	2869.52	2594.85
AASS	protein_coding	296.159	251.984	271.522	270.258	269.538	286.577	263.703	261.138	283.116	337.476	287.666	265.737
AATF	protein_coding	2873.97	2894.49	2901.14	2918.58	2983.12	3028.6	2804.4	2749.27	2805.23	2982.08	3098.02	3207.41
AATK	protein_coding	56.0774	59.1164	59.6658	68.0576	58.0019	66.2167	77.0639	61.6287	45.3851	66.6618	56.1051	61.5495
AATK-AS1	antisense	0	0	0	0.986341	0	0	0	0	1.0806	0	0	0
AB015752.3	processed_transcript	0.876209	2.95582	2.59416	4.93171	3.41188	0	3.61237	2.08911	1.0806	3.12477	4.08037	2.93093
AB019438.66	pseudogene	0	0	0	0	0	1.08552	0	0	1.0806	0	0	0
AB019440.1	miRNA	0	0	0	0	0	0	0	0	0	0	0	0
AB019440.50	lincRNA	0	0	0	0	0	0	0	0	0	0	0	0
AB019441.29	pseudogene	2583.94	2564.17	2604.54	2522.07	2688.56	2571.6	2275.79	2475.59	2298.43	2035.27	2229.92	2338.88
ABAT	protein_coding	0.876209	1.47791	0	2.95902	0	5.4276	7.22474	4.17821	5.40298	5.20796	2.04019	9.76976
ABC12-47043100G14.2	pseudogene	0	0	0	0	0	0	0	0	0	0	0	0
ABC7-42389800N19.1	pseudogene	155.089	155.181	131.438	164.719	159.221	143.289	160.148	166.084	139.397	154.155	148.934	182.694
ABC7-43041300I9.1	pseudogene	0	0	0	0	0	0	0	0	0	0	0	0
ABCA1	protein_coding	406.561	374.65	350.212	394.537	366.208	512.365	367.258	415.732	387.934	812.441	860.958	844.107
ABCA10	protein_coding	13.1431	13.3012	10.3767	9.86341	9.09834	13.0262	18.0618	17.7574	12.9672	9.37432	19.3818	18.5625
ABCA11P	pseudogene	50.8201	33.253	37.183	21.6995	37.5307	30.3946	30.1031	28.203	29.1761	39.5805	44.8841	33.2172
ABCA12	protein_coding	5.25726	5.91164	12.1061	4.93171	7.96105	9.76968	7.22474	5.22277	12.9672	5.20796	5.10046	9.76976
ABCA13	protein_coding	158.594	132.273	147.867	177.541	164.907	210.591	163.761	132.658	136.155	247.899	250.943	254.014
ABCA17P	pseudogene	3.50484	3.69478	2.59416	2.95902	5.68646	3.25656	4.81649	2.08911	1.0806	1.04159	1.02009	3.9079
ABCA2	protein_coding	1555.27	1634.57	1606.65	1584.06	1581.97	1641.31	2049.42	1780.96	1860.79	1932.15	1751.5	1975.44
ABCA3	protein_coding	5.25726	5.17269	5.18833	6.90439	3.41188	7.59864	4.81649	2.08911	7.56418	8.33273	6.12056	7.8158
ABCA4	protein_coding	21.9052	22.9076	14.7003	24.6585	7.96105	27.138	31.3072	21.9356	22.6925	19.7902	26.5224	25.4014
ABCA5	protein_coding	447.743	373.172	407.284	432.018	363.934	358.222	503.323	417.821	451.69	458.3	424.359	402.514
ABCA6	protein_coding	6.13346	3.69478	8.64721	7.89073	7.96105	13.0262	9.63298	5.22277	12.9672	15.6239	11.221	22.4704
ABCA7	protein_coding	175.242	192.128	173.809	163.733	175.143	157.4	214.334	215.178	198.83	183.32	184.637	181.717
ABCA8	protein_coding	2.62863	4.43373	2.59416	1.97268	6.82376	4.34208	2.40825	3.13366	6.48358	5.20796	9.18084	5.86185
ABCA9	protein_coding	17.5242	13.3012	20.7533	20.7132	15.9221	13.0262	27.6948	30.2921	38.9015	24.9982	31.6229	26.3783
ABCA9-AS1	antisense	0	0	0	0	0	0	0	0	0	0	0	0
ABCB1	protein_coding	3.50484	8.86746	4.32361	4.93171	5.68646	6.51312	8.42886	10.4455	9.72537	6.24955	9.18084	13.6777
ABCB10	protein_coding	1086.5	894.136	876.827	795.977	751.751	784.831	872.989	910.851	864.478	846.814	908.903	730.778
ABCB10P1	pseudogene	12.2669	10.3454	6.91777	7.89073	10.2356	7.59864	4.81649	10.4455	8.64478	9.37432	13.2612	7.8158
ABCB10P3	pseudogene	0	0	0	0	0	0	0	0	0	0	0	0
ABCB10P4	pseudogene	0	0	0	0	0	0	0	0	0	0	0	0
ABCB11	protein_coding	0	0.738955	0.864721	0	0	1.08552	7.22474	1.04455	4.32239	3.12477	1.02009	0
ABCB4	protein_coding	1.75242	2.95582	2.59416	2.95902	2.27459	2.17104	6.02062	3.13366	7.56418	2.08318	3.06028	2.93093
ABCB5	protein_coding	0.876209	3.69478	1.72944	0	0	1.08552	3.61237	0	3.24179	3.12477	2.04019	3.9079
ABCB6	protein_coding	181.375	189.912	177.268	176.555	201.301	176.94	204.701	214.134	222.603	151.031	149.954	160.224
ABCB7	protein_coding	631.747	670.971	640.758	663.808	639.159	630.687	615.307	626.732	614.86	539.544	598.795	537.337
ABCB8	protein_coding	1477.29	1509.69	1481.27	1548.56	1612.68	1498.02	1655.67	1487.44	1627.38	1643.63	1571.96	1618.85
ABCB9	protein_coding	24.5339	21.4297	17.2944	17.7541	28.4323	16.2828	16.8577	19.8465	20.5313	22.915	13.2612	20.5165
ABCC1	protein_coding	2130.06	2057.25	2028.64	2142.33	1992.54	1955.02	2351.65	2363.83	2280.06	2347.75	2180.96	2230.44
ABCC10	protein_coding	1545.63	1626.44	1565.15	1539.68	1544.44	1634.79	1730.32	1588.77	1640.35	1657.17	1635.21	1673.56
ABCC11	protein_coding	0	1.47791	1.72944	0.986341	2.27459	4.34208	6.02062	0	3.24179	1.04159	2.04019	1.95395
ABCC12	protein_coding	4.38105	5.91164	2.59416	3.94537	3.41188	2.17104	7.22474	3.13366	2.16119	5.20796	4.08037	5.86185
ABCC13	pseudogene	0	0	0	0	0	1.08552	0	0	0	0	0	0
ABCC2	protein_coding	93.7544	79.0682	86.4721	65.0985	80.7478	54.276	125.229	133.703	103.737	72.9114	66.306	48.8488
ABCC3	protein_coding	216.424	223.165	189.374	171.623	180.83	171.512	331.134	294.564	327.421	299.978	276.445	280.392
ABCC4	protein_coding	1660.42	1661.91	1679.29	1504.17	1480.76	1466.54	1600.28	1671.29	1653.31	1584.26	1629.09	1550.46
ABCC5	protein_coding	4314.45	4214.26	4224.16	4001.59	3832.68	4251.98	4364.95	4398.62	4210.01	3789.31	4106.89	4244.96
ABCC5-AS1	antisense	0.876209	0.738955	0.864721	0	0	0	1.20412	0	1.0806	0	1.02009	1.95395
ABCC6	protein_coding	7.00967	5.17269	8.64721	7.89073	4.54917	7.59864	7.22474	5.22277	9.72537	9.37432	7.14065	4.88488
ABCC6P1	pseudogene	0	0	0	0	0	0	0	0	0	0	0	0
ABCC6P2	pseudogene	5.25726	1.47791	8.64721	3.94537	4.54917	1.08552	8.42886	4.17821	1.0806	5.20796	5.10046	2.93093
ABCC8	protein_coding	0	0	0	0	0	0	0	0	0	0	0	0
ABCC9	protein_coding	1850.55	1591.71	1598.87	1606.75	1561.5	1839.96	1730.32	1557.43	1564.7	2135.26	2435.98	2133.71
ABCD1	protein_coding	363.627	379.084	371.83	332.397	325.266	329.998	414.218	368.727	430.078	398.929	359.073	388.836
ABCD1P2	pseudogene	0	0	0	0	0	0	0	0	0	0	0	0
ABCD1P3	pseudogene	0	0	0	0	0	0	0	0	0	0	0	0
ABCD1P4	pseudogene	0	0	0	0	0	0	0	0	0	0	0	0
ABCD1P5	pseudogene	0	0	0	0	0	0	0	0	0	0	0	0
ABCD2	protein_coding	0	0	0	0.986341	0	1.08552	0	0	0	1.04159	0	0
ABCD3	protein_coding	4333.73	3756.85	4029.6	3758.95	3862.25	3621.29	3725.56	3790.69	3773.44	3689.32	3555.02	3175.17
ABCD4	protein_coding	445.114	444.112	415.931	464.567	431.034	457.004	440.709	495.118	479.785	442.676	376.414	445.501
ABCE1	protein_coding	6276.29	5267.27	5401.91	5178.29	5435.12	5795.59	5407.72	5313.64	5007.49	5745.42	6235.83	5609.79
ABCF1	protein_coding	7231.35	7289.06	7236.85	7344.3	7379.89	7508.54	7003.18	7263.83	7514.47	8380.64	8183.19	8089.36
ABCF2	protein_coding	5049.59	5275.4	5202.16	5141.8	5103.03	5565.46	5062.13	4902.09	4914.55	5471.48	5797.19	5801.28
ABCF2P1	pseudogene	265.491	264.546	218.774	252.503	220.635	232.301	236.008	226.668	194.507	228.108	238.702	252.06
ABCF2P2	pseudogene	0	0	0	0	0	0	0	0	0	0	0	0
ABCF3	protein_coding	2598.84	2792.51	2615.78	2675.94	2610.09	2706.2	2658.7	2788.96	2816.04	2612.31	2605.32	2776.56
ABCG1	protein_coding	0	0	0	0	0	1.08552	0	0	0	0	0	0
ABCG2	protein_coding	81.4875	87.9357	73.5013	59.1805	75.0613	68.3878	89.1051	71.0297	103.737	94.7848	79.5672	69.3653
ABCG4	protein_coding	28.9149	24.3855	44.9655	32.5493	25.0204	21.7104	27.6948	33.4257	32.4179	17.7071	24.4822	26.3783
ABCG5	protein_coding	0	0.738955	0.864721	0	0	0	1.20412	0	0	0	0	0.976976
ABCG8	protein_coding	0	0	0	0	0	0	0	0	1.0806	0	0	0
ABHD1	protein_coding	2.62863	0.738955	4.32361	3.94537	3.41188	0	4.81649	6.26732	5.40298	3.12477	4.08037	2.93093
ABHD10	protein_coding	1875.96	1653.78	1670.64	1610.7	1646.8	1643.48	1701.43	1557.43	1538.77	1549.89	1718.86	1504.54
ABHD11	protein_coding	494.182	587.469	536.127	592.791	613.001	574.24	485.262	493.029	542.46	487.465	556.971	536.36
ABHD12	protein_coding	2591.83	2758.52	2773.16	2527.01	2658.99	2565.08	2762.26	2730.46	2906.81	2472.74	2811.38	2603.64
ABHD12B	protein_coding	0.876209	1.47791	3.45889	0	1.13729	3.25656	3.61237	2.08911	1.0806	4.16636	2.04019	1.95395
ABHD13	protein_coding	794.722	657.67	624.329	621.395	609.589	646.97	710.433	746.856	621.343	736.405	763.03	661.412
ABHD14A	protein_coding	162.099	195.823	191.968	195.296	192.202	174.769	226.375	189.064	198.83	178.112	170.356	200.28
ABHD14A-ACY1	protein_coding	6.13346	7.38955	2.59416	10.8498	9.09834	9.76968	3.61237	6.26732	11.8866	3.12477	9.18084	9.76976
ABHD14B	protein_coding	729.006	772.208	748.849	782.169	879.127	784.831	795.925	828.331	769.385	678.076	771.19	761.064
ABHD15	protein_coding	248.843	225.381	238.663	191.35	197.889	206.249	225.171	227.713	258.263	186.445	197.898	176.833
ABHD16A	protein_coding	121.793	169.96	159.973	135.129	158.084	157.4	161.352	160.861	150.203	162.488	143.833	151.431
ABHD16B	protein_coding	84.1161	92.3694	97.7135	123.293	118.278	119.407	109.575	86.698	110.221	121.866	103.029	124.076
ABHD17A	protein_coding	936.668	1038.97	930.44	910.393	1005.37	1075.75	1151.14	997.549	1076.27	1039.51	917.064	1039.5
ABHD17AP1	pseudogene	0	0	0	0	0	0	0	0	0	0	0	0
ABHD17AP2	pseudogene	0	0	0	0	0	0	0	0	0	0	0	0
ABHD17AP3	pseudogene	20.1528	18.4739	19.0239	17.7541	19.334	32.5656	27.6948	29.2475	24.8537	37.4973	27.5425	31.2632
ABHD17AP4	pseudogene	0	0	1.72944	0	0	0	1.20412	2.08911	0	1.04159	0	0.976976
ABHD17AP5	pseudogene	16.648	16.996	19.0239	16.7678	26.1577	16.2828	20.4701	20.8911	25.9343	17.7071	18.3617	17.5856
ABHD17AP6	pseudogene	0.876209	0.738955	2.59416	0	0	2.17104	1.20412	1.04455	1.0806	0	2.04019	1.95395
ABHD17B	protein_coding	563.403	444.851	434.09	463.58	346.874	398.386	479.241	436.623	401.982	393.721	441.7	363.435
ABHD17C	protein_coding	582.679	545.349	610.493	576.023	564.097	561.214	581.591	558.836	584.603	594.749	592.674	574.462
ABHD2	protein_coding	8311.72	7988.85	8310.84	7556.36	7255.93	7789.69	8805.75	8615.48	8226.58	9189.96	8996.2	8972.54
ABHD3	protein_coding	432.847	370.217	394.313	326.479	366.208	309.373	446.73	386.485	381.451	338.517	362.133	297.001
ABHD4	protein_coding	810.493	850.538	892.392	908.42	815.439	741.41	1045.18	1001.73	1024.41	650.994	616.136	651.643
ABHD5	protein_coding	1274.01	1208.19	1329.94	1191.5	1309.02	1433.97	1205.33	1198.1	1188.66	1328.03	1529.12	1664.77
ABHD6	protein_coding	180.499	213.558	208.398	227.845	183.104	213.847	242.029	213.089	220.442	205.193	186.677	201.257
ABHD8	protein_coding	209.414	256.417	258.552	217.981	249.067	185.624	276.948	230.846	275.552	233.316	224.42	201.257
ABI1	protein_coding	1574.55	1421.75	1468.3	1564.34	1486.44	1515.39	1401.6	1407.01	1408.02	1546.76	1551.56	1530.92
ABI2	protein_coding	1794.48	1657.48	1724.25	1641.27	1562.64	1596.8	1629.18	1626.37	1676.01	1834.24	1737.22	1582.7
ABI3	protein_coding	0	0	0	0	0	1.08552	0	0	1.0806	0	0	0
ABI3BP	protein_coding	183.128	221.687	193.698	234.749	226.321	225.788	134.862	147.282	117.785	224.984	228.501	240.336
ABL1	protein_coding	3928.05	3919.42	3898.16	4059.78	4102.22	4322.54	4305.94	3986.02	4011.18	5276.7	4958.67	5366.53
ABL2	protein_coding	4199.67	4002.92	4145.47	4158.42	4105.63	4859.87	4197.57	3951.55	3912.84	6399.54	6209.31	6799.75
ABLIM1	protein_coding	91.1258	89.4136	85.6074	108.498	94.3953	89.0126	90.3092	107.589	87.5284	92.7016	100.989	95.7436
ABLIM2	protein_coding	0	0	0.864721	0	0	0	0	1.04455	2.16119	0	2.04019	0.976976
ABLIM3	protein_coding	1826.02	1853.3	1854.83	1817.83	1926.57	1886.63	1833.88	1862.44	1976.41	1880.07	1927.98	1877.75
ABO	processed_transcript	0	0	0	0	0	0	0	0	0	0	0	0
ABR	protein_coding	3740.54	3681.48	3620.59	3656.37	3670.04	3773.27	3950.73	3781.28	3709.69	4565.29	4373.14	4541.96
ABRA	protein_coding	0.876209	0	3.45889	0.986341	0	1.08552	0	0	2.16119	0	1.02009	1.95395
ABRACL	protein_coding	473.153	429.333	434.09	442.867	460.604	454.833	445.526	447.069	390.095	423.928	504.946	430.846
ABT1	protein_coding	1229.32	1336.77	1274.6	1284.22	1369.3	1405.75	1371.5	1314.05	1325.89	1242.62	1306.74	1489.89
ABT1P1	pseudogene	0	0	0	0	0	0	0	1.04455	0	0	0	0
ABTB1	protein_coding	567.784	591.903	568.987	630.272	655.081	617.661	659.859	603.752	634.31	679.117	652.859	661.412
ABTB2	protein_coding	135.812	144.096	128.843	127.238	144.436	199.736	173.394	158.772	159.928	199.986	206.059	206.142
AC000003.1	miRNA	0	0	0	0	0	0	0	0	0	0	0	0
AC000003.2	protein_coding	0	0	0	0	0	0	0	0	0	0	0	0
AC000029.1	miRNA	0	0	0	0	0	0	0	0	0	0	0	0
AC000032.2	antisense	13.1431	14.0402	12.9708	11.8361	17.0594	8.68416	7.22474	11.4901	10.806	9.37432	15.3014	9.76976
AC000036.4	antisense	0	0	0	0	0	0	0	0	0	0	0	0
AC000041.8	pseudogene	0	0	0	0	0	0	0	0	0	0	0	0
AC000067.1	lincRNA	5.25726	5.17269	3.45889	8.87707	5.68646	5.4276	2.40825	4.17821	5.40298	2.08318	4.08037	3.9079
AC000068.10	antisense	2.62863	1.47791	6.05305	0	3.41188	3.25656	0	0	3.24179	5.20796	3.06028	0.976976
AC000068.5	antisense	12.2669	7.38955	3.45889	10.8498	17.0594	5.4276	13.2454	11.4901	10.806	5.20796	11.221	14.6546
AC000068.9	antisense	0	0	0	0	0	0	0	0	0	0	0	0
AC000077.2	pseudogene	0	0	0	0	0	0	0	0	0	0	0	0
AC000078.5	pseudogene	12.2669	11.8233	9.51193	13.8088	12.5102	15.1973	10.8371	18.802	19.4507	15.6239	14.2813	17.5856
AC000081.2	pseudogene	0	0	0	0.986341	0	0	0	0	0	1.04159	0	0
AC000089.3	pseudogene	182.252	193.606	201.48	193.323	187.653	191.052	179.414	181.752	199.91	153.114	176.476	200.28
AC000095.9	pseudogene	0	0	0	0	0	0	0	0	0	0	0	0
AC000099.1	antisense	0	0	0	0	0	1.08552	0	0	0	1.04159	0	0
AC000110.1	pseudogene	156.841	161.831	147.003	137.101	185.379	170.427	148.107	151.46	151.284	153.114	161.175	182.694
AC000111.3	antisense	0	0	0	0	0	0	0	0	0	0	0	0
AC000111.4	pseudogene	0	0	0	0	0	0	0	0	0	0	0	0
AC000111.5	pseudogene	0	0	0	0	0	0	0	0	0	0	0	0
AC000111.6	antisense	0	0	0	0	0	0	0	0	0	0	0	0
AC000120.7	sense_overlapping	2.62863	5.91164	6.91777	7.89073	6.82376	5.4276	7.22474	7.31188	3.24179	15.6239	10.2009	7.8158
AC000123.4	antisense	70.0967	70.2008	78.6896	62.1395	54.5901	47.7629	60.2062	75.2079	69.1582	86.4521	66.306	75.2271
AC000124.1	lincRNA	0.876209	0	0	0	0	0	0	0	0	0	0	0
AC000362.1	pseudogene	0	0	0	0	0	0	0	0	0	0	0	0
AC000367.1	pseudogene	0	0	0	0	0	1.08552	0	0	0	0	0	0
AC000370.2	antisense	0	0	0	0	0	0	0	0	0	0	0	0
AC000374.1	pseudogene	0	0	0	0	0	0	0	0	0	0	0	0
AC000403.1	miRNA	0	0	0	0	0	0	0	0	0	0	0	0
AC002044.4	sense_intronic	0	0.738955	0	0	1.13729	1.08552	0	1.04455	0	1.04159	1.02009	0
AC002055.4	pseudogene	195.395	222.426	193.698	201.214	225.184	231.216	197.476	175.485	213.958	198.944	208.099	204.188
AC002056.3	pseudogene	255.853	248.289	299.194	245.599	241.106	273.551	234.804	232.935	243.134	220.817	260.124	253.037
AC002056.5	antisense	0	0	0	0	0	0	0	0	0	0	0	0
AC002059.10	sense_intronic	0.876209	0.738955	0.864721	2.95902	1.13729	2.17104	2.40825	5.22277	2.16119	1.04159	3.06028	0.976976
AC002064.4	antisense	2.62863	4.43373	3.45889	1.97268	2.27459	2.17104	2.40825	7.31188	2.16119	5.20796	2.04019	0.976976
AC002064.5	lincRNA	0.876209	0.738955	1.72944	0.986341	3.41188	3.25656	0	1.04455	1.0806	0	1.02009	1.95395
AC002066.1	antisense	9.6383	6.6506	6.91777	0.986341	3.41188	7.59864	6.02062	6.26732	5.40298	3.12477	4.08037	1.95395
AC002066.2	miRNA	0	0	0	0	0	0	0	0	0	0	0	0
AC002069.5	pseudogene	129.679	129.317	126.249	138.088	147.848	135.69	118.004	116.99	125.349	122.908	138.733	125.053
AC002069.6	pseudogene	0	0	0	0	0	0	0	0	0	0	0	0
AC002070.1	miRNA	0	0	0	0	0	0	0	0	0	0	0	0
AC002075.3	pseudogene	0	0	0	0	0	0	0	0	0	0	0	0
AC002075.4	pseudogene	0.876209	2.21687	2.59416	1.97268	3.41188	0	3.61237	1.04455	1.0806	1.04159	0	0.976976
AC002076.10	antisense	0	0	0	0	0	0	0	0	0	0	0	0
AC002115.5	lincRNA	0	0	0.864721	0	0	0	0	0	0	0	0	0
AC002115.9	lincRNA	0	0	0	0	0	0	0	0	0	0	0	0
AC002116.7	antisense	8.76209	7.38955	8.64721	12.8224	10.2356	7.59864	4.81649	8.35643	10.806	10.4159	9.18084	7.8158
AC002116.8	processed_transcript	0	0	0	0	0	0	0	0	0	0	0	0
AC002117.1	antisense	3.50484	2.21687	6.05305	0.986341	1.13729	2.17104	0	2.08911	1.0806	2.08318	3.06028	0
AC002127.2	pseudogene	0	0	0	0	0	0	0	0	0	0	0	0
AC002127.4	lincRNA	0	0	0	0	0	0	0	0	0	0	0	0
AC002128.4	pseudogene	0	0	0	0	0	0	0	0	0	0	0	0
AC002128.5	antisense	0	0	0	0	0	0	0	0	0	0	0	0
AC002306.1	antisense	0	0	0	0	0	0	0	0	0	0	0	0
AC002310.10	pseudogene	38.5532	31.0361	38.0477	35.5083	37.5307	39.0787	46.9608	33.4257	31.3373	54.1627	60.1855	42.01
AC002310.12	antisense	14.8956	22.1687	26.8064	21.6995	21.6086	27.138	16.8577	22.9802	14.0478	17.7071	17.3416	7.8158
AC002310.13	protein_coding	0	0	0	0	0	0	0	0	0	0	0	0
AC002310.17	pseudogene	0.876209	2.95582	3.45889	0	0	1.08552	4.81649	1.04455	2.16119	2.08318	2.04019	2.93093
AC002310.7	antisense	2.62863	1.47791	1.72944	4.93171	3.41188	2.17104	2.40825	3.13366	4.32239	1.04159	0	0.976976
AC002314.4	pseudogene	0	0	0	0	0	0	0	0	0	0	0	0
AC002331.1	lincRNA	0	0	0	0	0	0	0	0	0	0	0	0
AC002365.1	protein_coding	3.50484	2.95582	6.91777	0.986341	7.96105	4.34208	4.81649	2.08911	4.32239	7.29114	4.08037	3.9079
AC002366.3	pseudogene	0	0	0	0.986341	0	1.08552	0	0	1.0806	0	0	0
AC002368.4	antisense	0	0	0	0	0	0	0	1.04455	0	0	0	0
AC002383.2	lincRNA	0	0.738955	0	0	0	0	0	0	0	0	0	0
AC002386.1	lincRNA	0	0	0	0	0	0	0	0	0	0	0	0
AC002395.1	miRNA	0	0	0	0	0	0	0	0	0	0	0	0
AC002398.11	antisense	43.8105	31.0361	38.0477	45.3717	47.7663	39.0787	37.3278	36.5594	37.8209	28.123	33.6631	37.1251
AC002398.12	antisense	1.75242	0.738955	0.864721	2.95902	1.13729	0	1.20412	1.04455	1.0806	3.12477	2.04019	0.976976
AC002398.13	antisense	4.38105	9.60642	11.2414	10.8498	5.68646	6.51312	6.02062	8.35643	14.0478	10.4159	6.12056	6.83883
AC002398.5	lincRNA	0	0	0	0	0	0	0	0	0	0	0	0
AC002398.9	protein_coding	0	0	0	0	0	0	0	0	0	0	0	0
AC002400.1	pseudogene	1.75242	2.95582	0.864721	0	0	0	0	0	0	3.12477	2.04019	0
AC002401.1	antisense	0	0.738955	1.72944	0.986341	0	1.08552	1.20412	1.04455	1.0806	0	0	1.95395
AC002429.4	pseudogene	0	0	0	0	0	0	0	0	0	0	0	0
AC002429.5	antisense	2.62863	7.38955	8.64721	4.93171	5.68646	4.34208	4.81649	7.31188	2.16119	7.29114	4.08037	0.976976
AC002451.1	protein_coding	0	0	0	0	0	0	0	0	0	0	0	0
AC002451.3	antisense	0	0.738955	0	0	0	0	0	0	0	0	0	0
AC002454.1	antisense	50.8201	45.0763	38.9125	40.44	35.2561	37.9932	25.2866	31.3366	33.4985	42.7052	36.7233	40.056
AC002456.2	antisense	21.9052	19.2128	11.2414	21.6995	18.1967	20.6249	25.2866	12.5346	19.4507	14.5823	19.3818	27.3553
AC002463.3	lincRNA	0	0	0	0	0	0	0	0	0	0	0	0
AC002465.2	antisense	0	0	0	0	0	0	0	0	0	0	0	0
AC002467.7	antisense	61.3346	89.4136	62.2599	69.0439	72.7867	77.0719	65.0226	54.3168	69.1582	64.5787	58.1453	73.2732
AC002472.1	protein_coding	3.50484	2.95582	3.45889	0	2.27459	0	2.40825	0	3.24179	3.12477	4.08037	0
AC002472.11	antisense	5.25726	3.69478	6.05305	3.94537	3.41188	6.51312	3.61237	1.04455	2.16119	4.16636	3.06028	0
AC002472.13	protein_coding	14.0193	8.12851	7.78249	13.8088	9.09834	8.68416	13.2454	14.6238	17.2896	8.33273	7.14065	13.6777
AC002477.1	miRNA	0	2.21687	0	0	0	0	0	0	1.0806	0	1.02009	0.976976
AC002480.2	lincRNA	1.75242	1.47791	1.72944	0	1.13729	3.25656	3.61237	1.04455	2.16119	3.12477	1.02009	3.9079
AC002480.3	antisense	34.1722	39.1646	38.0477	31.5629	34.1188	52.105	25.2866	35.5148	30.2567	51.038	52.0247	46.8948
AC002480.4	antisense	7.88588	10.3454	12.1061	14.7951	10.2356	14.1118	12.0412	3.13366	5.40298	9.37432	13.2612	10.7467
AC002480.5	sense_overlapping	5.25726	5.17269	3.45889	8.87707	7.96105	11.9407	2.40825	8.35643	9.72537	8.33273	7.14065	6.83883
AC002485.1	miRNA	0	0	0	0	0	0	0	0	0	0	0	0
AC002486.2	pseudogene	0	0	0	0	0	0	0	0	0	0	0	0
AC002486.3	pseudogene	0.876209	0.738955	0	0	0	0	0	0	1.0806	1.04159	1.02009	0.976976
AC002511.1	lincRNA	0	0	0	0	0	0	0	0	0	0	0	0
AC002511.2	lincRNA	0	0	0	0	0	0	0	0	0	0	0	0
AC002511.3	lincRNA	0	0	0	0	0	0	0	0	0	0	0	0
AC002519.6	pseudogene	111.279	122.667	115.873	109.484	112.592	123.749	105.963	106.544	111.301	93.7432	116.291	127.984
AC002519.8	sense_intronic	0.876209	0	0	0.986341	0	0	0	3.13366	0	3.12477	0	0
AC002523.1	pseudogene	0	0	0	0	0	0	0	0	0	0	0	0
AC002539.1	antisense	0	0	0	0	0	0	0	0	0	0	0	0
AC002539.2	miRNA	0	0	0	0	0	0	0	0	0	0	0	0
AC002542.2	pseudogene	0	0.738955	0	0	0	0	0	0	0	0	0	0.976976
AC002543.2	pseudogene	0.876209	0	0.864721	0.986341	0	0	1.20412	0	2.16119	2.08318	4.08037	1.95395
AC002550.5	antisense	0	0.738955	0	0	0	0	0	0	0	1.04159	0	0.976976
AC002551.1	sense_intronic	0	0	0	0	0	0	0	0	0	0	0	0
AC002553.1	protein_coding	1.75242	2.21687	0	0.986341	4.54917	3.25656	4.81649	0	6.48358	2.08318	2.04019	0.976976
AC002553.4	pseudogene	0	0.738955	1.72944	0	0	0	0	0	0	0	1.02009	0
AC002558.1	miRNA	0	0	0	0	0	0	0	0	0	0	0	0
AC002978.1	miRNA	0	0	0	0	0	0	0	0	0	0	0	0
AC002979.1	miRNA	0	0	0	0	0	0	0	0	0	0	0	0
AC002981.1	miRNA	0	0	0	0	0	0	0	0	0	0	0	0
AC002984.2	pseudogene	0.876209	0	0	0	0	0	1.20412	0	0	1.04159	0	0
AC002985.3	protein_coding	0	0	0	1.97268	0	1.08552	0	0	1.0806	0	0	0
AC002992.1	miRNA	0	0	0	0	0	0	0	0	0	0	0	0
AC002994.1	pseudogene	0	0	0	0	0	0	0	0	0	0	0	0
AC003001.1	miRNA	0	0	0	0	0	0	0	0	0	0	0	0
AC003002.4	protein_coding	0	0	0	0	0	0	0	0	0	0	0	0
AC003002.6	protein_coding	4.38105	5.91164	9.51193	4.93171	7.96105	7.59864	3.61237	3.13366	5.40298	2.08318	6.12056	2.93093
AC003003.5	sense_intronic	0	0	0	0	0	0	0	1.04455	0	0	0	0
AC003005.2	lincRNA	3.50484	4.43373	6.05305	4.93171	1.13729	9.76968	6.02062	4.17821	4.32239	4.16636	1.02009	5.86185
AC003005.4	protein_coding	0	0	0	0	0	0	0	0	0	0	0	0.976976
AC003006.1	miRNA	2.62863	0	0	0	0	1.08552	0	1.04455	3.24179	0	2.04019	0.976976
AC003006.7	protein_coding	0	0	0	0	0	0	0	0	0	1.04159	3.06028	0
AC003009.1	antisense	0	0	0	0	0	0	0	0	0	0	0	0
AC003009.2	pseudogene	0	0	0	0	0	0	0	0	0	0	0	0
AC003029.1	pseudogene	0	0	0	0	0	0	0	0	0	0	0	0
AC003035.1	miRNA	0	0	0	0	0	0	0	0	0	0	0	0
AC003043.1	protein_coding	0	0	0	0	0	0	0	0	0	0	0	0
AC003045.1	pseudogene	0	0	0	0	0	0	0	0	0	0	0	0
AC003051.1	lincRNA	17.5242	22.9076	28.5358	24.6585	26.1577	42.3353	26.4907	31.3366	28.0955	28.123	47.9444	48.8488
AC003075.4	antisense	6.13346	7.38955	6.05305	12.8224	6.82376	11.9407	9.63298	12.5346	6.48358	10.4159	20.4019	11.7237
AC003079.1	pseudogene	0	0	0	0	0	0	0	0	0	0	0	0
AC003080.4	pseudogene	0.876209	0	0	0	0	1.08552	0	1.04455	0	0	1.02009	0
AC003084.2	lincRNA	0	0	0	0	0	0	0	0	0	0	0	0
AC003087.4	pseudogene	0	0	0	0	0	0	0	0	0	0	0	0
AC003088.1	lincRNA	0.876209	0.738955	0	0	0	0	0	1.04455	0	0	0	0.976976
AC003090.1	lincRNA	0	0	0	0	0	1.08552	0	0	0	0	0	0
AC003092.1	lincRNA	14.8956	19.2128	12.9708	12.8224	14.7848	37.9932	16.8577	20.8911	25.9343	67.7034	77.5271	80.112
AC003092.2	lincRNA	0.876209	1.47791	0	0.986341	0	0	0	1.04455	3.24179	0	2.04019	0
AC003101.1	protein_coding	0.876209	1.47791	0	1.97268	2.27459	0	1.20412	2.08911	4.32239	4.16636	2.04019	0.976976
AC003102.1	protein_coding	0	0	0	0	0	0	0	0	0	0	0	0
AC003102.3	antisense	5.25726	2.95582	4.32361	1.97268	3.41188	3.25656	4.81649	3.13366	3.24179	2.08318	4.08037	2.93093
AC003104.1	sense_intronic	10.5145	8.12851	1.72944	9.86341	7.96105	3.25656	2.40825	7.31188	10.806	8.33273	7.14065	5.86185
AC003658.1	miRNA	0	0.738955	0	0	0	0	0	0	0	0	0	0
AC003664.1	lincRNA	0	0	0	0	0	1.08552	0	0	0	0	0	0
AC003665.1	antisense	55.2012	67.2449	58.801	94.6888	65.963	62.9602	57.7979	59.5396	62.6746	61.4539	71.4065	63.5034
AC003666.1	miRNA	0	0	0	0	0	0	0	0	0	0	0	0
AC003681.1	miRNA	0	0	0	0	0	0	0	0	0	0	0	0
AC003682.16	lincRNA	4.38105	1.47791	1.72944	1.97268	1.13729	1.08552	4.81649	1.04455	0	6.24955	2.04019	2.93093
AC003682.17	pseudogene	0	0.738955	0	0	0	0	0	0	0	0	0	0
AC003956.1	antisense	1.75242	5.91164	8.64721	4.93171	2.27459	4.34208	9.63298	4.17821	4.32239	2.08318	9.18084	5.86185
AC003958.2	antisense	0	0	0	0	0	0	0	0	0	0	0	0
AC003958.6	pseudogene	0	0	0	0	0	0	0	0	0	0	0	0
AC003968.1	miRNA	0	0	0	0	0	0	0	0	0	0	0	0
AC003973.1	pseudogene	0	0	0	0	0	0	0	0	0	0	0	0
AC003973.4	lincRNA	0	0	0	0	0	0	0	0	0	0	0	0
AC003973.5	lincRNA	0	0	0	0	0	0	0	0	0	0	0	0
AC003973.6	pseudogene	0	0	0	0	0	0	0	0	0	0	0	0
AC003984.1	lincRNA	0.876209	0	0	0	0	1.08552	0	0	0	0	0	0
AC003985.1	lincRNA	0	0	0	0	0	0	0	0	0	0	0	0
AC003986.5	antisense	0	0	0	0	0	0	0	0	0	0	0	0
AC003986.6	antisense	32.4197	19.2128	20.7533	23.6722	19.334	24.967	19.266	30.2921	23.7731	15.6239	11.221	5.86185
AC003986.7	antisense	7.88588	11.8233	3.45889	8.87707	11.3729	5.4276	8.42886	5.22277	3.24179	7.29114	9.18084	4.88488
AC003988.1	lincRNA	0.876209	0	0	0	0	0	1.20412	0	0	0	0	0
AC003989.3	pseudogene	0.876209	0	0	0	0	0	0	0	0	0	0	0
AC003989.4	pseudogene	0	0	0	0	1.13729	0	0	0	0	0	0	0
AC003991.3	antisense	1.75242	0.738955	1.72944	3.94537	1.13729	1.08552	2.40825	2.08911	1.0806	0	2.04019	1.95395
AC004000.1	miRNA	0	0.738955	0.864721	1.97268	0	0	0	0	1.0806	0	0	0
AC004004.2	pseudogene	0	0	0	0	0	0	0	0	0	0	0	0
AC004006.2	pseudogene	0	0	0	0	0	0	0	0	0	0	0	0
AC004009.3	lincRNA	0	0	0	0	0	0	0	0	0	0	0	0
AC004012.1	lincRNA	0	0	0	0	0	0	0	0	0	0	0	0
AC004014.3	lincRNA	0	0	0	0	0	0	0	0	0	0	0	0
AC004014.4	pseudogene	114.783	118.233	102.037	110.47	112.592	136.776	101.146	96.0989	109.14	86.4521	124.451	138.731
AC004016.1	miRNA	0	0.738955	0	0	0	0	0	0	0	0	0	0
AC004016.2	pseudogene	0	0	0	0	0	1.08552	1.20412	1.04455	0	0	0	0
AC004017.1	protein_coding	1.75242	0.738955	1.72944	0.986341	1.13729	0	2.40825	1.04455	0	1.04159	0	0.976976
AC004019.10	pseudogene	0	0	0	0.986341	0	0	0	0	1.0806	0	1.02009	0
AC004019.13	antisense	0.876209	0.738955	1.72944	0.986341	0	0	1.20412	2.08911	0	0	0	0
AC004019.18	lincRNA	0	0	0	0	0	0	0	0	0	0	0	0
AC004022.7	pseudogene	0	0	0	0	0	0	0	0	0	0	0	0
AC004022.8	pseudogene	0	0	0	0	0	0	0	0	0	0	0	0
AC004041.2	antisense	2.62863	4.43373	3.45889	4.93171	5.68646	3.25656	3.61237	1.04455	1.0806	5.20796	4.08037	3.9079
AC004051.2	lincRNA	0	0	0	0	0	0	0	0	1.0806	0	0	0
AC004052.1	miRNA	0	0	0	0	0	0	0	0	0	0	0	0
AC004053.1	antisense	0	0	0	0	0	0	0	0	0	0	0	0
AC004054.1	antisense	0	0	0	0	0	0	0	0	0	0	0	0
AC004057.1	pseudogene	0	0.738955	1.72944	2.95902	0	0	0	0	1.0806	0	1.02009	0
AC004062.2	pseudogene	0	0	0	0	0	0	0	0	0	0	0	0
AC004063.1	lincRNA	0	0	0	0	0	0	0	0	0	0	0	0
AC004066.2	pseudogene	16.648	14.7791	14.7003	12.8224	14.7848	20.6249	15.6536	9.40098	18.3701	10.4159	16.3215	14.6546
AC004066.3	antisense	0	0	0	0	0	0	0	0	0	0	0	0.976976
AC004067.5	antisense	2.62863	8.86746	2.59416	9.86341	3.41188	7.59864	7.22474	4.17821	11.8866	5.20796	3.06028	1.95395
AC004069.1	pseudogene	0	0	0.864721	0	0	0	0	0	0	0	0	0
AC004069.2	lincRNA	10.5145	8.12851	9.51193	6.90439	4.54917	5.4276	8.42886	3.13366	7.56418	3.12477	8.16074	5.86185
AC004070.1	lincRNA	0	0	0	0	0	0	0	0	0	0	0	0
AC004074.3	pseudogene	445.114	445.59	456.573	451.744	458.329	477.629	431.076	387.529	451.69	452.051	437.62	487.511
AC004074.4	pseudogene	0	0	0	0	0	0	0	0	0	0	0	0
AC004076.7	protein_coding	0	2.95582	0.864721	0.986341	2.27459	2.17104	0	0	0	0	0	0
AC004076.9	protein_coding	1.75242	0.738955	0.864721	0	1.13729	0	0	1.04455	1.0806	1.04159	0	0
AC004079.1	miRNA	0	0	0	0	0	0	0	0	0	0	0	0
AC004112.4	antisense	7.88588	5.17269	6.05305	3.94537	5.68646	3.25656	9.63298	2.08911	4.32239	8.33273	4.08037	1.95395
AC004112.5	pseudogene	0	0	0	0	0	0	0	0	0	0	0	0
AC004112.7	pseudogene	0	0.738955	0	0	0	0	0	0	0	0	0	0
AC004125.3	lincRNA	0	0	0	0	0	0	0	0	0	0	0	0
AC004129.7	pseudogene	0	0	0	0	0	0	0	0	0	1.04159	0	0
AC004129.9	pseudogene	0	0	0	0	0	0	0	0	0	0	0	0
AC004156.3	lincRNA	7.88588	2.21687	7.78249	6.90439	10.2356	7.59864	2.40825	6.26732	1.0806	6.24955	7.14065	3.9079
AC004158.2	lincRNA	10.5145	15.5181	11.2414	12.8224	17.0594	11.9407	3.61237	20.8911	9.72537	12.4991	7.14065	16.6086
AC004158.3	lincRNA	0	0	0	0.986341	1.13729	1.08552	1.20412	0	0	0	1.02009	0
AC004159.1	pseudogene	0	0	0	0	0	0	0	0	0	0	0	0
AC004160.4	antisense	0	0	0.864721	0.986341	0	0	0	1.04455	2.16119	0	1.02009	0
AC004166.6	pseudogene	9.6383	13.3012	20.7533	19.7268	20.4713	15.1973	18.0618	11.4901	19.4507	19.7902	18.3617	13.6777
AC004221.2	lincRNA	1.75242	1.47791	0	0.986341	0	0	0	2.08911	2.16119	2.08318	0	0.976976
AC004231.2	antisense	1.75242	0.738955	0	0	0	0	1.20412	2.08911	0	0	0	0
AC004237.1	antisense	2.62863	2.95582	1.72944	1.97268	0	1.08552	0	2.08911	0	0	2.04019	1.95395
AC004257.1	lincRNA	0	0	1.72944	0.986341	0	1.08552	0	0	0	0	2.04019	0
AC004257.3	lincRNA	22.7814	26.6024	29.4005	30.5766	20.4713	21.7104	21.6742	17.7574	19.4507	34.3725	25.5023	31.2632
AC004381.6	protein_coding	320.693	309.622	306.976	340.288	359.385	286.577	282.969	274.718	282.036	262.481	267.264	229.589
AC004381.7	antisense	0	0	0	0	0	0	0	0	0	0	0	0
AC004383.3	pseudogene	2.62863	2.95582	0.864721	2.95902	4.54917	4.34208	8.42886	3.13366	4.32239	1.04159	4.08037	2.93093
AC004386.3	pseudogene	0	0	0	0	0	0	0	0	0	0	0	0
AC004386.4	pseudogene	1.75242	1.47791	1.72944	1.97268	1.13729	1.08552	2.40825	1.04455	2.16119	1.04159	0	0.976976
AC004410.3	sense_intronic	5.25726	1.47791	6.91777	2.95902	1.13729	2.17104	4.81649	2.08911	6.48358	7.29114	5.10046	0
AC004447.2	antisense	281.263	294.843	301.788	303.793	266.127	270.294	288.99	290.386	340.388	318.727	280.526	323.379
AC004448.2	lincRNA	0	0	0	0	0	0	0	0	0	0	0	0.976976
AC004448.5	lincRNA	0	0	0	0	0	0	0	1.04455	0	0	0	0
AC004449.6	lincRNA	5.25726	4.43373	8.64721	2.95902	3.41188	1.08552	3.61237	4.17821	6.48358	2.08318	4.08037	3.9079
AC004453.8	pseudogene	4827.91	5431.32	5109.64	5137.85	5380.53	5519.87	4791.21	4816.44	4971.83	4223.65	4889.31	5395.84
AC004458.1	miRNA	0	0	0	0	0	0	0	0	0	0	0	0
AC004460.1	miRNA	0	0	0	0	0	0	0	0	0	0	0	0
AC004461.4	pseudogene	0	1.47791	0.864721	0	0	0	1.20412	0	1.0806	1.04159	1.02009	0
AC004463.6	antisense	74.4778	79.0682	66.5835	71.0166	87.5716	72.7298	69.8391	74.1633	73.4806	58.3291	63.2458	72.2962
AC004466.1	protein_coding	2.62863	2.21687	1.72944	1.97268	2.27459	1.08552	2.40825	1.04455	5.40298	5.20796	2.04019	2.93093
AC004471.10	lincRNA	0	0.738955	1.72944	0.986341	1.13729	1.08552	2.40825	0	3.24179	1.04159	2.04019	0
AC004471.9	antisense	8.76209	15.5181	17.2944	14.7951	18.1967	11.9407	18.0618	16.7129	10.806	10.4159	13.2612	14.6546
AC004485.3	antisense	0	0	0	0	0	0	0	0	0	0	0	0
AC004490.1	antisense	3.50484	3.69478	0.864721	5.91805	4.54917	5.4276	1.20412	6.26732	6.48358	5.20796	2.04019	2.93093
AC004492.1	miRNA	0	0	0	0	0	0	0	0	0	0	0	0
AC004510.3	lincRNA	0	0	0	0	0	0	0	0	0	0	0	0
AC004520.1	miRNA	0	0	0	0	0	0	0	0	0	0	0	0
AC004528.1	protein_coding	0	0	0	0	0	0	0	0	0	0	0	0
AC004528.4	antisense	0	0	0	0	0	0	0	0	0	0	0	0
AC004535.2	lincRNA	0	0	0	0	0	0	0	0	0	0	0	0
AC004538.3	processed_transcript	8.76209	4.43373	12.1061	9.86341	7.96105	11.9407	14.4495	5.22277	10.806	10.4159	8.16074	11.7237
AC004540.4	antisense	0	0	0	0	0	0	0	0	0	0	0	0
AC004540.5	lincRNA	0	0	0	0	0	0	0	0	0	0	2.04019	0
AC004543.1	miRNA	0	0	0	0	0	0	0	0	0	0	0	0
AC004543.2	lincRNA	0	0.738955	0	0	0	0	0	0	0	0	0	0
AC004549.6	antisense	0	1.47791	0.864721	0.986341	1.13729	0	0	1.04455	0	0	0	0
AC004552.1	miRNA	0	0	0	0	0	0	0	0	0	0	0	0
AC004562.1	lincRNA	0	0.738955	0.864721	0	0	4.34208	0	2.08911	0	2.08318	3.06028	0
AC004593.3	antisense	0	0	0	0	0	0	0	0	0	0	0	0
AC004595.1	miRNA	0	0	0	0	0	0	0	0	0	0	0	0
AC004603.4	lincRNA	0	0	0	0	1.13729	0	0	0	2.16119	0	0	0
AC004609.1	pseudogene	0	0	0	0	0	0	0	0	1.0806	0	0	0
AC004623.2	antisense	0	0	0	0	0	0	0	0	0	0	0	0
AC004637.1	antisense	3.50484	2.21687	3.45889	0	3.41188	1.08552	1.20412	1.04455	1.0806	4.16636	2.04019	1.95395
AC004655.1	miRNA	0	0	0	0	0	0	0	0	0	0	0	0
AC004656.1	miRNA	0	0	0	0	0	0	0	0	0	0	0	0
AC004673.1	miRNA	0	0	0	0	0	0	0	0	0	0	0	0
AC004691.5	antisense	0	0	0.864721	0.986341	0	0	0	0	0	2.08318	0	0.976976
AC004692.4	antisense	0.876209	0	0	0	0	1.08552	0	0	0	0	0	0
AC004692.5	pseudogene	0	0.738955	0	0	0	0	0	0	2.16119	1.04159	2.04019	1.95395
AC004699.1	miRNA	0	0	0	0	0	0	0	0	0	0	0	0
AC004702.2	lincRNA	0	0	0	0	0	0	0	0	0	0	1.02009	0
AC004706.1	pseudogene	0	0	0	0	0	0	0	0	0	0	0	0
AC004744.3	antisense	1.75242	0.738955	0	0	0	1.08552	1.20412	0	1.0806	1.04159	0	0
AC004745.1	miRNA	0	0	0	0	0	0	0	0	0	0	0	0
AC004769.1	miRNA	0	0	0	0	0	0	0	0	0	0	0	0
AC004771.1	pseudogene	0.876209	3.69478	5.18833	3.94537	6.82376	4.34208	2.40825	2.08911	3.24179	6.24955	1.02009	6.83883
AC004775.5	lincRNA	0	0	0	0.986341	2.27459	0	0	0	3.24179	3.12477	2.04019	0
AC004791.2	processed_transcript	0	0	0	0	0	0	0	0	0	0	0	0
AC004797.1	pseudogene	1032.17	997.59	1092.14	1048.48	1024.7	1121.34	911.521	915.029	979.021	925.975	1053.76	1048.29
AC004812.1	miRNA	0	0.738955	0	0	0	1.08552	0	0	0	0	1.02009	0
AC004817.1	protein_coding	0	0	0	0	0	0	0	0	0	0	0	0.976976
AC004824.1	miRNA	0	0	0	0	0	0	0	0	0	0	0	0
AC004824.2	protein_coding	0	0	0	0	0	0	0	0	0	0	0	0
AC004832.1	pseudogene	0	0	0	0	0	0	0	0	0	0	0	0
AC004837.3	pseudogene	0	0	0	0	0	0	0	0	0	0	0	0
AC004837.4	antisense	0	0.738955	0	0	0	0	0	0	0	0	0	0
AC004837.5	antisense	3.50484	5.17269	4.32361	3.94537	4.54917	11.9407	9.63298	5.22277	4.32239	4.16636	7.14065	7.8158
AC004840.8	lincRNA	0.876209	1.47791	0.864721	2.95902	1.13729	3.25656	1.20412	2.08911	0	0	2.04019	1.95395
AC004840.9	lincRNA	28.0387	34.7309	57.9363	34.5219	39.8053	34.7366	39.7361	35.5148	33.4985	33.3309	29.5827	35.1711
AC004851.1	miRNA	0	0.738955	0	0	0	0	0	0	0	0	0	0
AC004854.4	antisense	0.876209	0.738955	0.864721	0.986341	2.27459	0	0	2.08911	0	0	3.06028	0.976976
AC004854.5	pseudogene	0	0.738955	0.864721	0	0	0	0	0	0	0	0	0.976976
AC004862.6	antisense	0	0	0	0	0	0	0	0	0	0	0	0
AC004866.1	pseudogene	0	0	0	0	0	0	0	0	0	0	0	0
AC004866.3	pseudogene	0	0	0	0	0	0	0	0	0	0	0	0
AC004869.2	lincRNA	0	0	0	0	0	0	0	0	0	0	0	0
AC004869.3	lincRNA	0	0	0	0	0	0	0	0	0	0	0	0
AC004870.3	lincRNA	0	0	0	0	0	0	0	0	0	0	0	0.976976
AC004870.4	processed_transcript	1.75242	3.69478	0.864721	1.97268	0	0	2.40825	3.13366	0	2.08318	1.02009	1.95395
AC004870.5	pseudogene	0	0	0	0	0	0	0	0	0	0	0	0
AC004875.1	miRNA	0	0	0	0	0	0	0	0	0	0	0	0
AC004878.2	antisense	0	0	0	0	0	0	0	0	0	0	0	0
AC004878.3	pseudogene	0	0	0	0	0	0	0	0	0	0	0	0
AC004878.5	pseudogene	0	0	0	0	0	0	0	0	0	0	0	0
AC004878.6	pseudogene	0	0	0	0	0	0	0	0	0	0	0	0
AC004878.7	sense_intronic	0	0	0	0	0	0	0	0	0	0	0	0
AC004878.8	antisense	0	0	0	0	0	0	0	0	0	0	0	0
AC004889.1	pseudogene	0	0	0	0	0	0	0	0	0	0	0	0
AC004893.10	pseudogene	14.0193	21.4297	19.0239	19.7268	28.4323	13.0262	15.6536	10.4455	21.6119	23.9566	20.4019	22.4704
AC004893.11	antisense	64.8395	61.3333	68.313	66.0849	56.8646	69.4733	83.0845	76.2524	47.5463	64.5787	55.085	63.5034
AC004895.1	miRNA	0	0	0	0	0	0	0	0	0	0	0	0
AC004895.4	lincRNA	0.876209	1.47791	1.72944	2.95902	0	2.17104	3.61237	2.08911	4.32239	1.04159	2.04019	0.976976
AC004899.1	protein_coding	0	0	0	0	0	0	0	0	0	0	0	0
AC004899.3	pseudogene	2.62863	2.95582	6.05305	6.90439	2.27459	0	3.61237	11.4901	3.24179	5.20796	6.12056	2.93093
AC004901.1	processed_transcript	0	0	0	0	0	0	0	0	0	0	0	0
AC004906.3	antisense	0	0	0	0	0	0	0	0	0	0	0	0
AC004911.2	pseudogene	3.50484	4.43373	3.45889	1.97268	4.54917	1.08552	1.20412	6.26732	2.16119	2.08318	1.02009	4.88488
AC004917.1	pseudogene	0	0	0	0	0	0	0	0	0	0	0	0
AC004920.2	pseudogene	0	0	0	0	0	0	0	0	0	0	0	0
AC004920.3	lincRNA	0	0	0	0	0	0	0	0	1.0806	0	0	0
AC004924.1	miRNA	0	0	0	0	0	0	0	0	0	0	0	0
AC004938.5	pseudogene	0	0	0	0	0	0	0	0	0	0	0	0
AC004941.3	antisense	0	0.738955	0	1.97268	0	0	0	0	0	2.08318	0	0.976976
AC004941.5	pseudogene	176.994	157.397	167.756	159.787	160.358	163.914	125.229	169.218	171.815	151.031	191.777	169.994
AC004943.1	miRNA	0	0	0	0	0	0	0	0	0	0	0	0
AC004945.1	pseudogene	0	1.47791	0	0	2.27459	1.08552	2.40825	0	0	0	1.02009	0
AC004947.2	lincRNA	0	0	0	0	0	0	0	0	0	0	0	0
AC004951.5	pseudogene	7.00967	8.12851	3.45889	9.86341	10.2356	3.25656	6.02062	7.31188	2.16119	7.29114	4.08037	4.88488
AC004951.6	lincRNA	4.38105	8.86746	12.1061	8.87707	5.68646	9.76968	9.63298	5.22277	9.72537	12.4991	11.221	5.86185
AC004967.7	pseudogene	120.917	122.667	124.52	141.047	168.319	143.289	138.474	150.416	103.737	122.908	134.652	122.122
AC004969.1	miRNA	0	0	0	0	1.13729	0	0	0	0	0	0	0
AC004980.1	miRNA	0	0	0	0	0	0	0	0	0	0	0	0
AC004980.10	pseudogene	1.75242	5.91164	3.45889	3.94537	7.96105	4.34208	1.20412	5.22277	4.32239	2.08318	3.06028	3.9079
AC004980.11	pseudogene	0	0	0	0	0	0	0	0	0	1.04159	0	0
AC004980.7	pseudogene	142.822	138.924	148.732	145.979	121.69	154.144	110.779	144.148	125.349	149.989	168.315	156.316
AC004980.8	pseudogene	0	0	0	0	0	0	0	0	0	1.04159	0	0
AC004980.9	pseudogene	1.75242	1.47791	4.32361	1.97268	2.27459	2.17104	1.20412	0	4.32239	1.04159	2.04019	2.93093
AC004985.12	pseudogene	8.76209	1.47791	1.72944	1.97268	2.27459	4.34208	2.40825	3.13366	5.40298	1.04159	2.04019	1.95395
AC004987.10	pseudogene	0	0	0	0	0	0	0	0	0	0	0	0
AC004987.9	pseudogene	67.4681	64.2891	68.313	69.0439	76.1986	61.8746	67.4309	54.3168	71.3194	84.3689	64.2659	72.2962
AC004988.1	antisense	1.75242	2.21687	2.59416	0.986341	3.41188	1.08552	7.22474	6.26732	3.24179	8.33273	2.04019	8.79278
AC005000.1	pseudogene	0	0	0	0	0	0	0	0	0	0	0	0
AC005000.2	miRNA	0	0	0	0	0	0	0	0	0	0	0	0
AC005003.1	protein_coding	68.3443	75.3734	74.366	92.7161	90.9834	71.6443	65.0226	64.7623	64.8358	80.2025	71.4065	72.2962
AC005007.3	pseudogene	0	0	0.864721	0	0	0	0	0	0	0	0	0
AC005008.2	protein_coding	0.876209	0	0.864721	1.97268	1.13729	0	0	1.04455	0	0	0	0.976976
AC005008.3	pseudogene	0	0.738955	0	0	0	0	0	0	0	1.04159	0	0
AC005009.1	antisense	0	0	0	0	0	0	0	0	0	0	0	0
AC005009.2	antisense	0.876209	0	0	0	0	0	0	0	0	0	0	0
AC005013.1	pseudogene	0	0	0	0	0	0	0	0	0	0	0	0
AC005013.5	lincRNA	0	0	0	0	0	0	0	0	0	0	0	0
AC005014.5	pseudogene	102.516	76.8514	101.172	112.443	96.6699	94.4402	99.9422	85.6534	84.2866	117.7	119.351	132.869
AC005017.2	pseudogene	0	0	0	0	0	0	0	0	0	0	0	0
AC005019.2	pseudogene	0	0	0	0	1.13729	0	0	0	0	0	0	0
AC005019.3	lincRNA	1.75242	0	0	0.986341	0	0	0	2.08911	0	0	1.02009	0.976976
AC005020.1	miRNA	0	0	0	0	0	1.08552	0	0	0	0	0	0
AC005022.1	lincRNA	0.876209	2.95582	0.864721	1.97268	3.41188	1.08552	0	0	4.32239	3.12477	0	0.976976
AC005027.3	sense_overlapping	1.75242	2.95582	4.32361	1.97268	2.27459	3.25656	0	5.22277	4.32239	2.08318	3.06028	3.9079
AC005029.1	lincRNA	6.13346	2.95582	2.59416	0.986341	2.27459	0	0	2.08911	1.0806	3.12477	0	0
AC005033.6	pseudogene	0	0	0	0	0	0	0	0	0	0	0	0
AC005034.2	pseudogene	0	0	0	0	0	0	0	1.04455	0	0	0	0
AC005034.3	pseudogene	56.0774	62.8112	54.4774	48.3307	62.5511	39.0787	40.9402	50.1386	52.9493	54.1627	58.1453	52.7567
AC005037.1	pseudogene	0	0	0	0	0	0	0	0	0	1.04159	0	0
AC005037.2	miRNA	0	0	0	0	0	0	0	0	0	0	0	0
AC005037.3	antisense	2.62863	1.47791	1.72944	0.986341	0	4.34208	1.20412	0	2.16119	1.04159	2.04019	0.976976
AC005037.4	pseudogene	0	0	1.72944	0	1.13729	1.08552	0	0	0	0	0	0
AC005037.6	pseudogene	0	0	0	0	0	0	0	0	0	0	0	0
AC005040.3	pseudogene	0	0.738955	0	0	0	0	0	1.04455	0	0	0	0
AC005041.11	pseudogene	0	0	0	0	0	0	0	0	0	1.04159	0	0
AC005041.17	antisense	0	0.738955	0	1.97268	0	0	2.40825	1.04455	1.0806	2.08318	2.04019	0
AC005042.2	pseudogene	6.13346	5.91164	2.59416	3.94537	5.68646	7.59864	4.81649	2.08911	4.32239	2.08318	3.06028	4.88488
AC005042.3	pseudogene	0	0	0	0	0	0	0	0	0	0	0	0
AC005042.4	antisense	7.00967	7.38955	7.78249	11.8361	10.2356	6.51312	4.81649	9.40098	14.0478	9.37432	8.16074	7.8158
AC005042.5	lincRNA	0	0	0	0	0	0	0	0	0	0	0	0
AC005048.1	miRNA	0	0	0	0	0	0	0	0	0	0	0	0
AC005062.2	sense_overlapping	0.876209	0.738955	1.72944	2.95902	1.13729	0	2.40825	0	1.0806	2.08318	2.04019	0
AC005071.1	miRNA	0	0	0.864721	0.986341	0	1.08552	0	0	0	0	0	0
AC005076.5	antisense	24.5339	16.996	21.618	27.6176	21.6086	24.967	21.6742	24.0247	16.209	14.5823	23.4621	28.3323
AC005077.12	pseudogene	0	0	1.72944	0	0	1.08552	1.20412	1.04455	0	0	1.02009	0
AC005077.14	pseudogene	0.876209	0	1.72944	0	0	1.08552	1.20412	1.04455	4.32239	5.20796	4.08037	2.93093
AC005077.5	pseudogene	0	0	0	0	0	0	0	0	0	0	1.02009	0
AC005077.7	pseudogene	0.876209	0.738955	0	1.97268	0	0	0	0	0	0	1.02009	1.95395
AC005077.8	pseudogene	0	0	0	0	0	0	0	0	0	0	0	0
AC005077.9	pseudogene	0	0	0	0	0	0	0	0	0	0	0	0
AC005082.1	protein_coding	0	0	0.864721	1.97268	0	0	0	0	0	0	0	0
AC005082.12	lincRNA	0	0	0	0	1.13729	0	0	0	0	0	0	0
AC005083.1	processed_transcript	0	1.47791	0	0.986341	0	0	0	1.04455	1.0806	1.04159	0	0
AC005086.1	pseudogene	0	0.738955	0.864721	0	0	0	0	0	0	0	0	0.976976
AC005086.2	pseudogene	0	0	0	0	0	0	0	0	0	0	0	0
AC005086.3	pseudogene	0	1.47791	1.72944	0	1.13729	0	1.20412	1.04455	0	0	2.04019	0
AC005086.4	pseudogene	0	0.738955	0	0	0	0	0	0	0	0	0	0
AC005088.1	miRNA	0	0	0	0	0	0	0	0	0	0	0	0
AC005094.2	pseudogene	0	0	0	0	0	0	0	0	0	0	0	0
AC005102.1	pseudogene	0	0	0	0	0	0	0	0	0	0	0	0
AC005104.3	antisense	15.7718	19.2128	13.8355	10.8498	13.6475	14.1118	19.266	16.7129	20.5313	14.5823	6.12056	13.6777
AC005105.2	pseudogene	0	0	0	0.986341	0	0	0	0	0	0	0	0
AC005150.1	lincRNA	0	0	0	0.986341	0	0	0	0	0	0	0	0
AC005152.2	processed_transcript	1.75242	4.43373	9.51193	4.93171	4.54917	10.8552	6.02062	5.22277	4.32239	4.16636	4.08037	1.95395
AC005152.3	lincRNA	0	0	0	0	0	0	0	0	0	0	0	0
AC005154.6	processed_transcript	465.267	461.108	481.65	566.16	494.722	531.905	521.385	513.92	502.478	520.796	522.288	453.317
AC005154.7	pseudogene	7.00967	8.12851	10.3767	7.89073	7.96105	8.68416	12.0412	13.5792	6.48358	5.20796	11.221	7.8158
AC005154.8	pseudogene	2.62863	5.91164	5.18833	4.93171	0	5.4276	1.20412	1.04455	1.0806	5.20796	2.04019	0.976976
AC005159.1	miRNA	0	0	0	0	0	0	0	0	0	0	0	0
AC005160.3	sense_intronic	0	0	0	0	0	0	0	0	0	0	0	0.976976
AC005161.1	miRNA	0	0	0	0	0	0	0	0	0	0	0	0
AC005162.4	antisense	0	0	0	0	0	0	0	0	0	0	1.02009	0
AC005162.5	antisense	0	0	0	0	0	0	0	1.04455	0	0	0	0
AC005176.1	pseudogene	0	0	0.864721	0	0	0	0	0	0	0	0	0
AC005176.2	pseudogene	0	0	0	0	0	0	0	0	0	0	0	0
AC005176.3	pseudogene	0	0	0	0	0	0	0	0	0	0	0	0
AC005178.1	pseudogene	0	0	0	0	0	0	0	0	0	0	0	0
AC005189.6	pseudogene	0	0	0	0	0	0	0	0	0	1.04159	0	0
AC005195.1	miRNA	0	0	0	0	0	0	0	0	0	0	0	0
AC005197.2	antisense	0	0.738955	0	0	0	0	0	0	0	0	2.04019	0
AC005215.1	miRNA	0	0	0	0	0	0	0	0	0	0	0	0
AC005220.3	antisense	0.876209	0.738955	0	0	0	2.17104	1.20412	0	0	0	0	1.95395
AC005224.2	antisense	45.5629	31.7751	49.2891	32.5493	36.3934	43.4208	40.9402	22.9802	41.0627	31.2477	36.7233	27.3553
AC005229.1	miRNA	14.0193	22.9076	22.4828	19.7268	31.8442	31.4801	20.4701	19.8465	21.6119	22.915	23.4621	26.3783
AC005229.5	pseudogene	0	0	0	0	0	0	0	0	0	0	0	0
AC005229.7	pseudogene	22.7814	22.9076	21.618	25.6449	21.6086	18.4538	4.81649	25.0693	18.3701	11.4575	28.5626	23.4474
AC005235.1	lincRNA	0	0	0	0	0	0	0	0	1.0806	0	0	0
AC005237.2	pseudogene	1.75242	0	0	0	0	0	1.20412	0	0	1.04159	0	0
AC005237.4	antisense	0.876209	0.738955	0	0.986341	3.41188	1.08552	1.20412	2.08911	3.24179	5.20796	1.02009	0.976976
AC005251.4	pseudogene	0	0	0	0	0	0	0	0	0	0	0	0
AC005253.2	antisense	46.4391	45.0763	44.9655	53.2624	54.5901	64.0457	45.7567	60.5841	38.9015	61.4539	53.0448	50.8027
AC005253.4	antisense	0	0	0	0	0	0	0	0	0	0	0	0
AC005255.3	pseudogene	486.296	512.096	535.262	508.952	552.724	515.622	529.814	504.519	483.027	430.177	499.846	503.142
AC005255.5	pseudogene	0	0	0	0	0	0	0	0	0	0	0	0
AC005255.6	pseudogene	0	0	0	0	0	0	0	0	0	0	0	0
AC005256.1	lincRNA	7.00967	5.17269	6.91777	4.93171	6.82376	7.59864	6.02062	9.40098	2.16119	6.24955	5.10046	5.86185
AC005262.2	antisense	0	0	0	0	0	0	0	0	0	0	0	0
AC005262.3	antisense	0	0	0	0	0	0	0	0	0	0	0	0
AC005262.4	pseudogene	0.876209	0.738955	0	0	0	1.08552	1.20412	2.08911	4.32239	1.04159	0	1.95395
AC005264.2	antisense	2.62863	3.69478	0.864721	5.91805	2.27459	2.17104	2.40825	5.22277	3.24179	6.24955	5.10046	5.86185
AC005276.1	lincRNA	0.876209	0	1.72944	0	0	0	0	0	0	0	1.02009	0.976976
AC005280.1	pseudogene	0	0.738955	4.32361	3.94537	1.13729	0	1.20412	0	0	0	0	0.976976
AC005281.1	lincRNA	9.6383	15.5181	9.51193	11.8361	4.54917	8.68416	13.2454	8.35643	2.16119	7.29114	6.12056	8.79278
AC005281.2	antisense	0	0.738955	0	0	0	1.08552	0	1.04455	0	0	0	0
AC005284.1	miRNA	0	0	0	0	0	0	0	0	0	0	0	0
AC005288.1	miRNA	0	0	0	0	0	0	0	0	0	0	0	0
AC005300.5	pseudogene	0	0	0	0	0	0	0	0	0	0	0	0
AC005301.8	lincRNA	0.876209	0	0.864721	0	1.13729	0	0	0	0	0	0	0
AC005304.1	lincRNA	0.876209	1.47791	0.864721	0.986341	0	0	0	1.04455	1.0806	2.08318	0	0
AC005306.3	antisense	23.6576	18.4739	29.4005	25.6449	22.7459	15.1973	20.4701	20.8911	24.8537	43.7468	17.3416	22.4704
AC005307.1	lincRNA	12.2669	16.996	7.78249	19.7268	25.0204	20.6249	24.0825	16.7129	12.9672	9.37432	15.3014	8.79278
AC005307.3	lincRNA	9.6383	8.12851	12.1061	8.87707	12.5102	8.68416	4.81649	5.22277	6.48358	5.20796	6.12056	7.8158
AC005324.6	antisense	0	0	0	0	0	0	0	0	0	1.04159	0	0
AC005324.7	lincRNA	0	0	0	0	0	0	0	0	0	0	0	0
AC005326.2	pseudogene	0	0	0	0	0	0	0	0	0	0	0	0
AC005329.7	antisense	5.25726	9.60642	7.78249	6.90439	7.96105	3.25656	12.0412	7.31188	9.72537	5.20796	6.12056	4.88488
AC005330.2	lincRNA	0	1.47791	0	0	0	0	1.20412	0	0	1.04159	0	0
AC005336.4	pseudogene	0.876209	4.43373	3.45889	4.93171	1.13729	2.17104	3.61237	9.40098	7.56418	5.20796	5.10046	7.8158
AC005336.5	pseudogene	66.5919	59.1164	43.2361	44.3854	45.4917	43.4208	55.3897	53.2722	46.4657	55.2043	39.7836	60.5725
AC005339.2	antisense	0	0	0	0	0	0	0	0	0	0	0	0
AC005351.1	pseudogene	16.648	13.3012	10.3767	9.86341	18.1967	16.2828	13.2454	9.40098	10.806	8.33273	9.18084	11.7237
AC005355.1	lincRNA	0.876209	0	0	0	1.13729	1.08552	1.20412	1.04455	1.0806	0	2.04019	0
AC005355.2	lincRNA	0	0	0	0.986341	0	0	0	0	1.0806	0	0	0
AC005356.1	lincRNA	0.876209	1.47791	3.45889	1.97268	2.27459	1.08552	4.81649	2.08911	4.32239	0	1.02009	2.93093
AC005357.1	pseudogene	0.876209	0.738955	0	0	0	0	0	0	1.0806	0	0	0
AC005358.1	protein_coding	0	0	0	0	0	0	0	0	0	0	0	0
AC005358.3	antisense	0	0	0.864721	0.986341	1.13729	0	0	0	0	0	0	1.95395
AC005363.9	pseudogene	0	0	0	0	0	0	0	0	0	0	0	0
AC005370.1	miRNA	0	0	0	0	0	0	0	0	0	0	0	0
AC005375.1	miRNA	0.876209	0	0	0.986341	0	0	0	0	0	1.04159	0	0
AC005387.2	antisense	6.13346	1.47791	6.05305	3.94537	5.68646	6.51312	3.61237	5.22277	3.24179	3.12477	5.10046	4.88488
AC005387.3	antisense	3.50484	4.43373	2.59416	5.91805	3.41188	0	1.20412	5.22277	3.24179	5.20796	2.04019	0.976976
AC005391.2	antisense	0.876209	0.738955	2.59416	2.95902	3.41188	0	0	0	1.0806	2.08318	5.10046	2.93093
AC005392.13	lincRNA	2.62863	2.95582	1.72944	0	2.27459	1.08552	2.40825	2.08911	1.0806	0	3.06028	0
AC005394.1	lincRNA	0	0	0.864721	0.986341	0	0	0	0	0	0	0	0
AC005399.1	pseudogene	0	0	0	0	0	0	0	0	0	0	0	0
AC005477.1	protein_coding	0	0	0	0	0	0	0	0	0	0	0	0
AC005481.5	protein_coding	0	0	0	0	0	0	0	1.04455	0	0	0	0
AC005484.5	processed_transcript	0	0	0	0	0	0	0	0	0	0	0	0
AC005487.2	lincRNA	0	0	0	0	0	0	0	0	0	0	0	0
AC005488.1	protein_coding	0.876209	2.21687	1.72944	0	0	0	2.40825	0	1.0806	4.16636	2.04019	0.976976
AC005488.11	pseudogene	0	0	0.864721	0	1.13729	0	0	0	0	0	0	0
AC005493.1	protein_coding	0	0	0	0	0	0	0	0	0	0	0	0
AC005498.3	lincRNA	1.75242	3.69478	2.59416	5.91805	0	1.08552	1.20412	0	2.16119	2.08318	3.06028	5.86185
AC005498.4	lincRNA	0	0	0	0	0	0	0	0	0	0	0	0
AC005513.1	miRNA	0	0	0	0	0	0	0	0	0	0	0	0
AC005517.3	pseudogene	8.76209	9.60642	8.64721	13.8088	11.3729	7.59864	15.6536	10.4455	16.209	15.6239	8.16074	15.6316
AC005518.2	sense_intronic	0	0	0	0	0	0	0	0	0	0	0	0
AC005519.4	sense_overlapping	18.4004	18.4739	25.9416	19.7268	23.8832	20.6249	19.266	21.9356	28.0955	21.8734	14.2813	12.7007
AC005522.6	pseudogene	0	0	0	0	0	0	0	0	0	0	0	0
AC005522.7	lincRNA	0	0	0	0.986341	0	0	0	0	0	0	0	0
AC005523.2	antisense	0	0	0	0	0	0	0	0	0	0	0	0
AC005523.3	lincRNA	0	7.38955	1.72944	1.97268	4.54917	3.25656	2.40825	2.08911	1.0806	2.08318	4.08037	1.95395
AC005532.5	processed_transcript	2.62863	6.6506	2.59416	7.89073	4.54917	3.25656	6.02062	5.22277	1.0806	10.4159	6.12056	1.95395
AC005534.6	pseudogene	0	0	0	0	0	0	1.20412	0	1.0806	0	2.04019	0.976976
AC005534.8	antisense	1.75242	1.47791	0.864721	1.97268	2.27459	2.17104	1.20412	3.13366	3.24179	1.04159	3.06028	2.93093
AC005537.2	processed_transcript	0	0	0	0	1.13729	1.08552	0	0	1.0806	0	0	0
AC005538.5	antisense	0	0	0	0	0	0	0	0	0	0	0	0
AC005539.2	pseudogene	0	0	0	0	0	0	0	0	0	0	0	0
AC005540.3	antisense	3.50484	1.47791	2.59416	6.90439	1.13729	6.51312	4.81649	3.13366	2.16119	5.20796	6.12056	7.8158
AC005544.1	protein_coding	0	0	0	0	0	0	0	0	0	0	0	0
AC005546.2	lincRNA	4.38105	5.17269	9.51193	6.90439	7.96105	5.4276	8.42886	8.35643	7.56418	12.4991	11.221	7.8158
AC005549.1	miRNA	0	0	0	0	0	0	0	0	0	0	0	0
AC005549.2	miRNA	0	0	0	0	0	0	0	0	0	0	0	0
AC005549.3	protein_coding	0	0	0	0	0	1.08552	1.20412	0	0	0	0	0
AC005550.3	antisense	2.62863	1.47791	0.864721	0.986341	0	1.08552	0	1.04455	2.16119	1.04159	0	0
AC005550.4	lincRNA	0.876209	0	0	0	1.13729	0	0	0	0	0	0	0
AC005550.5	lincRNA	0	0	0	0	0	0	0	0	0	0	0	0
AC005559.2	antisense	0	0	0	0	0	0	0	0	0	0	0	0
AC005559.3	pseudogene	0	3.69478	1.72944	1.97268	0	0	0	1.04455	0	0	0	0.976976
AC005562.1	processed_transcript	63.0871	70.9397	64.8541	76.9346	53.4528	51.0194	61.4103	60.5841	63.7552	51.038	65.2859	60.5725
AC005588.2	pseudogene	0	0	0	0	0	0	0	0	0	0	0	0
AC005592.1	lincRNA	0	0	0	0	1.13729	0	1.20412	0	0	0	1.02009	0
AC005592.2	antisense	14.0193	9.60642	5.18833	11.8361	6.82376	15.1973	9.63298	7.31188	6.48358	13.5407	10.2009	14.6546
AC005592.3	lincRNA	0.876209	0.738955	0	0	0	0	1.20412	0	0	0	0	0.976976
AC005594.3	antisense	17.5242	18.4739	9.51193	14.7951	23.8832	8.68416	21.6742	14.6238	20.5313	30.2061	24.4822	19.5395
AC005597.1	antisense	0	0	0	0	0	0	0	0	0	0	0	0
AC005606.1	protein_coding	0	0	0	0	0	0	0	0	0	0	0	0
AC005606.14	lincRNA	0	0	0	0	0	0	0	0	0	0	0	0
AC005606.15	lincRNA	0	0	0	0	0	0	0	0	0	0	0	0
AC005609.1	protein_coding	0.876209	0	0	0	0	0	0	0	0	0	0	0
AC005609.2	pseudogene	0	0	0	0	0	0	0	0	0	0	0	0
AC005614.3	antisense	0.876209	5.91164	0.864721	2.95902	2.27459	2.17104	2.40825	1.04455	4.32239	4.16636	2.04019	0.976976
AC005614.5	processed_transcript	0.876209	0	0	0	0	0	1.20412	0	0	0	1.02009	0
AC005616.1	lincRNA	0.876209	0	0.864721	0.986341	0	0	1.20412	1.04455	0	0	2.04019	0
AC005616.2	lincRNA	0	0	0	0	1.13729	0	0	0	0	0	0	0
AC005618.1	pseudogene	7.88588	8.86746	2.59416	7.89073	7.96105	15.1973	10.8371	6.26732	5.40298	12.4991	9.18084	4.88488
AC005618.6	lincRNA	2.62863	5.91164	0.864721	4.93171	6.82376	2.17104	2.40825	4.17821	2.16119	3.12477	2.04019	4.88488
AC005621.1	miRNA	0	0	0	0	0	0	0	0	0	0	0	0
AC005624.2	lincRNA	21.029	21.4297	24.2122	15.7815	20.4713	18.4538	20.4701	22.9802	17.2896	23.9566	21.422	17.5856
AC005625.1	antisense	0	0	0	0	0	0	0	0	0	0	0	0
AC005626.3	pseudogene	0	0	0	0	0	0	0	0	0	0	0	0
AC005631.1	miRNA	0	0	0	0	0	0	0	0	0	0	0	0
AC005682.5	processed_transcript	43.8105	50.9879	52.748	50.3034	53.4528	55.3615	48.1649	41.7821	58.3522	64.5787	74.4668	70.3422
AC005682.6	pseudogene	13.1431	11.0843	7.78249	10.8498	6.82376	4.34208	8.42886	13.5792	7.56418	7.29114	9.18084	12.7007
AC005682.7	pseudogene	2.62863	1.47791	0	0.986341	2.27459	1.08552	2.40825	4.17821	0	2.08318	2.04019	0
AC005682.8	lincRNA	2.62863	2.95582	3.45889	3.94537	6.82376	2.17104	1.20412	6.26732	4.32239	6.24955	6.12056	5.86185
AC005686.1	miRNA	0	0	0	0	0	0	0	0	0	0	0	0
AC005701.1	miRNA	0	0	0	0	0	0	1.20412	2.08911	1.0806	2.08318	0	0
AC005702.1	miRNA	2.62863	2.95582	0.864721	1.97268	7.96105	5.4276	3.61237	4.17821	2.16119	1.04159	4.08037	3.9079
AC005702.2	miRNA	0	0	0	0	1.13729	0	1.20412	0	0	1.04159	2.04019	0
AC005702.3	miRNA	2.62863	2.21687	2.59416	0.986341	1.13729	1.08552	0	1.04455	4.32239	3.12477	1.02009	0
AC005702.4	miRNA	0.876209	5.17269	4.32361	1.97268	7.96105	6.51312	1.20412	4.17821	4.32239	5.20796	3.06028	5.86185
AC005703.2	lincRNA	0	0	0	0	0	0	0	0	0	0	0	0
AC005703.3	lincRNA	1.75242	1.47791	0	0	0	0	1.20412	0	0	0	0	0.976976
AC005722.4	pseudogene	0	0	0	0	0	0	0	0	0	0	0	0
AC005725.1	miRNA	0	0	0	0	0	0	0	0	0	0	0	0
AC005730.2	pseudogene	0	0	0	0	0	0	0	0	0	0	0	0
AC005740.3	pseudogene	0.876209	2.95582	0.864721	0	0	0	0	1.04455	1.0806	1.04159	0	0
AC005740.4	pseudogene	0	0	0	0	0	0	0	0	0	0	0	0
AC005740.5	antisense	2.62863	1.47791	0	0.986341	2.27459	0	0	3.13366	1.0806	2.08318	1.02009	1.95395
AC005740.6	antisense	0.876209	0.738955	1.72944	0	1.13729	1.08552	0	2.08911	0	1.04159	0	0
AC005741.2	pseudogene	0	0	0	0	0	0	0	0	0	0	0	0
AC005754.7	antisense	2.62863	3.69478	4.32361	4.93171	2.27459	2.17104	4.81649	1.04455	2.16119	6.24955	5.10046	1.95395
AC005754.8	lincRNA	0.876209	2.21687	2.59416	4.93171	2.27459	4.34208	4.81649	6.26732	4.32239	8.33273	2.04019	3.9079
AC005757.6	antisense	1.75242	0	0.864721	1.97268	1.13729	0	3.61237	1.04455	2.16119	4.16636	0	0.976976
AC005757.7	lincRNA	0	0	0	0	0	0	0	0	0	0	0	0
AC005758.1	pseudogene	0.876209	0	0	0	0	0	0	0	0	0	0	0.976976
AC005772.2	lincRNA	0	0	0	0	0	0	0	0	0	0	0	0
AC005775.2	antisense	1.75242	2.21687	4.32361	2.95902	0	1.08552	4.81649	5.22277	2.16119	0	1.02009	0
AC005776.1	pseudogene	1.75242	1.47791	0.864721	0	0	2.17104	3.61237	5.22277	3.24179	3.12477	2.04019	6.83883
AC005777.3	pseudogene	0	0	0	0	0	0	0	0	0	0	0	0
AC005779.1	pseudogene	0	0	0	0	0	0	0	0	0	0	1.02009	0
AC005779.2	protein_coding	0.876209	0	0.864721	0	0	1.08552	0	1.04455	0	0	0	0
AC005780.1	lincRNA	0	0.738955	0	0	0	0	0	0	0	0	0	0.976976
AC005783.1	miRNA	0	0	0	0	0	0	0	0	0	0	0	0
AC005785.2	processed_transcript	10.5145	19.2128	12.9708	17.7541	12.5102	16.2828	12.0412	12.5346	20.5313	16.6655	12.2411	18.5625
AC005786.3	pseudogene	0	0.738955	0.864721	0.986341	0	2.17104	1.20412	0	1.0806	0	1.02009	0.976976
AC005786.5	lincRNA	0.876209	0	0	0	0	0	2.40825	0	0	2.08318	0	0
AC005786.7	antisense	0	0	0	0	0	0	0	0	0	0	0	0
AC005789.11	lincRNA	8.76209	2.95582	11.2414	3.94537	5.68646	8.68416	3.61237	12.5346	9.72537	12.4991	7.14065	6.83883
AC005789.9	antisense	0	0	0	0	0	0	0	0	0	0	0	0
AC005794.1	pseudogene	0	0	0	0	0	0	0	0	0	0	0	0
AC005795.1	pseudogene	1444.87	1458.7	1516.72	1450.91	1451.19	1461.11	1473.85	1481.18	1430.71	1333.24	1437.31	1503.57
AC005808.3	lincRNA	0	0	0	0	0	0	0	0	0	0	0	0
AC005822.1	pseudogene	548.507	599.293	590.605	539.529	623.237	643.713	596.041	549.435	574.878	690.575	722.226	632.103
AC005831.1	pseudogene	0	0	0	0	0	0	0	0	0	0	0	0
AC005838.2	pseudogene	0	0	0	0	0	0	0	0	0	0	0	0
AC005841.1	protein_coding	0.876209	3.69478	0	0	0	2.17104	1.20412	3.13366	0	1.04159	2.04019	0
AC005863.1	lincRNA	2.62863	5.17269	3.45889	4.93171	3.41188	8.68416	3.61237	1.04455	2.16119	6.24955	9.18084	6.83883
AC005863.2	lincRNA	0	0.738955	0	0	0	0	0	0	0	0	0	0
AC005884.1	pseudogene	27.1625	16.996	32.8594	21.6995	13.6475	22.7959	34.9196	30.2921	23.7731	12.4991	33.6631	29.3093
AC005926.1	miRNA	0	0	0	0	0	0	0	0	0	0	0	0
AC005932.1	antisense	20.1528	23.6466	32.8594	35.5083	20.4713	31.4801	18.0618	20.8911	16.209	31.2477	34.6832	28.3323
AC005943.4	processed_transcript	9.6383	16.996	17.2944	8.87707	13.6475	7.59864	12.0412	9.40098	14.0478	13.5407	11.221	20.5165
AC005943.5	lincRNA	82.3637	101.237	95.1193	90.7434	85.297	90.0982	93.9216	87.7425	96.1731	98.9512	89.7682	94.7666
AC005944.2	antisense	0	0	0	0	0	0	0	0	0	0	0	0
AC005954.3	sense_intronic	4.38105	1.47791	0.864721	5.91805	4.54917	2.17104	7.22474	2.08911	1.0806	2.08318	1.02009	6.83883
AC005954.4	antisense	2.62863	0	1.72944	0.986341	0	2.17104	2.40825	0	1.0806	0	0	0.976976
AC006000.5	lincRNA	0	0	0	0	0	0	1.20412	0	1.0806	0	0	0
AC006001.1	pseudogene	0	0.738955	0	0	0	0	1.20412	1.04455	1.0806	1.04159	0	0.976976
AC006003.3	sense_intronic	0	0	0	0	0	0	0	0	0	0	0	0
AC006004.1	antisense	0	0	0	0	0	0	0	0	0	0	0	0
AC006007.1	lincRNA	0.876209	1.47791	0.864721	1.97268	1.13729	1.08552	0	3.13366	1.0806	0	1.02009	3.9079
AC006011.4	pseudogene	0	0	0	0	0	0	0	0	0	0	0	0
AC006014.1	protein_coding	0	0	0	0	0	0	0	0	0	0	0	0
AC006014.10	pseudogene	0	0	0	0	0	0	0	0	0	0	0	0
AC006014.7	pseudogene	0	0	0	0	0	0	0	0	0	0	0	0
AC006014.8	pseudogene	0.876209	0	0	0	1.13729	0	0	0	0	0	0	0
AC006019.3	antisense	0	0	0	0	0	0	0	0	0	0	0	0
AC006019.4	antisense	0	0	0	0	0	0	0	0	0	0	0	0
AC006022.4	pseudogene	0	0	0	0	0	0	0	0	0	0	0	0
AC006023.8	pseudogene	0.876209	0	0	0	0	1.08552	0	0	1.0806	0	1.02009	0.976976
AC006024.4	pseudogene	28.0387	22.1687	21.618	16.7678	22.7459	11.9407	18.0618	19.8465	21.6119	21.8734	16.3215	20.5165
AC006026.1	miRNA	0	0	0	0	0	0	0	0	0	0	0	0
AC006026.10	pseudogene	120.917	118.972	172.08	142.033	136.475	144.374	119.208	129.525	164.251	149.989	129.552	142.638
AC006026.12	pseudogene	0	0	0	0	0	0	0	0	0	0	0	0
AC006026.13	antisense	0	0	0	0	0	0	0	0	0	0	0	0
AC006026.9	pseudogene	492.43	526.136	574.175	583.914	580.019	622.003	474.425	503.475	545.701	547.877	579.413	587.162
AC006028.11	pseudogene	40.3056	47.2931	38.9125	53.2624	54.5901	45.5918	44.5526	45.9604	42.1433	32.2893	27.5425	50.8027
AC006033.22	pseudogene	0.876209	1.47791	1.72944	0	0	3.25656	2.40825	4.17821	4.32239	2.08318	3.06028	0.976976
AC006035.1	pseudogene	0	0	0	0	0	0	0	0	0	0	0	0
AC006037.2	lincRNA	0	0	0	0	0	0	0	0	0	0	0	0
AC006041.1	lincRNA	0	0	0	0	0	0	0	0	0	1.04159	0	0
AC006042.6	antisense	0	0	0	0	0	1.08552	0	0	1.0806	0	1.02009	0
AC006042.7	antisense	1.75242	1.47791	0	0	1.13729	0	2.40825	3.13366	2.16119	2.08318	2.04019	0
AC006042.8	pseudogene	3.50484	2.95582	5.18833	11.8361	4.54917	5.4276	6.02062	5.22277	5.40298	2.08318	8.16074	7.8158
AC006045.3	pseudogene	0	0	0	0	0	0	0	0	0	0	0	0
AC006050.2	processed_transcript	0	0	0	0	0	0	0	0	0	0	0	0
AC006070.12	pseudogene	0	0	0	0	0	0	0	0	0	0	0	0
AC006076.1	lincRNA	0.876209	0	0.864721	0	0	1.08552	0	0	0	0	0	0
AC006077.4	pseudogene	0	0	0.864721	0	0	0	0	0	0	0	0	0.976976
AC006080.1	miRNA	0	0	0	0	0	0	0	0	0	0	0	0
AC006111.1	pseudogene	4.38105	5.17269	6.05305	4.93171	1.13729	5.4276	3.61237	3.13366	2.16119	5.20796	3.06028	4.88488
AC006115.1	miRNA	0	0	0	0	0	0	0	0	0	0	0	0
AC006115.3	antisense	0	0	0	0	0	0	0	0	0	1.04159	0	0
AC006115.6	pseudogene	0	0	0	0	0	0	0	0	0	0	0	0
AC006116.1	miRNA	0	0	0	0	0	0	0	0	0	0	0	0
AC006116.12	antisense	0	0	0	0	0	0	0	1.04455	0	0	0	0
AC006116.13	pseudogene	0.876209	0.738955	0	0	0	0	0	1.04455	1.0806	0	0	0
AC006116.14	pseudogene	0	0	0	0	0	0	0	0	0	0	0	0
AC006116.15	sense_intronic	0.876209	0	0	0	1.13729	0	1.20412	1.04455	0	1.04159	0	0.976976
AC006116.17	antisense	6.13346	3.69478	1.72944	3.94537	4.54917	4.34208	3.61237	4.17821	2.16119	8.33273	3.06028	7.8158
AC006116.19	sense_intronic	0.876209	1.47791	2.59416	3.94537	1.13729	0	0	5.22277	1.0806	3.12477	2.04019	0.976976
AC006116.20	protein_coding	5.25726	9.60642	7.78249	8.87707	5.68646	7.59864	15.6536	5.22277	10.806	15.6239	11.221	11.7237
AC006116.21	lincRNA	0.876209	0	1.72944	0	0	2.17104	0	2.08911	4.32239	1.04159	1.02009	0.976976
AC006116.22	pseudogene	64.8395	53.2048	51.8833	52.2761	52.3155	47.7629	59.002	52.2277	69.1582	53.1212	40.8037	41.033
AC006116.24	sense_intronic	7.00967	4.43373	4.32361	2.95902	3.41188	3.25656	1.20412	7.31188	5.40298	8.33273	5.10046	2.93093
AC006116.27	pseudogene	0	0	0	0	0	0	0	0	0	0	0	0
AC006126.3	protein_coding	0	0	0	0	0	0	0	0	0	1.04159	1.02009	0
AC006126.4	lincRNA	0	0	0	0	0	0	0	0	0	0	0	0
AC006129.1	lincRNA	0	0	0	0	1.13729	1.08552	2.40825	2.08911	1.0806	0	2.04019	0.976976
AC006129.2	lincRNA	0	0	0	0	0	0	0	1.04455	0	0	0	0
AC006129.4	lincRNA	0	0	0.864721	0	1.13729	2.17104	0	0	0	0	2.04019	0
AC006130.1	miRNA	0	0	0	0	0	0	0	0	0	0	0	0
AC006130.3	antisense	0	0	0	0.986341	0	0	0	0	0	0	0	0
AC006130.4	pseudogene	0	0	0	0	0	0	0	0	0	0	0	0
AC006132.1	protein_coding	0	0	0	0	0	0	0	1.04455	0	1.04159	0	0
AC006133.3	pseudogene	0	0	0	0	0	0	0	0	0	0	0	0
AC006145.1	miRNA	0	0	0	0	0	0	0	0	0	0	0	0
AC006150.1	antisense	0.876209	0.738955	0	0	0	0	0	1.04455	0	0	0	0
AC006150.2	miRNA	0	0	0	0	0	0	0	0	1.0806	0	0	0
AC006153.3	pseudogene	0.876209	0	0	1.97268	0	1.08552	1.20412	0	2.16119	1.04159	1.02009	0.976976
AC006156.1	protein_coding	0	0	0	0	0	0	0	0	0	0	0	0
AC006156.2	pseudogene	0	0	0	0	0	0	0	0	0	0	0	0
AC006159.3	lincRNA	3.50484	5.91164	6.91777	5.91805	4.54917	13.0262	4.81649	9.40098	1.0806	6.24955	7.14065	3.9079
AC006159.4	antisense	1.75242	2.21687	1.72944	0.986341	3.41188	4.34208	3.61237	3.13366	1.0806	2.08318	2.04019	3.9079
AC006159.5	antisense	6.13346	6.6506	12.1061	11.8361	11.3729	6.51312	4.81649	4.17821	7.56418	8.33273	8.16074	4.88488
AC006160.4	pseudogene	0	0.738955	0	0	0	0	0	0	0	0	0	0
AC006160.5	antisense	2.62863	2.95582	0.864721	0.986341	3.41188	4.34208	0	4.17821	1.0806	2.08318	7.14065	3.9079
AC006195.2	pseudogene	0	0	2.59416	0	0	1.08552	2.40825	0	0	0	0	0.976976
AC006196.1	lincRNA	0	0	0	0	0	0	4.81649	4.17821	5.40298	3.12477	4.08037	1.95395
AC006227.1	lincRNA	0	0	0	0	0	0	0	0	0	0	0	0
AC006262.10	antisense	0	0	0	0	0	0	0	0	0	0	0	0
AC006262.4	lincRNA	0	0	0	0	0	0	0	0	0	0	0	0
AC006262.5	lincRNA	0.876209	1.47791	0.864721	0	1.13729	3.25656	0	1.04455	0	0	0	0
AC006262.6	processed_transcript	0	0.738955	0	0.986341	0	0	0	0	0	0	0	0.976976
AC006272.1	lincRNA	0	0	0.864721	0.986341	1.13729	0	0	1.04455	0	0	1.02009	0
AC006272.2	lincRNA	0	0	0	0	0	0	0	0	0	0	0	0
AC006273.4	lincRNA	2.62863	4.43373	0.864721	3.94537	4.54917	2.17104	2.40825	3.13366	5.40298	3.12477	0	0.976976
AC006273.5	lincRNA	6.13346	8.12851	6.91777	8.87707	7.96105	5.4276	14.4495	12.5346	14.0478	7.29114	6.12056	1.95395
AC006273.7	lincRNA	1.75242	2.95582	1.72944	0	1.13729	2.17104	0	0	1.0806	0	0	0.976976
AC006277.2	antisense	4.38105	0.738955	3.45889	2.95902	0	0	3.61237	5.22277	2.16119	3.12477	3.06028	1.95395
AC006296.1	lincRNA	0	0	0	0	0	0	0	0	0	0	0	0
AC006296.2	lincRNA	0	0	0	0	0	0	0	0	0	0	0	0
AC006322.1	miRNA	0	0	0	0	0	0	0	0	0	0	1.02009	0
AC006326.3	pseudogene	0	0	0	0	0	0	0	0	0	0	0	0
AC006326.5	pseudogene	0	0	0	0	0	0	0	0	0	0	0	0
AC006328.1	miRNA	0	0	0	0	0	0	0	0	0	0	0	0
AC006328.9	pseudogene	0	0	0	0	0	0	0	0	0	0	0	0
AC006335.10	pseudogene	0	0	0	0	0	0	0	0	0	0	0	0
AC006335.11	pseudogene	0	0	0	0	0	0	0	0	0	0	0	0
AC006335.2	pseudogene	0	0	0	0	0	0	0	0	0	0	0	0
AC006335.6	pseudogene	0	0	0	0	0	0	0	0	0	0	0	0
AC006355.3	pseudogene	0.876209	0	0	0	0	1.08552	0	0	0	0	0	0
AC006366.3	pseudogene	0	0	0	0	0	0	0	0	0	0	0	0
AC006369.2	antisense	0.876209	0.738955	0	0	0	1.08552	1.20412	3.13366	0	0	2.04019	0.976976
AC006369.3	lincRNA	0	0	0	0	0	0	0	0	0	0	0	0
AC006371.1	miRNA	0	0	0	0	0	0	0	0	0	0	0	0
AC006372.1	protein_coding	0	0	0.864721	0	1.13729	0	0	0	0	0	0	0
AC006372.4	lincRNA	0	0.738955	0	0	0	0	0	0	0	1.04159	0	0
AC006372.5	lincRNA	0	0	0	0	0	0	0	0	0	0	0	0
AC006372.6	antisense	0	0	0	0	0	0	0	0	0	0	0	0
AC006373.1	lincRNA	0	0	0	0	0	0	0	0	0	0	0	0
AC006377.1	miRNA	0	0	0.864721	0.986341	0	1.08552	0	1.04455	0	0	0	0.976976
AC006378.2	antisense	5.25726	5.91164	1.72944	3.94537	2.27459	5.4276	6.02062	3.13366	2.16119	5.20796	7.14065	3.9079
AC006380.1	miRNA	0	0	0	0	0	0	0	0	0	0	0	0
AC006380.3	lincRNA	0	0	0	0	0	0	0	0	0	0	0	0
AC006390.4	pseudogene	0	0	0	0	0	0	0	0	0	0	0	0
AC006427.2	pseudogene	0	0	0	0	0	0	0	0	0	0	0	0
AC006432.1	miRNA	0	0	0	0	0	0	0	0	0	0	0	0
AC006435.1	protein_coding	0	0	0	0	0	0	0	0	0	0	0	0
AC006445.6	pseudogene	0	0	0	0	0	0	0	0	0	0	0	0
AC006445.7	pseudogene	0.876209	0	0	0.986341	0	0	0	0	0	0	2.04019	0
AC006445.8	lincRNA	0	0	0	0	0	0	0	0	0	0	0	0
AC006449.1	protein_coding	0	0	0	0	0	0	0	0	0	0	0	0
AC006452.1	miRNA	0	0	0	0	0	0	0	0	0	0	0	0
AC006455.1	protein_coding	0	0	0	0	0	0	0	0	0	0	0	0
AC006458.3	lincRNA	0	0	0	0	0	0	0	0	0	0	0	0
AC006460.2	antisense	4.38105	2.21687	0.864721	0.986341	1.13729	1.08552	1.20412	2.08911	3.24179	1.04159	1.02009	2.93093
AC006461.2	pseudogene	0	0	0.864721	0	0	0	0	0	0	1.04159	0	0
AC006465.4	pseudogene	53.4488	59.8554	72.6366	75.9483	60.2765	57.5326	60.2062	60.5841	58.3522	61.4539	58.1453	57.6416
AC006466.5	pseudogene	0	0	0	0	0	0	0	0	0	0	0	0
AC006480.1	miRNA	0.876209	1.47791	0.864721	0	0	2.17104	1.20412	0	1.0806	1.04159	0	0
AC006481.1	lincRNA	0	0	0	0	0	0	0	0	0	0	0	0
AC006482.1	lincRNA	0	0.738955	0	0.986341	0	0	0	0	1.0806	0	0	0.976976
AC006483.1	miRNA	0	0	0	0	0	0	0	0	0	0	0	0
AC006483.5	pseudogene	3.50484	1.47791	4.32361	3.94537	4.54917	2.17104	1.20412	1.04455	2.16119	2.08318	4.08037	4.88488
AC006486.1	protein_coding	28.9149	26.6024	23.3475	22.6859	44.3544	37.9932	28.899	22.9802	33.4985	38.5389	30.6028	44.9409
AC006486.9	protein_coding	0	0	0	0	0	0	0	0	0	0	0	0
AC006487.1	miRNA	0	0	0	0	0	0	0	0	0	0	0	0
AC006499.1	pseudogene	0	0	0	0	0	0	0	0	0	1.04159	0	0
AC006499.2	pseudogene	0	0	0	0	0	0	0	0	0	0	0	0
AC006499.3	pseudogene	0	0	0	0	0	0	1.20412	0	0	0	0	0
AC006499.4	pseudogene	0	0	0	0	0	0	0	0	0	0	0	0
AC006499.5	pseudogene	0	0	0	0	0	0	0	0	0	0	0	0
AC006499.6	pseudogene	0	0	0	0	0	0	0	0	0	0	0	0
AC006499.7	pseudogene	0	0	0	0	0	0	0	0	0	0	0	0
AC006499.8	pseudogene	0	0	0	0	0	0	0	0	0	0	0	0
AC006499.9	pseudogene	0	0	0	0	0	0	0	0	0	0	0	0
AC006509.4	pseudogene	0	0	0	0	0	0	0	0	0	0	0	0
AC006509.7	pseudogene	38.5532	33.9919	27.6711	44.3854	27.295	27.138	26.4907	33.4257	23.7731	24.9982	21.422	23.4474
AC006534.1	miRNA	0	0	0	0	0	0	0	0	0	0	0	0
AC006534.2	miRNA	0	0	0	0	0	0	0	0	0	0	0	0
AC006538.1	sense_intronic	23.6576	31.7751	33.7241	21.6995	21.6086	36.9077	33.7154	28.203	31.3373	33.3309	26.5224	21.4935
AC006538.4	protein_coding	0	0	0	0	0	0	0	0	0	0	0	0
AC006539.1	miRNA	0	0	0.864721	0	0	0	0	0	0	2.08318	0	0
AC006539.2	pseudogene	0	0	0	0	0	0	0	0	0	0	0	0
AC006539.3	pseudogene	1.75242	0	1.72944	0.986341	0	2.17104	1.20412	0	0	1.04159	0	0
AC006539.4	pseudogene	0	0	0	0	0	0	0	0	0	0	0	0
AC006547.13	antisense	78.8588	85.7188	75.2308	68.0576	75.0613	61.8746	57.7979	72.0742	94.0119	71.8698	58.1453	56.6646
AC006547.14	protein_coding	42.058	32.514	36.3183	26.6312	60.2765	35.8222	49.369	39.693	47.5463	53.1212	40.8037	44.9409
AC006547.15	antisense	0	0	0	0	0	0	0	0	0	0	0	0
AC006547.8	antisense	0	0	0	0	0	0	0	0	0	0	0	0
AC006548.19	pseudogene	0	0	0	0	0	0	0	0	0	0	0	0
AC006548.26	pseudogene	0	0	0	0	0	0	0	0	0	0	0	0
AC006552.1	lincRNA	0	0	0	0	0	1.08552	0	0	0	0	0	0
AC006557.1	miRNA	3.50484	0.738955	1.72944	1.97268	2.27459	2.17104	0	0	2.16119	2.08318	3.06028	0.976976
AC006926.1	miRNA	0	0	0	0	0	0	0	0	0	0	0	0.976976
AC006942.4	antisense	3.50484	1.47791	2.59416	2.95902	2.27459	1.08552	1.20412	1.04455	1.0806	4.16636	2.04019	3.9079
AC006946.12	pseudogene	0	3.69478	4.32361	4.93171	4.54917	4.34208	1.20412	3.13366	5.40298	4.16636	4.08037	4.88488
AC006946.15	protein_coding	0	0.738955	0.864721	4.93171	2.27459	5.4276	0	2.08911	2.16119	3.12477	3.06028	0.976976
AC006946.16	lincRNA	34.1722	31.7751	29.4005	26.6312	19.334	13.0262	24.0825	25.0693	33.4985	32.2893	26.5224	28.3323
AC006946.17	lincRNA	5.25726	0.738955	0.864721	1.97268	4.54917	2.17104	2.40825	1.04455	3.24179	2.08318	0	0.976976
AC006947.1	sense_intronic	0.876209	0	0	0	0	0	0	0	0	0	0	0
AC006953.1	miRNA	0	0	2.59416	0.986341	1.13729	0	1.20412	1.04455	0	2.08318	3.06028	4.88488
AC006960.5	pseudogene	0	0	0	0	0	0	0	0	0	0	0	0.976976
AC006960.7	antisense	0	0	0	0	0	0	0	0	0	0	0	0
AC006967.1	protein_coding	0	0	0	0	0	1.08552	0	0	0	0	0	0
AC006978.6	pseudogene	75.354	79.0682	95.9841	98.6341	92.1207	89.0126	84.2886	91.9207	82.1254	93.7432	85.6878	80.112
AC006987.4	pseudogene	0	0	0	0	0	0	0	0	0	0	0	0
AC006987.5	pseudogene	0	0	0	0	0	0	0	0	0	0	0	0
AC006987.6	pseudogene	0	0	0	0	0	0	0	0	0	0	0	0
AC006987.7	pseudogene	0	0	0	0	0	0	0	0	0	0	0	0
AC006988.1	miRNA	0	0	0	0	0	0	0	0	0	0	0	0
AC006989.2	pseudogene	0	0	0	0	0	0	0	0	0	0	0	0
AC006994.1	pseudogene	0	0	0	0.986341	0	1.08552	0	0	0	0	0	0
AC006994.2	antisense	0.876209	0	0.864721	0.986341	1.13729	0	2.40825	0	0	0	0	0
AC006994.3	miRNA	0	0	0	0	0	0	0	0	0	0	0	0
AC006995.8	pseudogene	0	0	0	0	0	0	0	0	0	0	0	0
AC007000.10	pseudogene	1.75242	0.738955	0	0	1.13729	2.17104	0	1.04455	0	1.04159	1.02009	0
AC007000.11	pseudogene	2.62863	0.738955	0.864721	1.97268	0	1.08552	2.40825	1.04455	1.0806	0	1.02009	0
AC007000.12	pseudogene	0.876209	0.738955	0	0	2.27459	1.08552	2.40825	1.04455	0	0	0	0.976976
AC007003.1	processed_transcript	0	0	0	0	0	0	0	0	0	0	0	0
AC007009.1	antisense	0	0	0	0	0	0	0	0	0	0	0	0
AC007009.2	miRNA	0	0	0	0	0	0	0	0	0	0	0	0
AC007014.1	pseudogene	109.526	121.928	118.467	119.347	90.9834	110.723	92.7175	105.5	105.899	108.325	118.331	96.7206
AC007016.3	pseudogene	0	0.738955	0.864721	0	0	0	0	0	0	1.04159	0	0
AC007025.1	miRNA	0	0	0	0	0	0	0	0	0	0	0	0
AC007036.4	sense_intronic	0	0	0	0	0	0	1.20412	1.04455	0	1.04159	1.02009	0.976976
AC007036.5	sense_overlapping	0	0	0	0	0	0	0	0	0	0	0	0
AC007036.6	lincRNA	0.876209	0.738955	0.864721	0	1.13729	2.17104	1.20412	1.04455	1.0806	0	0	0
AC007038.7	antisense	21.9052	14.7791	15.565	19.7268	17.0594	17.3683	13.2454	11.4901	19.4507	23.9566	13.2612	17.5856
AC007040.1	miRNA	0	0	0	0	0	0	0	0	0	0	0	0
AC007040.11	protein_coding	30.6673	40.6425	34.5889	23.6722	25.0204	24.967	30.1031	33.4257	43.2239	27.0814	36.7233	36.1481
AC007040.2	miRNA	0	0	0	0	0	0	0	0	0	0	0	0
AC007040.3	miRNA	0	0	0	0	0	0	0	0	0	0	0	0
AC007040.5	lincRNA	0	0	0	0	0	0	0	0	0	0	0	0
AC007040.6	antisense	0.876209	3.69478	0.864721	1.97268	1.13729	1.08552	1.20412	3.13366	1.0806	3.12477	1.02009	0.976976
AC007040.7	antisense	16.648	19.9518	23.3475	22.6859	22.7459	14.1118	24.0825	18.802	22.6925	24.9982	14.2813	24.4244
AC007040.8	antisense	0	0	0	0	0	0	0	0	0	0	0	0
AC007041.1	miRNA	0	0	0	0	0	0	0	0	0	0	0	0
AC007041.2	pseudogene	307.549	314.056	302.652	317.602	303.657	298.518	256.478	280.985	277.713	232.275	302.968	285.277
AC007050.1	miRNA	0	0	0	0	0	0	0	0	0	0	0	0
AC007050.17	antisense	0	1.47791	0	0	0	0	0	0	3.24179	1.04159	0	1.95395
AC007050.18	pseudogene	0	0.738955	0	0	0	0	0	0	0	0	0	0
AC007056.1	miRNA	0	0	0	0	0	0	0	0	0	0	0	0
AC007064.22	pseudogene	0	0	0	0	0	0	0	0	0	0	0	0
AC007064.24	lincRNA	0	0	0.864721	0.986341	0	0	1.20412	1.04455	0	1.04159	1.02009	0.976976
AC007064.25	pseudogene	0	0	0	0	0	0	0	0	0	0	0	0
AC007078.4	antisense	0	0	0.864721	1.97268	0	0	0	0	0	1.04159	0	0.976976
AC007091.1	lincRNA	0.876209	0	0	0	0	1.08552	2.40825	1.04455	0	1.04159	2.04019	0
AC007092.1	lincRNA	1.75242	0.738955	1.72944	0	0	2.17104	0	1.04455	2.16119	1.04159	0	0.976976
AC007096.1	miRNA	0	0	0	0	0	0	0	0	0	0	0	0
AC007098.1	antisense	0	0	0.864721	0	0	0	1.20412	0	0	0	0	0
AC007099.1	antisense	3.50484	0.738955	6.05305	3.94537	4.54917	4.34208	4.81649	2.08911	5.40298	5.20796	2.04019	6.83883
AC007099.2	antisense	0.876209	0	0	0	0	1.08552	0	0	0	0	0	0.976976
AC007106.1	lincRNA	0	0.738955	0	0	0	0	0	0	0	0	0	0
AC007114.1	miRNA	0	0	0	0	0	0	0	0	0	0	0	0
AC007115.3	pseudogene	0	0	0	0	0	0	0	0	0	0	0	0
AC007126.1	lincRNA	0.876209	0.738955	0	0.986341	0	0	2.40825	0	0	0	0	0
AC007128.1	antisense	0	0	0	0	0	0	0	0	0	0	0	0
AC007131.1	lincRNA	0	0	0	0	0	0	0	0	0	0	0	0
AC007131.2	lincRNA	0	0	0	0	0	0	0	0	0	0	0	0
AC007131.3	miRNA	0	0	0	0	0	0	0	0	0	0	0	0
AC007136.1	pseudogene	0	0	0	0	0	0	0	0	0	0	0	0
AC007161.5	lincRNA	0	0.738955	0	0	1.13729	0	0	1.04455	0	0	0	0
AC007163.10	pseudogene	0	2.21687	0	0	0	0	0	0	1.0806	0	1.02009	0
AC007163.11	pseudogene	0.876209	0	0	0.986341	0	0	1.20412	1.04455	2.16119	2.08318	0	0
AC007163.3	lincRNA	0.876209	0.738955	0.864721	0.986341	1.13729	1.08552	1.20412	0	1.0806	0	0	0
AC007163.6	antisense	0.876209	1.47791	0.864721	0.986341	2.27459	4.34208	0	1.04455	2.16119	1.04159	6.12056	0
AC007163.8	pseudogene	9.6383	11.8233	19.0239	10.8498	14.7848	10.8552	19.266	18.802	17.2896	12.4991	7.14065	6.83883
AC007163.9	pseudogene	0	0.738955	0.864721	0.986341	0	3.25656	1.20412	1.04455	2.16119	1.04159	3.06028	0.976976
AC007179.1	lincRNA	0	0	0	0	0	0	0	0	0	0	0	0
AC007179.2	miRNA	0	0	0	0	0	0	0	0	0	0	0	0
AC007182.6	antisense	0.876209	1.47791	0.864721	0	0	0	1.20412	1.04455	0	2.08318	0	0
AC007192.6	antisense	0	0	0	0	0	0	0	0	0	0	0	0
AC007193.10	antisense	0	0	0	0	0	0	0	0	0	0	0	0
AC007193.6	lincRNA	0	0	0	0	0	0	0	1.04455	0	0	0	0
AC007193.8	antisense	0	0	0	0	0	0	0	0	0	0	0	0
AC007193.9	antisense	0	0	0	0	0	0	0	0	0	0	0	0
AC007204.1	protein_coding	1.75242	3.69478	0.864721	1.97268	1.13729	3.25656	1.20412	3.13366	5.40298	1.04159	3.06028	1.95395
AC007204.2	lincRNA	1.75242	8.12851	3.45889	3.94537	2.27459	1.08552	4.81649	3.13366	3.24179	3.12477	1.02009	3.9079
AC007216.1	miRNA	0	0	0	0	0	0	0	0	0	0	0	0
AC007216.2	protein_coding	0	0	0	0	0	0	0	0	0	0	0	0
AC007228.11	antisense	21.029	17.7349	16.4297	24.6585	20.4713	16.2828	12.0412	10.4455	12.9672	17.7071	17.3416	13.6777
AC007228.5	lincRNA	0	0	0	0	0	0	0	0	0	0	0	0
AC007228.8	pseudogene	2.62863	0	2.59416	2.95902	0	0	2.40825	2.08911	1.0806	0	0	0.976976
AC007228.9	lincRNA	57.8298	50.249	48.4244	53.2624	56.8646	37.9932	65.0226	37.6039	63.7552	56.2459	57.1252	40.056
AC007229.3	pseudogene	88.4971	129.317	118.467	143.019	145.573	115.065	138.474	97.1435	115.624	102.076	105.07	126.03
AC007237.2	pseudogene	0	0	0	0	0	0	0	0	0	0	0	0
AC007238.1	pseudogene	1101.39	1188.24	1249.52	1306.9	1394.32	1310.22	1041.57	1117.67	1133.55	1140.54	1204.73	1193.86
AC007241.1	miRNA	0	0	0	0	0	0	0	0	0	0	0	0
AC007242.1	miRNA	0.876209	0	0	0	0	0	1.20412	0	0	0	1.02009	0
AC007246.3	antisense	27.1625	28.8193	35.4536	28.6039	27.295	28.2235	44.5526	30.2921	19.4507	19.7902	27.5425	22.4704
AC007248.6	pseudogene	0	0	0	0	0	0	0	0	0	0	0	0
AC007248.7	pseudogene	0	0	0	0	0	0	0	0	0	0	0	0
AC007249.3	lincRNA	0	0	0	0	1.13729	1.08552	0	0	1.0806	0	3.06028	1.95395
AC007250.4	lincRNA	0	0	0	0	0	0	0	0	0	0	0	0
AC007251.2	lincRNA	0	0	0	0	0	0	1.20412	0	0	0	0	0
AC007253.1	pseudogene	0.876209	0	0.864721	0	0	1.08552	0	0	2.16119	0	0	0
AC007255.8	antisense	3.50484	4.43373	4.32361	1.97268	6.82376	6.51312	4.81649	4.17821	5.40298	2.08318	1.02009	4.88488
AC007256.5	pseudogene	236.576	259.373	262.011	254.476	269.538	274.637	233.6	197.421	237.731	257.273	282.566	238.382
AC007271.3	antisense	0	0	0	0.986341	0	0	0	0	1.0806	0	0	0
AC007272.1	pseudogene	0	0	0	0	0	0	0	0	0	0	1.02009	0
AC007272.3	pseudogene	0	0	0	0	0	0	0	0	0	0	0	0
AC007274.2	pseudogene	0	0	0	0	0	0	0	0	0	0	0	0
AC007274.5	pseudogene	0	0	0	0	0	0	0	0	0	0	0	0
AC007276.5	pseudogene	71.8492	66.506	65.7188	67.0712	75.0613	72.7298	78.268	59.5396	71.3194	84.3689	63.2458	72.2962
AC007277.3	antisense	0	0	0	0	0	0	0	0	0	0	0	0
AC007278.2	sense_intronic	0	0	0.864721	0	0	0	0	0	0	0	0	0
AC007278.3	sense_intronic	0	0	0	0	0	0	0	1.04455	0	0	0	0
AC007279.2	pseudogene	2.62863	4.43373	0.864721	4.93171	2.27459	1.08552	6.02062	2.08911	5.40298	2.08318	10.2009	1.95395
AC007282.6	pseudogene	22.7814	14.0402	19.0239	14.7951	26.1577	18.4538	21.6742	19.8465	21.6119	22.915	15.3014	16.6086
AC007283.4	pseudogene	0	0	0	0	0	2.17104	0	1.04455	0	1.04159	1.02009	0
AC007283.5	lincRNA	0	0	0	0	0	0	0	0	0	0	0	0
AC007285.6	antisense	14.0193	16.996	15.565	13.8088	9.09834	7.59864	14.4495	6.26732	8.64478	15.6239	16.3215	15.6316
AC007285.7	antisense	2.62863	1.47791	4.32361	2.95902	0	6.51312	1.20412	5.22277	0	4.16636	1.02009	0.976976
AC007292.1	pseudogene	3.50484	1.47791	0.864721	0.986341	1.13729	0	2.40825	2.08911	4.32239	1.04159	0	0
AC007292.3	antisense	8.76209	14.0402	12.9708	12.8224	11.3729	10.8552	9.63298	8.35643	11.8866	16.6655	10.2009	9.76976
AC007292.4	antisense	1.75242	0.738955	0	1.97268	0	0	1.20412	0	0	0	1.02009	0
AC007292.6	antisense	13.1431	13.3012	7.78249	10.8498	10.2356	10.8552	7.22474	10.4455	14.0478	9.37432	10.2009	8.79278
AC007292.7	antisense	0	0.738955	0	0	0	2.17104	0	0	0	0	0	0
AC007308.6	antisense	14.0193	8.12851	12.9708	16.7678	7.96105	8.68416	10.8371	19.8465	16.209	19.7902	13.2612	10.7467
AC007308.7	antisense	0	0	0	0	0	0	0	0	0	0	0	0
AC007312.3	pseudogene	0	0	0.864721	0	0	0	0	0	0	0	0	0
AC007316.3	pseudogene	0	0	0	0	0	0	0	0	0	1.04159	0	0
AC007317.1	lincRNA	0	0.738955	0	0	0	1.08552	0	0	0	1.04159	0	0
AC007318.5	pseudogene	2317.57	2497.67	2473.97	2423.44	2395.14	2463.04	2173.44	2375.32	2314.64	2155.05	2332.95	2345.72
AC007319.1	antisense	2.62863	1.47791	3.45889	0.986341	1.13729	2.17104	3.61237	0	3.24179	4.16636	4.08037	1.95395
AC007322.1	pseudogene	0	0	0	0	0	0	0	0	0	0	0	0
AC007322.3	pseudogene	0	0	0	0	0	0	0	0	0	0	0	0
AC007322.5	pseudogene	0	0	0	0	0	0	0	0	0	0	0	0
AC007322.7	pseudogene	0	0	0	0	0	0	0	0	0	0	0	0
AC007326.9	pseudogene	0	0	0	0	0	0	0	0	0	0	0	0
AC007327.5	antisense	0.876209	0	0	0	0	0	0	0	0	0	0	0
AC007327.6	pseudogene	0	0	0	0	0	0	1.20412	0	0	0	0	0
AC007333.1	miRNA	0	0	0	0	0	0	0	0	0	0	0	0
AC007339.1	miRNA	0	0	0	0	0	0	0	0	0	0	0	0
AC007347.1	pseudogene	0	0	0	0	0	0	0	0	0	0	0	0
AC007349.4	lincRNA	0	0	0	0	0	0	0	0	0	0	0	0
AC007349.5	lincRNA	0	0	0	0	0	0	0	0	0	0	0	0
AC007349.7	antisense	0	0	0	0	0	0	0	0	0	0	0	0
AC007353.1	miRNA	0	0	0	0	0	0	0	0	0	0	0	0
AC007358.1	miRNA	0	0	0	0	0	0	0	0	0	0	0	0
AC007359.6	lincRNA	0	0	0	0	0	0	0	0	0	0	0	0
AC007362.1	pseudogene	124.422	120.45	152.191	127.238	108.043	105.295	102.35	129.525	149.122	135.407	87.728	111.375
AC007362.3	antisense	0	1.47791	0.864721	0.986341	0	2.17104	3.61237	3.13366	2.16119	1.04159	1.02009	0
AC007364.1	lincRNA	1.75242	0	0.864721	0	0	1.08552	0	0	2.16119	0	0	0
AC007365.1	lincRNA	0	0.738955	0	0	1.13729	0	0	0	0	0	0	0
AC007365.2	miRNA	0	0	0	0	0	0	0	0	0	0	0	0
AC007365.3	lincRNA	3.50484	5.17269	6.91777	5.91805	1.13729	5.4276	3.61237	6.26732	5.40298	2.08318	6.12056	5.86185
AC007365.4	pseudogene	0	0	0	0.986341	0	0	0	1.04455	0	1.04159	0	0
AC007375.1	protein_coding	0	0	0	0	0	0	0	0	0	0	0	0
AC007377.1	protein_coding	0	0	0	0	0	0	0	0	0	0	0	0
AC007381.2	lincRNA	0	0	0	0	0	0	0	0	0	0	0	0
AC007381.3	lincRNA	0	0	0	0	0	0	0	0	0	0	0	0
AC007382.1	protein_coding	7.88588	8.12851	14.7003	7.89073	6.82376	13.0262	19.266	7.31188	9.72537	9.37432	7.14065	14.6546
AC007383.3	lincRNA	23.6576	22.9076	13.8355	20.7132	12.5102	21.7104	19.266	14.6238	17.2896	31.2477	19.3818	21.4935
AC007383.4	antisense	0	0	0	0	0	0	0	0	0	0	0	0
AC007383.6	pseudogene	0	0.738955	0	0	0	0	0	0	0	0	0	0
AC007386.2	lincRNA	0	0	0	0	0	0	0	0	0	0	0	0
AC007386.3	pseudogene	0	0	0.864721	0	0	0	0	0	1.0806	0	0	0
AC007386.4	antisense	0	0	0	0	0	1.08552	0	0	0	0	1.02009	0
AC007387.2	pseudogene	0	0.738955	0.864721	0	0	0	0	0	1.0806	0	0	0
AC007389.1	pseudogene	0.876209	1.47791	0	1.97268	1.13729	4.34208	1.20412	0	2.16119	3.12477	3.06028	0.976976
AC007389.2	pseudogene	0	0	0	0	0	1.08552	0	0	1.0806	0	0	0
AC007389.3	lincRNA	0	0.738955	0	0	0	0	0	0	0	0	0	0
AC007389.4	miRNA	0	0	0	0	0	0	0	0	0	0	0	0
AC007390.4	pseudogene	0	0	0	0	0	0	0	0	0	1.04159	0	0
AC007390.5	protein_coding	1415.95	1167.55	1234.82	1092.87	1155.49	1084.43	1145.12	1224.22	1067.63	1209.29	1234.31	961.344
AC007391.2	lincRNA	3.50484	2.21687	3.45889	2.95902	3.41188	5.4276	1.20412	1.04455	1.0806	2.08318	1.02009	0
AC007392.3	lincRNA	0	0.738955	0.864721	0	0	0	1.20412	0	0	2.08318	0	0
AC007392.4	lincRNA	0	0	0.864721	0	0	0	0	0	0	0	0	0
AC007394.3	pseudogene	0	0	0	0	0	0	0	0	0	0	0	0
AC007395.3	antisense	0	0	0	0	0	0	0	0	0	0	0	0
AC007395.4	pseudogene	39.4294	50.249	48.4244	54.2488	52.3155	62.9602	28.899	35.5148	43.2239	24.9982	57.1252	41.033
AC007401.1	pseudogene	0	0.738955	0	0.986341	1.13729	0	1.20412	1.04455	0	2.08318	0	1.95395
AC007401.2	protein_coding	1.75242	4.43373	4.32361	3.94537	0	4.34208	2.40825	1.04455	3.24179	11.4575	4.08037	3.9079
AC007402.1	miRNA	0	0	0	0	0	0	0	0	0	0	0	0
AC007403.1	lincRNA	0	0	0	0	0	0	0	0	0	0	0	0
AC007403.2	lincRNA	0	0	0	0	0	1.08552	0	0	0	0	0	0
AC007403.3	lincRNA	0	0	0	0	0	0	0	0	0	0	0	0
AC007405.2	protein_coding	0	0	0	0	0	0	0	0	0	0	0	0
AC007405.4	lincRNA	0	0	0	0	0	0	0	0	0	0	0	0
AC007405.6	lincRNA	0	0	0	0	0	0	0	0	0	0	0	0
AC007405.8	antisense	0	0	0	0	0	0	0	0	0	0	0	0
AC007421.1	protein_coding	0	0.738955	0.864721	0.986341	0	1.08552	1.20412	0	1.0806	1.04159	1.02009	1.95395
AC007422.1	lincRNA	0.876209	0	0	0.986341	0	1.08552	0	0	0	0	0	0
AC007431.1	protein_coding	0	0	0	0	0	0	0	0	0	0	0	0
AC007435.1	miRNA	0	0	0	0	0	0	0	0	0	0	0	0
AC007436.1	miRNA	0	0	0	0	0	0	0	0	0	0	0	0
AC007450.1	miRNA	0	0	0	0	0	0	0	0	0	0	0	0
AC007461.1	protein_coding	0	0	0	0	0	0	0	0	0	0	0	0
AC007461.2	lincRNA	0	2.21687	0	0	1.13729	0	3.61237	0	1.0806	2.08318	0	0
AC007463.2	lincRNA	0	0	0	0	0	0	0	0	0	0	0	0
AC007464.1	lincRNA	0.876209	0.738955	0	0	1.13729	0	0	1.04455	0	0	0	0
AC007486.1	miRNA	0	0	0	0	0	0	0	0	0	0	0	0
AC007528.1	miRNA	0	0	0	0	0	0	0	0	0	0	0	0
AC007535.1	miRNA	0	0	0	0	0	0	0	0	0	0	0	0
AC007551.1	miRNA	0	0.738955	0	0	0	0	0	0	0	0	0	0
AC007551.2	pseudogene	0	0	0	0	0	0	0	0	0	0	1.02009	0
AC007551.3	lincRNA	6.13346	9.60642	12.1061	9.86341	12.5102	11.9407	10.8371	6.26732	9.72537	11.4575	9.18084	10.7467
AC007556.3	antisense	0	0	0	0	0	0	0	0	0	0	0	0
AC007557.1	protein_coding	0	0	0	0	0	0	0	0	0	0	0	0
AC007557.2	antisense	0	0	0	0	0	0	0	0	1.0806	0	0	0
AC007557.3	lincRNA	0	0	0	0	0	0	0	0	0	0	0	0
AC007557.4	antisense	0	0	0	0	0	0	0	0	0	0	0	0
AC007559.1	pseudogene	0.876209	0	0	0	0	0	0	0	0	0	0	0
AC007560.1	pseudogene	174.366	150.747	177.268	178.528	208.125	172.598	178.21	153.549	178.298	182.278	163.215	194.418
AC007560.2	miRNA	0	0	0	0	0	0	0	0	0	0	0	0
AC007562.1	pseudogene	0	0	0	0	0	0	0	0	0	0	0	0
AC007563.1	antisense	0	0	0	0	0	1.08552	0	0	0	0	0	0
AC007563.3	lincRNA	0.876209	0	0.864721	0	1.13729	1.08552	0	0	0	0	0	0
AC007563.4	pseudogene	0	0	0	0	0	0	0	0	2.16119	2.08318	1.02009	0
AC007563.5	antisense	0	0	0.864721	1.97268	1.13729	0	0	0	0	0	0	0
AC007566.10	antisense	11.3907	4.43373	8.64721	5.91805	6.82376	5.4276	6.02062	6.26732	12.9672	3.12477	7.14065	17.5856
AC007566.11	pseudogene	0	0	0	0	0	0	0	0	0	1.04159	0	0
AC007567.1	miRNA	0	0.738955	0	0	0	0	0	0	0	0	0	0
AC007568.1	pseudogene	0	0	0	0	0	0	0	0	0	0	0	0
AC007611.1	miRNA	0	0	0	0	0	0	0	0	0	0	0	0
AC007618.3	pseudogene	0	0.738955	0	0.986341	0	0	0	0	2.16119	2.08318	0	0.976976
AC007620.3	antisense	901.619	619.983	637.3	526.706	550.45	563.385	726.086	686.272	617.021	890.56	759.969	528.544
AC007631.1	lincRNA	0	0	0	0	0	0	0	0	0	0	0	0
AC007652.1	lincRNA	0	0	0	0	0	0	0	0	0	0	0	0
AC007677.2	pseudogene	0	0	0	0	0	0	0	0	0	0	0	0
AC007679.1	pseudogene	0	0	0	0	0	0	0	0	0	0	1.02009	0
AC007679.3	antisense	0	0	0.864721	0	0	0	1.20412	0	0	0	0	0
AC007679.4	pseudogene	0	0	0	0	0	0	0	0	1.0806	0	0	0
AC007680.2	lincRNA	0	0	0	0	0	0	0	0	0	0	0	0
AC007682.1	lincRNA	0	0	0	0	0	0	0	0	0	1.04159	2.04019	0
AC007682.2	miRNA	0	0	0	0	0	0	0	0	0	0	0	0
AC007682.3	miRNA	0	0	0	0	0	0	0	0	0	0	0	0
AC007690.1	pseudogene	0	0	0	0	0	0	0	0	0	0	0	0
AC007731.1	miRNA	0	0	0	0	0	0	0	0	0	0	0	0
AC007740.1	antisense	0	0	0	0	0	0	0	0	0	0	0	0
AC007742.3	pseudogene	0	0	0	0	0	0	0	0	0	0	0	0
AC007742.7	pseudogene	0	0	0	0	0	0	0	0	0	0	0	0
AC007743.1	antisense	23.6576	25.8634	33.7241	29.5902	32.9815	28.2235	19.266	22.9802	19.4507	11.4575	12.2411	9.76976
AC007750.5	antisense	82.3637	76.1124	81.2838	61.1532	59.1392	82.4995	79.4721	83.5643	94.0119	103.118	87.728	79.135
AC007773.1	miRNA	0	1.47791	2.59416	0.986341	0	2.17104	1.20412	0	1.0806	3.12477	1.02009	0
AC007773.2	antisense	14.0193	15.5181	15.565	15.7815	14.7848	28.2235	19.266	12.5346	19.4507	17.7071	14.2813	17.5856
AC007773.3	protein_coding	0	0	0	0	0	0	0	0	0	0	0	0
AC007787.2	antisense	6.13346	2.21687	1.72944	0.986341	1.13729	2.17104	3.61237	0	3.24179	2.08318	2.04019	6.83883
AC007790.4	pseudogene	0	0	0	0	1.13729	0	0	0	0	0	0	0
AC007795.1	lincRNA	0	0	0	0	0	0	0	0	0	0	0	0
AC007796.1	antisense	3.50484	2.21687	3.45889	6.90439	2.27459	2.17104	6.02062	4.17821	1.0806	3.12477	7.14065	8.79278
AC007842.1	miRNA	0.876209	0	0	0	0	1.08552	1.20412	0	0	3.12477	0	0.976976
AC007875.2	pseudogene	0	0	0	0	0	0	0	0	0	0	0	0
AC007875.3	pseudogene	0	0	0	0	0	0	0	0	0	0	0	0
AC007879.1	lincRNA	0	0.738955	0.864721	0	0	1.08552	0	0	0	0	0	0.976976
AC007879.2	lincRNA	8.76209	5.17269	7.78249	10.8498	7.96105	8.68416	4.81649	6.26732	14.0478	7.29114	4.08037	8.79278
AC007879.3	lincRNA	0.876209	2.21687	3.45889	2.95902	1.13729	6.51312	0	1.04455	0	2.08318	1.02009	1.95395
AC007879.4	lincRNA	0	0	1.72944	0.986341	0	0	0	4.17821	0	1.04159	0	0.976976
AC007879.5	antisense	5.25726	2.21687	9.51193	5.91805	10.2356	1.08552	14.4495	6.26732	2.16119	4.16636	3.06028	3.9079
AC007879.6	lincRNA	0	0	0	2.95902	0	0	0	0	0	0	0	0
AC007879.7	lincRNA	92.002	103.454	94.2546	108.498	117.141	109.638	107.167	100.277	94.0119	82.2857	97.9289	104.536
AC007880.1	lincRNA	0	0	0	0	0	0	0	0	0	0	0	0
AC007881.1	miRNA	0	0	0	0	0	0	0	0	1.0806	1.04159	0	0
AC007881.2	miRNA	0	0	0	0	0	0	0	0	0	0	0	0
AC007881.4	pseudogene	0	0	0	0	0	0	0	0	0	0	0	0
AC007899.3	pseudogene	0	2.21687	0	0	0	1.08552	0	0	0	0	0	1.95395
AC007919.1	miRNA	0	0	0	0	0	0	0	0	0	0	0	0
AC007919.18	pseudogene	0.876209	2.21687	0.864721	0	0	0	0	0	0	1.04159	1.02009	0
AC007919.19	pseudogene	0.876209	0.738955	0	1.97268	2.27459	0	0	1.04455	0	2.08318	0	0
AC007919.2	protein_coding	1.75242	0.738955	0.864721	1.97268	0	2.17104	0	1.04455	1.0806	0	1.02009	0.976976
AC007948.1	lincRNA	0	0	0	0	0	0	0	0	0	0	0	0
AC007950.1	lincRNA	0	0	0	0	0	0	0	0	0	0	0	0
AC007952.1	protein_coding	0	0	0	0	0	0	0	0	0	0	0	0
AC007952.4	lincRNA	1.75242	0	0	0	0	0	0	0	0	0	0	0
AC007952.5	protein_coding	0	0	0	0	0	0	0	0	0	0	0	0
AC007952.6	protein_coding	0	0	0	0	0	0	0	0	0	0	0	0
AC007956.1	protein_coding	0	0	0	0	0	0	0	0	0	0	0	0
AC007965.1	protein_coding	0	0	0	0	0	0	0	0	0	0	0	0
AC007966.1	antisense	0	0.738955	0	0	0	0	0	0	0	1.04159	0	0.976976
AC007967.2	pseudogene	0	0	0	0	0	0	0	0	0	0	0	0
AC007967.3	pseudogene	0	0	0	0	0	0	0	0	0	0	0	0
AC007967.4	pseudogene	0	0	0	0	0	0	0	0	0	0	0	0
AC007969.4	pseudogene	4.38105	3.69478	3.45889	3.94537	3.41188	2.17104	2.40825	0	1.0806	3.12477	2.04019	3.9079
AC007969.5	pseudogene	1323.08	1473.48	1329.94	1381.86	1554.68	1495.85	1554.52	1315.09	1425.31	1200.95	1224.11	1568.05
AC007970.1	antisense	19.2766	18.4739	13.8355	19.7268	12.5102	15.1973	15.6536	18.802	12.9672	15.6239	20.4019	16.6086
AC008045.1	miRNA	0	0	0	0	0	0	0	0	0	0	0	0
AC008060.5	antisense	0	0	0	0	0	0	0	0	0	0	0	0
AC008060.7	protein_coding	0	0	0	0.986341	0	0	0	0	0	0	0	0
AC008060.8	lincRNA	0	0	0	0	0	0	0	0	0	0	0	0
AC008063.2	antisense	0	0	0	0	1.13729	0	0	0	0	0	0	0
AC008063.3	lincRNA	0.876209	2.21687	1.72944	5.91805	3.41188	2.17104	7.22474	2.08911	2.16119	2.08318	1.02009	2.93093
AC008064.1	miRNA	0.876209	0	0	0	0	0	0	0	0	0	0	0
AC008065.1	pseudogene	0.876209	0	0.864721	0	0	0	1.20412	0	0	1.04159	0	0.976976
AC008067.2	antisense	0	0	0	0	0	0	0	0	0	0	0	0
AC008069.1	lincRNA	0	0	0	0	0	0	0	0	0	0	0	0
AC008069.2	pseudogene	0	0	0	0	0	0	0	0	0	0	0	0
AC008072.1	pseudogene	0	0	0	0	0	0	0	0	0	0	0	0
AC008073.7	antisense	0	0	0	0.986341	1.13729	0	0	0	0	0	0	0
AC008073.9	antisense	0	0	0	0	0	0	0	0	0	0	1.02009	0
AC008074.3	antisense	0	0	0.864721	0	0	0	2.40825	1.04455	0	0	0	0
AC008074.4	lincRNA	0	0	0	0	0	0	0	0	0	0	0	0
AC008074.5	pseudogene	0	0.738955	0	0	0	0	0	0	0	0	0	0
AC008079.9	antisense	0	0	1.72944	1.97268	0	0	0	0	0	0	0	0
AC008085.1	miRNA	0	0	0	0	0	0	0	0	0	0	0	0
AC008088.4	lincRNA	0	0	0	0	0	0	0	0	0	0	0	0
AC008122.1	miRNA	0	0	0	0	0	0	0	0	0	1.04159	0	0
AC008132.1	protein_coding	0	2.95582	1.72944	1.97268	0	0	1.20412	0	0	0	1.02009	4.88488
AC008132.12	pseudogene	1.75242	2.21687	2.59416	3.94537	2.27459	2.17104	1.20412	1.04455	0	1.04159	1.02009	1.95395
AC008132.13	protein_coding	0	0.738955	0	0	0	1.08552	0	0	0	0	0	0
AC008132.14	pseudogene	0	0	0	0	0	0	0	0	0	0	0	0
AC008147.1	pseudogene	0	0	0	0	0	0	0	0	0	0	0	0
AC008147.2	pseudogene	1.75242	0.738955	0	0	1.13729	0	1.20412	0	0	1.04159	0	0.976976
AC008154.4	antisense	0	0	0	0	0	0	0	0	0	0	1.02009	0
AC008154.5	lincRNA	0	0	0	0	0	0	0	0	0	0	0	0
AC008155.1	pseudogene	0.876209	0.738955	0.864721	0	0	0	0	0	1.0806	0	0	0.976976
AC008155.2	pseudogene	0	0	0	0	0	0	0	0	0	0	0	0
AC008163.4	lincRNA	0	0	0.864721	0	1.13729	0	0	0	0	2.08318	1.02009	0
AC008163.6	pseudogene	0	0	0	0	0	0	0	0	0	0	0	0
AC008166.1	miRNA	0	0	0	0	0	0	0	0	0	0	0	0
AC008171.1	pseudogene	0	0	0	0	0	0	0	0	0	0	0	0
AC008173.1	pseudogene	0	0	0.864721	0	0	0	0	0	0	0	0	0
AC008174.3	antisense	0	0	0	0	0	1.08552	0	0	1.0806	1.04159	0	0
AC008175.1	lincRNA	0	0	0	0	0	0	0	0	0	0	0	0
AC008264.4	pseudogene	0	0	0.864721	0	0	0	0	0	0	2.08318	0	0
AC008265.2	pseudogene	0	0.738955	0.864721	0	0	1.08552	0	0	0	0	0	0.976976
AC008267.1	protein_coding	0	0.738955	0.864721	0	0	2.17104	0	0	0	2.08318	1.02009	0.976976
AC008268.1	lincRNA	0	0	0.864721	0	2.27459	0	0	0	1.0806	0	0	0
AC008268.2	pseudogene	0	0	0	0	0	0	0	0	0	0	0	0
AC008269.2	lincRNA	0	0	0	0	0	0	1.20412	0	0	0	0	0
AC008271.1	protein_coding	0	0	0	0	0	0	0	0	0	0	0	0
AC008277.1	antisense	0.876209	0.738955	0	0	0	0	0	0	0	0	0	0
AC008278.2	antisense	2.62863	0	0.864721	0	0	2.17104	0	1.04455	1.0806	1.04159	1.02009	0
AC008278.3	antisense	0	0	0	0	0	0	0	0	0	0	0	0
AC008280.1	pseudogene	0.876209	0	0	0	0	1.08552	0	0	0	1.04159	0	0
AC008280.3	pseudogene	0	0	0	0	0	0	0	0	0	0	0	0
AC008281.1	lincRNA	0	0	0	0	0	0	0	0	0	0	0	0
AC008372.1	protein_coding	0	1.47791	2.59416	0	0	1.08552	1.20412	1.04455	1.0806	0	2.04019	0
AC008387.1	protein_coding	0	0	0	0	0	0	0	0	0	0	0	0
AC008391.1	miRNA	0	0	0	1.97268	0	0	0	0	1.0806	0	0	0.976976
AC008394.1	protein_coding	0.876209	0	0	0	0	0	0	1.04455	0	0	0	0
AC008397.1	miRNA	0	0	0	0	0	0	0	0	0	0	0	0
AC008410.1	miRNA	0	0	0	0	0	0	0	0	0	0	0	0
AC008427.2	pseudogene	134.936	141.14	150.462	144.006	143.299	148.716	133.658	145.193	135.075	137.49	133.632	123.099
AC008440.10	lincRNA	0.876209	1.47791	0	0.986341	1.13729	0	0	1.04455	0	2.08318	0	2.93093
AC008440.5	antisense	0	0	0	0	0	0	0	0	0	0	0	0
AC008443.1	protein_coding	0	0	0	0	0	0	0	0	0	0	0	0
AC008498.1	protein_coding	0	0	0.864721	0	0	0	0	0	0	1.04159	0	0.976976
AC008536.1	miRNA	0	0	0	0	0	0	0	0	0	0	0	0
AC008555.1	pseudogene	0	0	0	0	0	0	0	0	0	0	0	0
AC008555.2	pseudogene	0	0	0	0	0	0	0	0	0	0	0	0
AC008565.1	pseudogene	0	0	0	0	0	0	0	0	0	0	0	0
AC008581.1	miRNA	0	0	0	0	0	0	0	0	0	0	0	0
AC008592.3	pseudogene	7.88588	5.17269	4.32361	3.94537	4.54917	5.4276	4.81649	6.26732	7.56418	5.20796	4.08037	6.83883
AC008592.4	antisense	0	0	0	0	0	1.08552	0	0	0	0	2.04019	0
AC008592.5	processed_transcript	2.62863	2.95582	2.59416	1.97268	0	0	0	0	0	2.08318	1.02009	0.976976
AC008592.7	lincRNA	0	0	0	0	0	0	0	0	0	0	0	0
AC008592.8	lincRNA	0	0	0	0	0	0	0	1.04455	0	0	1.02009	0.976976
AC008625.1	miRNA	0.876209	0	0	0	0	0	0	0	0	0	0	0
AC008671.1	miRNA	0	0	0	0	0	0	0	0	0	0	0	0
AC008674.1	miRNA	0	0	0	0	0	0	0	0	0	0	0	0
AC008686.1	protein_coding	2.62863	1.47791	3.45889	2.95902	1.13729	1.08552	2.40825	1.04455	3.24179	1.04159	2.04019	1.95395
AC008691.1	lincRNA	0	0	0	0	0	0	0	0	0	0	0	0
AC008694.2	pseudogene	2.62863	0	0	0.986341	1.13729	0	2.40825	2.08911	1.0806	0	1.02009	0
AC008694.3	antisense	0	0	0	0	0	0	0	0	0	0	0	0
AC008697.1	lincRNA	1.75242	0	0.864721	0.986341	1.13729	0	1.20412	2.08911	0	0	1.02009	0.976976
AC008703.1	lincRNA	0	0.738955	0	0	0	0	0	0	0	0	0	0
AC008703.2	miRNA	0	0	0	0	0	0	0	0	0	0	0	0
AC008706.1	miRNA	0	0	0	0	0	0	0	0	0	0	0	0
AC008731.1	pseudogene	0	0	0	0	0	0	0	0	0	0	0	0
AC008738.1	pseudogene	0	0	0	0	0	0	0	0	0	0	0	0
AC008738.2	miRNA	0.876209	0	0	0	0	0	0	0	0	0	1.02009	0
AC008746.10	pseudogene	0	0	0	0	0	0	0	0	0	0	0	0
AC008746.12	lincRNA	2.62863	3.69478	0.864721	2.95902	2.27459	4.34208	3.61237	5.22277	4.32239	6.24955	2.04019	1.95395
AC008746.3	antisense	0	0.738955	0	1.97268	0	0	1.20412	0	1.0806	1.04159	0	0
AC008746.5	pseudogene	3.50484	4.43373	3.45889	4.93171	4.54917	6.51312	3.61237	3.13366	5.40298	3.12477	3.06028	5.86185
AC008746.9	pseudogene	0	0	0	0	0	0	0	0	0	0	0	0
AC008747.1	miRNA	0	0	0	0	0	0	0	0	0	0	0	0
AC008752.1	miRNA	0	0	0	0	0	0	0	0	0	0	0	0
AC008752.2	miRNA	0	0	0	0.986341	0	0	0	0	0	0	0	0
AC008752.3	miRNA	0	0	0	0	0	0	0	0	0	0	0	0
AC008753.3	pseudogene	0	0	0	0	0	0	1.20412	1.04455	1.0806	0	3.06028	0
AC008753.4	lincRNA	0	0	0	0	0	0	0	0	0	0	0	0
AC008753.6	antisense	2.62863	1.47791	2.59416	0	4.54917	1.08552	6.02062	3.13366	1.0806	5.20796	5.10046	1.95395
AC008780.1	miRNA	0	0	0	0	0	0	0	0	0	0	0	0
AC008781.7	antisense	1.75242	0.738955	1.72944	0.986341	2.27459	0	3.61237	4.17821	2.16119	1.04159	1.02009	3.9079
AC008834.1	lincRNA	0	0	0	0	0	0	0	0	1.0806	0	1.02009	0.976976
AC008834.2	pseudogene	0	0	0	0	0	0	0	0	0	0	0	0
AC008836.1	miRNA	0	0	0	0	0	0	0	0	0	0	0	0
AC008850.3	pseudogene	0	0	0	0	0	1.08552	0	0	0	0	1.02009	0
AC008865.1	pseudogene	0	0	0	0	0	0	0	0	0	0	0	0
AC008869.1	miRNA	0	0	0.864721	0	0	1.08552	0	0	0	0	1.02009	0
AC008914.1	protein_coding	0	0	0	0	0	0	0	0	0	0	0	0
AC008937.2	antisense	0	2.21687	1.72944	0	0	1.08552	1.20412	0	0	1.04159	0	3.9079
AC008937.3	antisense	8.76209	5.91164	6.91777	4.93171	9.09834	6.51312	3.61237	3.13366	4.32239	3.12477	3.06028	1.95395
AC008938.1	miRNA	0	0	0	0	0	0	0	0	0	0	0	0
AC008940.1	lincRNA	0	0	0	0	0	0	0	1.04455	0	1.04159	0	0.976976
AC008948.1	protein_coding	0	0	0	0	0	0	0	0	0	0	0	0
AC008949.1	miRNA	0	0	0	0	0	0	0	0	0	0	0	0
AC008964.1	protein_coding	0	0	0	0	0	0	0	0	0	0	0	0
AC008967.1	miRNA	0	0	0	0	0	0	0	0	0	0	0	0
AC008982.2	sense_intronic	67.4681	62.8112	84.7427	65.0985	59.1392	89.0126	68.635	91.9207	71.3194	88.5353	56.1051	77.1811
AC008984.2	processed_transcript	0	0	0	0	0	0	0	0	0	0	0	0
AC008984.5	pseudogene	0	0	0	0	0	0	0	0	0	0	0	0
AC008984.6	pseudogene	0	0	0	0	0	0	0	0	0	0	0	0
AC008984.7	pseudogene	0	0	0	0	0	0	0	0	0	0	0	0
AC008991.1	lincRNA	0	0	0	0	0	0	0	0	0	0	0	0
AC008992.1	lincRNA	0	0	0	0	0	0	0	0	0	1.04159	0	0
AC009005.2	antisense	1.75242	1.47791	0.864721	2.95902	3.41188	2.17104	3.61237	3.13366	4.32239	1.04159	4.08037	0
AC009009.1	miRNA	0	0	0	0	0	0	0	0	0	0	0	0
AC009014.3	lincRNA	4.38105	3.69478	0.864721	4.93171	0	1.08552	4.81649	3.13366	2.16119	4.16636	1.02009	4.88488
AC009035.1	miRNA	0	0	0	0	0	0	0	0	0	0	0	0
AC009041.1	pseudogene	0	0	0	0	0	0	0	0	0	0	0	0
AC009041.2	protein_coding	0	0	0	0	0	0	0	0	0	0	0	0
AC009052.12	processed_transcript	0	0.738955	0	0	0	0	0	0	0	0	1.02009	0
AC009060.1	protein_coding	0	0	0	0	0	0	0	0	0	0	0	0
AC009061.1	pseudogene	0	0.738955	0.864721	3.94537	2.27459	2.17104	0	0	0	1.04159	2.04019	1.95395
AC009065.1	protein_coding	0	0	0	0	0	0	0	0	0	0	0	0
AC009065.2	miRNA	1.75242	1.47791	0.864721	1.97268	1.13729	0	4.81649	0	1.0806	0	0	0.976976
AC009065.3	miRNA	0	0	0	0	0	0	0	0	0	1.04159	0	0
AC009080.1	miRNA	0	0	0	0	0	0	0	0	0	0	0	0
AC009081.1	miRNA	0	0	0	0	0	0	0	0	0	0	0	0
AC009093.1	pseudogene	0	0	0	0	0	0	0	0	0	0	0	0
AC009095.4	antisense	3.50484	2.21687	3.45889	4.93171	4.54917	0	6.02062	5.22277	2.16119	5.20796	4.08037	4.88488
AC009107.1	pseudogene	0	0	0	0	0	0	0	0	0	0	0	0
AC009110.1	lincRNA	0	0	0	0	0	0	0	0	0	0	0	0
AC009120.10	lincRNA	0	0	0	0	0	0	0	0	0	0	0	0
AC009120.3	pseudogene	9.6383	11.8233	6.05305	6.90439	6.82376	6.51312	4.81649	9.40098	11.8866	13.5407	6.12056	7.8158
AC009120.4	lincRNA	0.876209	0	0.864721	1.97268	0	0	1.20412	0	1.0806	1.04159	1.02009	0
AC009120.5	lincRNA	7.00967	8.12851	9.51193	5.91805	5.68646	9.76968	12.0412	11.4901	9.72537	18.7486	8.16074	10.7467
AC009120.6	antisense	19.2766	12.5622	17.2944	19.7268	15.9221	14.1118	15.6536	9.40098	15.1284	15.6239	21.422	13.6777
AC009120.8	pseudogene	0	0	0.864721	0.986341	0	0	1.20412	0	0	0	0	0
AC009121.1	miRNA	0	0	0	0	0	0	0	0	0	0	0	0
AC009132.1	miRNA	0	0	0	0	0	0	0	0	0	0	0	0
AC009133.12	antisense	54.325	42.1205	59.6658	40.44	27.295	46.6774	30.1031	43.8713	46.4657	36.4557	41.8238	41.033
AC009133.14	antisense	18.4004	27.3413	22.4828	19.7268	23.8832	28.2235	21.6742	21.9356	19.4507	21.8734	26.5224	12.7007
AC009133.15	antisense	0	0	0	0	0	0	0	0	0	0	0	0
AC009133.17	antisense	0	0	0	0	0	0	0	0	0	0	0	0
AC009133.20	antisense	0	0	0	0	0	0	0	0	0	0	0	0
AC009133.21	lincRNA	0	0	0	0	0	0	0	0	0	0	0	0
AC009134.1	antisense	0	0	0	0	0	0	0	0	0	0	0	0
AC009142.1	miRNA	0	0	0.864721	0	0	1.08552	0	0	1.0806	0	0	0
AC009158.1	lincRNA	0	0	0	0	0	0	0	0	0	0	0	0
AC009159.1	miRNA	0	0	0	0	0	0	0	0	0	0	0	0
AC009161.1	pseudogene	0	0	0	0	0	0	0	0	0	0	0	0
AC009166.5	antisense	0	0	0	0	0	0	0	0	0	0	0	0
AC009196.1	miRNA	0	0	0	0	0	0	0	0	0	0	0	0
AC009227.2	antisense	0	0	0	0	0	0	3.61237	1.04455	0	0	0	0
AC009227.3	lincRNA	0	0	0	0	0	0	0	0	0	0	0	0
AC009228.1	antisense	0	0	0	0	0	0	0	0	0	0	0	0
AC009229.4	pseudogene	1.75242	0.738955	0.864721	0	0	3.25656	0	0	0	1.04159	0	0
AC009229.5	lincRNA	146.327	158.875	178.133	165.705	167.182	148.716	143.291	200.554	149.122	145.823	150.974	103.559
AC009229.6	lincRNA	71.8492	76.8514	80.4191	97.6478	81.8851	74.9009	81.8804	83.5643	85.3672	85.4105	71.4065	52.7567
AC009232.2	lincRNA	0	0	0	0	0	0	0	0	0	0	0	0
AC009234.1	pseudogene	0	0	0	0	0	0	0	0	0	0	0	0
AC009234.2	miRNA	0	0	0	0	0	0	0	0	0	0	0	0
AC009236.1	processed_transcript	3.50484	0.738955	6.05305	3.94537	3.41188	2.17104	0	3.13366	3.24179	2.08318	2.04019	1.95395
AC009236.2	lincRNA	0	0	0	0	1.13729	0	0	0	0	0	0	0.976976
AC009237.10	pseudogene	0	0.738955	0	0	0	0	1.20412	0	0	0	0	0
AC009237.11	pseudogene	19.2766	26.6024	30.2652	20.7132	30.7069	31.4801	14.4495	28.203	29.1761	21.8734	17.3416	20.5165
AC009237.13	pseudogene	0	0	0	0	0	0	0	0	0	0	0	0
AC009237.14	pseudogene	0	0	0	0	0	0	0	0	0	0	0	0
AC009237.16	pseudogene	5.25726	4.43373	6.91777	5.91805	2.27459	1.08552	8.42886	3.13366	2.16119	6.24955	3.06028	8.79278
AC009237.17	pseudogene	0	0	0	0	0	0	0	0	0	0	0	0
AC009237.2	pseudogene	0	0	0	0	0	0	0	0	0	0	0	0
AC009237.4	pseudogene	0	0	0	0	0	0	0	0	0	0	0	0
AC009237.5	pseudogene	0	0	0	0	0	0	0	0	0	0	0	0
AC009237.6	pseudogene	0	0	0	0	0	0	0	0	0	0	0	0
AC009237.8	pseudogene	215.547	241.638	217.91	216.009	203.575	236.643	223.967	233.98	232.328	258.315	246.862	274.53
AC009238.6	pseudogene	0	0	0	0	0	0	0	0	0	0	0	0
AC009238.7	pseudogene	0	0	0	0	0	0	0	0	0	0	0	0
AC009238.8	pseudogene	0	1.47791	1.72944	0.986341	1.13729	2.17104	4.81649	0	1.0806	1.04159	6.12056	2.93093
AC009245.3	pseudogene	21.029	32.514	28.5358	25.6449	39.8053	33.6511	25.2866	27.1584	34.5791	18.7486	23.4621	20.5165
AC009262.2	lincRNA	0	0	0	0	0	0	0	0	0	0	0	0
AC009263.2	pseudogene	0	0	0	0	0	0	0	0	0	0	0	0
AC009274.6	pseudogene	0	1.47791	1.72944	0.986341	0	0	1.20412	2.08911	0	0	2.04019	0
AC009276.4	lincRNA	0.876209	0	0.864721	1.97268	2.27459	0	0	0	0	0	0	0
AC009297.1	miRNA	0	0	0	0	0	0	0	0	0	0	0	0
AC009299.1	miRNA	0	0	0	0	0	0	0	0	1.0806	0	1.02009	0.976976
AC009299.2	antisense	1.75242	0	0.864721	0	1.13729	1.08552	1.20412	2.08911	1.0806	2.08318	2.04019	2.93093
AC009299.3	lincRNA	0	0.738955	0	0.986341	0	0	0	0	0	0	0	0
AC009299.4	pseudogene	0	0	2.59416	0	1.13729	0	1.20412	0	1.0806	0	0	0
AC009299.5	pseudogene	622.985	679.839	665.835	691.425	640.296	649.141	645.41	625.688	712.113	712.448	679.382	650.666
AC009302.2	pseudogene	158.594	176.61	181.591	191.35	200.164	226.874	178.21	172.351	165.331	196.861	168.315	176.833
AC009302.4	pseudogene	0	0	0	0	0	0	0	0	0	0	0	0
AC009303.1	antisense	1.75242	1.47791	1.72944	1.97268	2.27459	1.08552	1.20412	0	1.0806	3.12477	0	0
AC009303.3	pseudogene	1.75242	2.95582	0	1.97268	0	3.25656	1.20412	1.04455	2.16119	1.04159	0	2.93093
AC009305.1	antisense	0	0	0	0	0	0	0	0	0	0	0	0
AC009305.2	miRNA	0	0	0	0	0	0	0	0	0	0	0	0
AC009310.1	pseudogene	0	0	0	0	0	0	0	0	0	0	0	0
AC009312.1	antisense	0	0	0	0	0	0	0	0	0	0	0	0
AC009313.1	antisense	0	0	0	0	0	0	0	0	0	0	0	0
AC009313.2	pseudogene	0	0	0	0	0	0	0	0	0	0	0	0
AC009336.1	miRNA	0	0	0	0	0	0	0	0	0	0	0	0
AC009336.24	lincRNA	0	0	0	0	0	0	0	0	0	0	0	0
AC009362.2	pseudogene	130.555	181.044	123.655	162.746	143.299	132.433	130.045	135.792	142.639	59.3707	105.07	110.398
AC009365.3	protein_coding	0	0	0.864721	0	0	0	0	0	0	0	0	0
AC009365.4	antisense	0	0.738955	0	0	0	0	0	0	0	0	0	0
AC009403.2	protein_coding	73.6016	72.4176	62.2599	78.9073	69.3749	69.4733	75.8598	65.8069	73.4806	54.1627	70.3864	58.6185
AC009404.2	lincRNA	10.5145	20.6907	18.1591	17.7541	19.334	19.5394	18.0618	18.802	19.4507	19.7902	23.4621	28.3323
AC009410.1	lincRNA	0	0	0	0	1.13729	0	0	0	0	1.04159	1.02009	0.976976
AC009411.1	lincRNA	0	0	0	0	0	0	0	0	0	0	0	0
AC009411.2	lincRNA	0	0	0	0	0	0	0	0	0	0	0	0
AC009413.2	pseudogene	2.62863	2.21687	0.864721	0	1.13729	0	1.20412	0	0	1.04159	1.02009	0.976976
AC009414.1	pseudogene	0	0	0	0	0	0	0	0	0	0	0	0
AC009469.1	pseudogene	0	0	0	0	0	0	0	0	0	0	0	0
AC009473.1	antisense	3.50484	0.738955	6.05305	4.93171	6.82376	5.4276	3.61237	2.08911	6.48358	6.24955	6.12056	6.83883
AC009474.1	pseudogene	0	0	0	0	0	0	0	0	0	0	0	0
AC009474.2	pseudogene	0	0	0	0	0	0	0	0	0	0	0	0
AC009477.7	pseudogene	0	0	0	0	0	0	0	0	0	0	0	0
AC009478.1	lincRNA	0	0	0	0	0	0	0	0	0	0	0	0
AC009478.2	miRNA	0	0	0	0	0	0	0	0	0	0	0	0
AC009480.1	miRNA	0	0	1.72944	0	0	0	0	0	0	0	0	0
AC009480.3	antisense	0.876209	0	0.864721	1.97268	2.27459	0	0	0	0	0	0	0
AC009480.4	pseudogene	0	0	0	0	0	0	0	0	0	0	0	0
AC009487.4	antisense	0	0	0	0	0	0	0	0	0	0	0	0
AC009487.5	3prime_overlapping_ncrna	0	0	0	0	0	0	0	0	0	0	0	0.976976
AC009492.1	lincRNA	0.876209	9.60642	3.45889	0.986341	4.54917	4.34208	4.81649	1.04455	1.0806	4.16636	6.12056	3.9079
AC009494.3	pseudogene	0	0	0	0	0	0	0	0	0	0	0	0
AC009495.1	miRNA	0	0	0	0	0	0	0	0	0	0	0	0
AC009495.2	lincRNA	6.13346	5.91164	4.32361	7.89073	7.96105	15.1973	7.22474	11.4901	10.806	4.16636	4.08037	6.83883
AC009495.3	lincRNA	1.75242	2.95582	2.59416	2.95902	4.54917	0	2.40825	3.13366	5.40298	4.16636	3.06028	3.9079
AC009495.4	lincRNA	4.38105	2.21687	0.864721	0.986341	2.27459	6.51312	1.20412	1.04455	2.16119	2.08318	2.04019	3.9079
AC009498.1	lincRNA	0	1.47791	0.864721	0	0	0	0	0	1.0806	0	1.02009	0
AC009499.1	lincRNA	0	0	0	0	0	1.08552	0	0	0	0	0	0
AC009499.2	lincRNA	0	0	0	0	0	0	0	0	0	0	0	0
AC009500.2	pseudogene	0	0	0	0	0	0	0	0	0	0	0	0
AC009501.4	antisense	18.4004	27.3413	27.6711	21.6995	20.4713	18.4538	22.8783	21.9356	27.0149	10.4159	13.2612	30.2862
AC009502.1	pseudogene	0	0	0	0.986341	0	0	0	0	0	0	0	0
AC009502.4	lincRNA	2.62863	3.69478	0	3.94537	2.27459	3.25656	3.61237	3.13366	4.32239	4.16636	0	1.95395
AC009505.2	antisense	0.876209	0	0	0	0	0	0	0	0	1.04159	0	0.976976
AC009505.4	lincRNA	0	0	0	0.986341	0	0	0	0	0	0	0	0
AC009506.1	antisense	19.2766	24.3855	22.4828	15.7815	17.0594	15.1973	14.4495	20.8911	11.8866	9.37432	13.2612	18.5625
AC009506.2	pseudogene	0	0	0	0	0	0	0	0	0	0	0	0
AC009508.1	lincRNA	0	0	0	0	0	0	0	0	0	0	0	0
AC009517.2	pseudogene	0	0	0	0	0	0	0	0	1.0806	0	0	0
AC009518.2	pseudogene	0	1.47791	0	0	0	1.08552	0	1.04455	1.0806	0	0	0.976976
AC009518.3	pseudogene	0	0	0	0	0	0	0	0	1.0806	0	0	0.976976
AC009518.4	lincRNA	1.75242	0.738955	0.864721	0	0	0	0	2.08911	0	0	1.02009	0.976976
AC009518.8	antisense	0.876209	0	0.864721	0	0	0	0	0	3.24179	2.08318	0	0
AC009531.2	lincRNA	0	0	0	0	0	0	0	0	0	0	0	0
AC009541.1	pseudogene	0	0	0	0	0	0	0	0	0	0	0	0
AC009542.2	antisense	0.876209	2.95582	0.864721	3.94537	0	1.08552	2.40825	1.04455	1.0806	1.04159	2.04019	0.976976
AC009677.1	miRNA	0	0	0	0	0	0	0	0	0	0	0	0
AC009695.1	miRNA	0	0	0	0	0	0	0	0	0	0	0	0
AC009779.1	miRNA	0	0	0	0	0	0	0	0	0	0	0	0
AC009784.1	miRNA	0	0	0	0	0	0	0	0	0	0	0	0
AC009784.3	lincRNA	0.876209	1.47791	2.59416	1.97268	1.13729	2.17104	4.81649	1.04455	3.24179	3.12477	2.04019	1.95395
AC009784.4	pseudogene	0	0	0	0	0	0	0	0	0	0	0	0
AC009800.1	miRNA	0	0	0	0	0	0	0	0	0	0	0	0
AC009802.1	protein_coding	0	0	0	0	0	0	0	0	0	0	0	0
AC009831.1	miRNA	0	0	0	0	0	0	0	0	0	0	0	0
AC009835.1	miRNA	0	0	0	0	0	0	0	0	0	0	0	0
AC009878.2	lincRNA	0	0	0	0	0	0	0	0	0	0	0	0
AC009892.1	miRNA	0	0	0	0	0	0	0	0	0	0	0	0
AC009892.10	protein_coding	0	0	0	0	0	0	0	0	0	0	0	0
AC009892.2	pseudogene	0	0	0	0	0	0	0	0	0	0	0	0
AC009892.5	pseudogene	0	0	0	0	0	0	0	0	0	0	0	0
AC009892.9	pseudogene	0	0	0	0	0	0	0	0	0	0	0	0
AC009941.1	miRNA	0	0	0	0	0	0	0	0	0	0	0	0
AC009945.4	pseudogene	34.1722	42.8594	36.3183	31.5629	38.668	48.8484	36.1237	43.8713	38.9015	45.83	44.8841	36.1481
AC009947.2	pseudogene	0	0	0	0	0	0	0	0	0	0	0	0
AC009947.3	pseudogene	0	0	0	0	0	0	0	0	0	0	0	0
AC009947.5	pseudogene	0	0	0	0	0	0	0	0	0	0	0	0
AC009948.5	antisense	491.553	433.767	434.09	485.28	456.054	448.32	470.812	444.98	419.272	538.503	472.303	402.514
AC009948.7	pseudogene	545.878	586.731	600.981	582.928	601.628	636.115	579.183	577.638	586.764	548.919	540.649	644.804
AC009950.2	antisense	2.62863	1.47791	1.72944	0	1.13729	1.08552	2.40825	0	3.24179	0	1.02009	0.976976
AC009951.1	pseudogene	0.876209	0.738955	0.864721	2.95902	1.13729	2.17104	2.40825	1.04455	0	1.04159	1.02009	0.976976
AC009951.2	pseudogene	0	0	0	0	0	0	0	0	0	0	0	0
AC009955.8	antisense	0	0	0	0	1.13729	0	0	0	0	0	0	0
AC009960.1	pseudogene	0	0	0	0	0	0	0	0	0	0	0	0
AC009960.2	pseudogene	0	0	0	0	0	0	0	0	0	0	0	0
AC009960.3	pseudogene	0	0	0	0	0	0	0	0	0	0	0	0
AC009960.4	pseudogene	0	0	0	0	0	0	0	0	0	0	0	0
AC009960.5	pseudogene	0	0	0	0	0	0	0	0	0	0	0	0
AC009960.6	pseudogene	0	0	0	0	0	0	0	0	0	0	0	0
AC009960.7	pseudogene	0	0	0	0	0	0	0	0	0	0	0	0
AC009961.2	pseudogene	0	0	2.59416	0.986341	0	0	0	0	0	0	1.02009	0
AC009961.3	lincRNA	14.0193	8.86746	19.0239	13.8088	14.7848	27.138	10.8371	14.6238	16.209	18.7486	18.3617	12.7007
AC009961.5	pseudogene	0	0	0.864721	0	0	0	0	0	0	0	0	0
AC009963.3	pseudogene	0	0	0	0	0	0	0	0	0	0	0	0
AC009963.4	pseudogene	0	0	0	0	0	0	0	0	0	0	0	0
AC009963.5	pseudogene	0	0.738955	0.864721	0	1.13729	0	0	1.04455	1.0806	0	0	0.976976
AC009963.6	pseudogene	26.2863	22.1687	28.5358	29.5902	23.8832	33.6511	19.266	24.0247	22.6925	19.7902	23.4621	33.2172
AC009965.1	pseudogene	0	0	0	0	0	0	0	0	0	0	0	0
AC009965.2	lincRNA	0	0	0	0	0	0	0	0	0	0	0	0
AC009967.3	pseudogene	0	0	0	0	0	0	0	0	0	0	0	0
AC009969.1	pseudogene	0	0	0	0	0	0	0	0	0	0	0	0
AC009970.1	antisense	0	0	0	0	1.13729	0	0	0	0	0	0	0
AC009974.11	pseudogene	0	0	0	0	0	0	0	0	0	0	0	0
AC009977.1	protein_coding	0	0	0	0	0	0	0	0	0	0	0	0
AC009987.1	miRNA	0	0	0	0	0	0	0	0	0	0	0	0
AC009994.2	miRNA	0.876209	2.21687	1.72944	0.986341	0	1.08552	1.20412	2.08911	2.16119	1.04159	2.04019	0
AC009997.1	miRNA	0	0	0	0	0	0	0	0	0	0	0	0
AC010082.2	antisense	0	0	0	0	0	0	0	0	0	0	0	0
AC010084.1	lincRNA	0	0	0	0	0	0	0	0	0	0	0	0
AC010086.1	pseudogene	0	0	0	0	0	0	0	0	0	0	0	0
AC010086.5	pseudogene	0	0	0	0	0	0	0	0	0	0	0	0
AC010090.1	lincRNA	0	0	0	0	0	0	0	0	0	0	0	0
AC010091.1	lincRNA	54.325	45.8152	65.7188	51.2897	48.9036	37.9932	37.3278	37.6039	36.7403	52.0796	75.4869	52.7567
AC010091.4	pseudogene	0	2.95582	2.59416	1.97268	0	0	2.40825	0	0	4.16636	1.02009	6.83883
AC010092.1	miRNA	0	0	0	0	0	0	0	0	0	0	0	0
AC010095.5	antisense	1.75242	2.21687	0.864721	1.97268	1.13729	1.08552	3.61237	2.08911	1.0806	6.24955	0	0.976976
AC010095.6	pseudogene	0	0	0	0	0	0	0	0	1.0806	0	0	0
AC010095.7	pseudogene	0	0	0	0	0	0	0	0	0	0	0	0
AC010096.1	lincRNA	0.876209	0.738955	0	0	1.13729	0	0	0	0	1.04159	0	0.976976
AC010096.2	lincRNA	0	0	0	0	0	0	0	0	1.0806	0	0	0
AC010105.1	lincRNA	0	0	0	0	0	0	0	0	0	0	0	0
AC010127.3	antisense	0.876209	1.47791	0	0.986341	0	0	2.40825	2.08911	1.0806	2.08318	1.02009	1.95395
AC010127.5	processed_transcript	3.50484	1.47791	4.32361	4.93171	3.41188	1.08552	3.61237	1.04455	7.56418	4.16636	1.02009	3.9079
AC010132.10	lincRNA	0	0	0	0	1.13729	0	0	0	0	0	1.02009	0.976976
AC010132.11	pseudogene	0	0	0	0	0	0	0	0	0	0	0	0
AC010136.2	antisense	2.62863	0	0	1.97268	1.13729	0	1.20412	0	0	0	2.04019	0
AC010139.1	miRNA	0	0	0	0	0	0	0	0	0	0	0	0
AC010141.1	pseudogene	0	0	0	0	0	0	0	0	0	0	0	0
AC010141.4	pseudogene	0	0	0	0	0	0	0	0	0	0	0	0
AC010141.6	pseudogene	0	0	0	0	0	0	0	0	0	0	0	0
AC010141.8	pseudogene	0	0	0	0	0	0	0	0	0	0	0	0
AC010145.4	lincRNA	0	0	0	0	0	0	0	0	0	0	0	0
AC010146.1	pseudogene	0	0	0	0	0	0	0	0	0	0	0	0
AC010146.2	miRNA	0	0	0	0	0	0	0	0	0	0	0	0
AC010148.1	processed_transcript	0	0	0	1.97268	0	0	0	0	0	1.04159	0	0.976976
AC010149.4	antisense	0	0.738955	0.864721	0.986341	2.27459	3.25656	2.40825	1.04455	1.0806	3.12477	2.04019	1.95395
AC010150.1	pseudogene	0	0.738955	0	0	2.27459	1.08552	0	0	1.0806	3.12477	0	2.93093
AC010150.2	miRNA	0	0	0	0	0	0	0	0	0	0	0	0
AC010153.3	pseudogene	0	0	0	0	0	0	0	0	0	0	0	0
AC010154.2	pseudogene	0	0	0	0	0	0	0	0	0	0	0	0
AC010170.1	pseudogene	0	0	0	0	0	0	0	0	0	0	0	0
AC010196.1	miRNA	0	0	0	0	0	0	0	0	0	0	0	0
AC010203.1	miRNA	0	0	0	0	0	0	0	0	0	0	0	0
AC010207.1	miRNA	0	0	0	0	0	0	0	0	0	0	0	0
AC010209.1	miRNA	0	0	0	0	0	0	0	0	0	0	0	0
AC010226.4	antisense	14.8956	16.257	15.565	9.86341	17.0594	8.68416	12.0412	14.6238	7.56418	6.24955	15.3014	11.7237
AC010235.1	miRNA	0	0	0	0	0	0	0	0	0	0	0	0
AC010240.2	pseudogene	0.876209	2.21687	1.72944	0	2.27459	2.17104	3.61237	0	0	2.08318	3.06028	1.95395
AC010240.3	pseudogene	17.5242	25.8634	24.2122	25.6449	23.8832	23.8814	19.266	20.8911	25.9343	26.0398	26.5224	30.2862
AC010243.1	pseudogene	7.00967	4.43373	5.18833	1.97268	5.68646	3.25656	3.61237	2.08911	4.32239	6.24955	8.16074	5.86185
AC010247.1	miRNA	0	0	0	0	0	0	0	0	0	0	0	0
AC010295.1	miRNA	0	0	0	0	0	0	0	0	0	0	0	0
AC010296.1	pseudogene	0	0	0	0	0	0	0	0	0	0	0	0
AC010297.1	miRNA	0	0	0	0	0	0	0	0	0	0	0	0
AC010311.1	miRNA	0	0	0	0	0	0	0	0	0	0	0	0
AC010319.1	miRNA	0	0	0	0	0	0	0	0	0	0	0	0
AC010323.1	miRNA	0	0	0	0	0	0	0	0	0	0	0	0
AC010327.1	miRNA	0	0	0.864721	0	0	0	0	3.13366	0	0	0	0.976976
AC010327.2	protein_coding	0	0	0	0	0	0	0	0	0	0	0	0
AC010329.1	miRNA	0	0	0	0	0	0	0	0	0	1.04159	0	0
AC010335.1	pseudogene	0	0	0	0	0	0	0	0	0	0	0	0
AC010336.1	protein_coding	8.76209	5.17269	9.51193	7.89073	5.68646	4.34208	2.40825	7.31188	7.56418	3.12477	8.16074	6.83883
AC010368.1	miRNA	0	0	0	0	0	0	0	0	0	0	0	0
AC010368.2	protein_coding	0	0	0	0	0	0	0	0	0	0	0	0
AC010376.1	miRNA	0	0	0	0	0	0	0	0	0	0	0	0
AC010422.1	miRNA	0	0	0	0	0	0	0	0	0	0	0	0
AC010423.1	pseudogene	1.75242	1.47791	1.72944	2.95902	2.27459	4.34208	2.40825	7.31188	1.0806	9.37432	3.06028	2.93093
AC010441.1	protein_coding	5.25726	2.21687	2.59416	2.95902	2.27459	1.08552	2.40825	1.04455	1.0806	2.08318	3.06028	2.93093
AC010455.1	miRNA	0	0	0	0	0	0	0	0	0	0	0	0
AC010458.1	miRNA	0	0	0	0	0	1.08552	0	0	0	0	0	0
AC010468.1	pseudogene	2.62863	0.738955	3.45889	5.91805	2.27459	4.34208	1.20412	4.17821	3.24179	4.16636	3.06028	1.95395
AC010468.2	antisense	0	0	0	0	0	1.08552	1.20412	0	0	0	0	0
AC010468.3	pseudogene	0	0	0	0	0	0	0	0	0	0	0	0
AC010492.2	pseudogene	72.7254	62.0722	65.7188	58.1941	65.963	64.0457	63.8185	74.1633	54.0298	61.4539	56.1051	68.3883
AC010492.4	pseudogene	0	0	0	0	0	0	0	0	0	0	0	0
AC010492.5	pseudogene	0	0	0	0	0	0	0	0	0	0	0	0
AC010504.2	antisense	11.3907	10.3454	8.64721	13.8088	9.09834	7.59864	8.42886	10.4455	6.48358	8.33273	6.12056	9.76976
AC010518.3	pseudogene	0	0	0	0	0	0	0	0	0	0	0	0
AC010522.1	pseudogene	171.737	202.474	194.562	192.337	192.202	180.196	223.967	184.886	208.555	230.192	272.365	252.06
AC010524.2	antisense	0	1.47791	1.72944	2.95902	2.27459	3.25656	0	3.13366	4.32239	3.12477	1.02009	0
AC010524.4	antisense	3.50484	3.69478	0.864721	1.97268	1.13729	1.08552	7.22474	4.17821	4.32239	3.12477	1.02009	2.93093
AC010525.1	pseudogene	0	0	0	0	0	0	0	0	0	0	0	0
AC010525.2	miRNA	0	1.47791	0	0.986341	0	0	0	0	0	0	0	0
AC010525.4	antisense	2.62863	0.738955	0.864721	0	1.13729	1.08552	2.40825	2.08911	1.0806	3.12477	1.02009	0.976976
AC010525.5	pseudogene	5.25726	2.21687	0.864721	0.986341	0	3.25656	1.20412	3.13366	2.16119	5.20796	4.08037	1.95395
AC010525.6	lincRNA	9.6383	8.12851	11.2414	3.94537	15.9221	10.8552	14.4495	11.4901	12.9672	18.7486	16.3215	11.7237
AC010525.7	lincRNA	10.5145	8.12851	7.78249	9.86341	13.6475	10.8552	9.63298	8.35643	12.9672	9.37432	2.04019	6.83883
AC010528.1	miRNA	0	0	0	0	0	0	0	0	0	0	0	0
AC010536.1	protein_coding	21.9052	19.9518	19.0239	10.8498	15.9221	32.5656	16.8577	31.3366	21.6119	23.9566	28.5626	26.3783
AC010543.1	miRNA	0	0	0	0	0	0	0	0	0	0	0	0
AC010546.1	miRNA	0	0	0	0	0	0	0	0	0	0	0	0
AC010547.9	protein_coding	0	0	0	0	0	0	0	0	0	0	0	0
AC010595.1	miRNA	0	0	0	0	0	0	0	0	0	0	0	0
AC010609.1	miRNA	0	0	0	0	0	0	0	0	0	0	0	0
AC010620.1	pseudogene	0	0	0	0	0	0	0	0	0	0	0	0
AC010641.1	lincRNA	0	0	0	0	0	0	0	0	0	0	0	0
AC010642.1	protein_coding	28.9149	36.9478	30.2652	32.5493	45.4917	35.8222	38.5319	34.4703	32.4179	45.83	47.9444	39.079
AC010642.2	pseudogene	5.25726	3.69478	4.32361	4.93171	4.54917	3.25656	2.40825	4.17821	3.24179	11.4575	1.02009	10.7467
AC010646.3	protein_coding	0	0	0	0	0	0	0	0	0	0	0	0
AC010649.1	antisense	0	0	0	0	0	0	0	0	0	0	0	0
AC010677.5	pseudogene	2.62863	2.95582	1.72944	1.97268	5.68646	3.25656	2.40825	4.17821	3.24179	5.20796	0	5.86185
AC010723.1	lincRNA	0	0	0	0	0	0	0	0	0	0	0	0
AC010723.2	miRNA	0	0	0	0	0	0	0	0	0	0	0	0
AC010724.1	miRNA	0	0	0	0	0	0	0	0	0	0	0	0
AC010729.1	3prime_overlapping_ncrna	0	0	0	0	0	0	0	0	0	0	0	0
AC010729.2	lincRNA	0	0	0	0	0	0	0	0	0	0	0	0
AC010729.3	lincRNA	0	0	0	0	0	0	0	0	0	0	0	0
AC010731.2	antisense	0.876209	0.738955	1.72944	2.95902	2.27459	3.25656	3.61237	1.04455	2.16119	5.20796	1.02009	1.95395
AC010731.3	antisense	0	0	0	0	0	0	0	0	0	0	0	0
AC010731.4	lincRNA	0	0	0	0	0	0	0	0	0	0	0	0
AC010731.6	pseudogene	0	0	0	0	0	0	0	0	0	0	0	0
AC010733.4	lincRNA	0	0	0	0	0	0	0	0	0	0	1.02009	0
AC010733.5	pseudogene	4.38105	6.6506	9.51193	5.91805	1.13729	3.25656	6.02062	3.13366	2.16119	7.29114	5.10046	0.976976
AC010733.7	pseudogene	0	0	0	0	0	0	0	0	0	0	0	0
AC010739.1	miRNA	0	0	0	0	0	0	0	0	0	0	0	0
AC010740.1	pseudogene	0	0	0	0.986341	0	0	1.20412	0	0	0	1.02009	0
AC010744.1	lincRNA	0	0	0	0	0	0	0	0	0	0	0	0
AC010745.1	lincRNA	0	0	0	0	0	0	0	0	0	0	0	0
AC010745.2	lincRNA	0	0	0	0	0	0	0	0	0	0	0	0
AC010745.3	lincRNA	0	0	0	0	0	0	0	0	0	0	0	0
AC010745.4	lincRNA	0	0	0	0	0	0	0	0	0	0	0	0
AC010746.3	antisense	0	0	0	0.986341	0	0	0	0	0	0	0	0
AC010747.2	pseudogene	0	0	0.864721	0	0	1.08552	1.20412	1.04455	1.0806	0	0	0
AC010754.1	miRNA	0	0	0	0	0	0	0	0	0	0	0	0
AC010760.1	protein_coding	0	0	0	0	0	0	0	0	0	0	0	0
AC010761.10	antisense	0	0	0	0	0	0	0	0	0	0	0	0
AC010761.13	antisense	14.0193	11.0843	21.618	17.7541	23.8832	20.6249	10.8371	11.4901	15.1284	20.8318	16.3215	17.5856
AC010761.14	antisense	0	0	0	0.986341	1.13729	0	0	0	0	0	0	0
AC010761.6	antisense	0	0	0	0	0	0	0	0	0	0	0	0
AC010761.8	antisense	65.7157	73.8955	86.4721	80.88	81.8851	74.9009	78.268	65.8069	72.4	68.745	78.5472	86.9508
AC010761.9	antisense	0.876209	0.738955	0	0	0	1.08552	2.40825	2.08911	0	0	1.02009	0.976976
AC010874.1	miRNA	0	0	0	0	0	0	0	0	0	0	0	0
AC010877.1	protein_coding	0	0	0	0	0	0	0	0	0	0	0	0
AC010878.3	pseudogene	521.344	476.626	470.408	503.034	508.37	484.142	494.895	502.43	499.236	480.174	549.83	510.958
AC010880.1	lincRNA	0	0	0	0	0	0	0	0	0	0	0	0
AC010883.5	antisense	3.50484	2.95582	6.05305	8.87707	5.68646	5.4276	3.61237	3.13366	3.24179	7.29114	3.06028	5.86185
AC010884.1	antisense	0	0.738955	0	0	2.27459	0	0	0	0	0	1.02009	0
AC010884.2	miRNA	0	0	0	0	0	0	0	0	0	0	0	0
AC010886.2	pseudogene	1.75242	0	0	0	2.27459	1.08552	1.20412	1.04455	0	1.04159	0	0.976976
AC010887.1	miRNA	0	0	0	0	0	0	0	0	0	0	0	0
AC010890.1	antisense	0.876209	1.47791	0.864721	2.95902	1.13729	2.17104	0	0	1.0806	1.04159	2.04019	0
AC010891.2	lincRNA	0	0	0	0	0	0	0	0	0	0	0	0
AC010894.3	lincRNA	7.00967	8.86746	7.78249	9.86341	9.09834	9.76968	9.63298	15.6683	16.209	5.20796	14.2813	13.6777
AC010894.4	pseudogene	0	0	0	0	0	0	0	0	0	0	0	0
AC010894.5	antisense	0.876209	0.738955	0	0.986341	2.27459	1.08552	0	0	1.0806	2.08318	0	0.976976
AC010900.2	pseudogene	1.75242	6.6506	4.32361	8.87707	5.68646	2.17104	4.81649	2.08911	3.24179	9.37432	7.14065	3.9079
AC010904.1	pseudogene	220.805	224.642	221.369	231.79	232.008	231.216	221.559	217.267	276.633	204.152	246.862	229.589
AC010907.2	antisense	0	0	0	0	0	0	0	0	0	0	0	0
AC010907.5	antisense	0	0	0	0	0	0	0	0	0	0	0	0
AC010928.1	miRNA	0	0	0	0	0	0	0	0	0	0	0	0
AC010930.1	miRNA	0	0	0	0	0	0	0	0	0	0	0	0
AC010967.1	pseudogene	0	0	0	0	0	0	0	0	0	0	0	0
AC010967.2	lincRNA	0	0	0.864721	0	1.13729	0	0	0	0	0	1.02009	0
AC010967.3	lincRNA	0	0	0	0	0	0	0	0	0	0	0	0
AC010969.1	antisense	0	0	0	0	0	0	0	0	0	0	0	0
AC010970.1	miRNA	0	0	0	0	0	0	0	0	0	0	0	0
AC010970.2	pseudogene	0	0	0	0	0	0	0	0	0	0	0	0
AC010971.1	lincRNA	0	0	0	0	0	0	0	0	0	0	0	0
AC010974.3	antisense	0	0.738955	0.864721	0.986341	1.13729	0	2.40825	1.04455	1.0806	0	0	0.976976
AC010975.1	antisense	0.876209	0	0	0	0	0	0	0	0	0	0	0
AC010975.2	pseudogene	0	0	0	0	0	0	0	0	0	0	0	0
AC010976.2	antisense	15.7718	16.257	27.6711	21.6995	20.4713	22.7959	21.6742	13.5792	16.209	30.2061	25.5023	16.6086
AC010980.2	pseudogene	0	0	0	0	0	0	0	0	0	0	1.02009	0
AC010982.1	lincRNA	5.25726	5.91164	6.91777	5.91805	6.82376	15.1973	7.22474	5.22277	7.56418	5.20796	5.10046	0.976976
AC010982.2	lincRNA	0	0	0	0	0	0	0	0	0	0	0	0
AC010983.1	lincRNA	0	0.738955	0	0.986341	0	0	2.40825	1.04455	0	0	1.02009	0
AC010984.3	pseudogene	0	0	0	0	0	0	0	0	0	0	0	0
AC010984.4	pseudogene	0	0	0	0	0	0	0	0	0	0	0	0
AC010987.5	lincRNA	0	0	0	0	0	0	0	0	0	1.04159	0	0
AC010987.6	lincRNA	0.876209	0.738955	1.72944	3.94537	2.27459	4.34208	3.61237	2.08911	1.0806	3.12477	2.04019	8.79278
AC010999.1	miRNA	0	0	0	0	0	0	0	0	0	0	0	0
AC011073.1	miRNA	0	0	0	0	0	0	0	0	0	0	0	0
AC011193.1	lincRNA	0	0	0	0	0	0	0	0	0	0	0	0
AC011196.3	lincRNA	0	0	0	0	0	0	0	0	0	0	0	0
AC011225.1	pseudogene	0	0	0	0	0	0	0	0	0	0	0	0
AC011233.2	pseudogene	0	0	0	0	0	0	0	0	0	0	0	0
AC011239.1	protein_coding	0	0	0.864721	0	0	0	0	1.04455	0	0	0	0
AC011242.5	pseudogene	1.75242	0.738955	0	0.986341	1.13729	2.17104	0	2.08911	1.0806	0	0	0.976976
AC011242.6	pseudogene	24.5339	26.6024	25.0769	27.6176	22.7459	21.7104	14.4495	22.9802	25.9343	20.8318	19.3818	25.4014
AC011243.1	lincRNA	0	0	0	0	0	0	0	0	0	0	0	0
AC011247.3	antisense	3.50484	4.43373	4.32361	2.95902	1.13729	2.17104	1.20412	2.08911	3.24179	2.08318	2.04019	1.95395
AC011284.3	antisense	0	0	0	0	0	0	0	0	0	0	0	0
AC011286.1	lincRNA	0	0	0	0	0	1.08552	0	0	0	0	0	0
AC011288.2	lincRNA	0	0	0	0	0	0	0	0	0	0	0	0
AC011290.4	antisense	0.876209	0	0.864721	0	3.41188	2.17104	1.20412	1.04455	0	0	0	0.976976
AC011290.5	pseudogene	24.5339	23.6466	20.7533	19.7268	26.1577	29.309	22.8783	24.0247	20.5313	15.6239	25.5023	18.5625
AC011293.1	miRNA	0	0	0	0	0	0	0	0	0	0	0	0
AC011294.3	protein_coding	5.25726	5.91164	6.05305	8.87707	6.82376	11.9407	6.02062	8.35643	6.48358	5.20796	11.221	7.8158
AC011298.1	protein_coding	0	0	0	0	0	0	0	0	0	0	0	0
AC011298.2	lincRNA	0	0	0	0	0	0	0	0	0	0	0	0
AC011306.1	lincRNA	0	0	0	0	0	0	0	0	0	0	0	0
AC011306.2	lincRNA	0.876209	0	0	0	0	0	0	0	0	0	0	0
AC011308.1	protein_coding	0	0	0	0	0	0	0	0	0	0	0	0
AC011313.1	miRNA	0	0	0	0	0	0	0	0	0	0	0	0
AC011322.1	pseudogene	0.876209	0.738955	0.864721	0.986341	2.27459	0	2.40825	2.08911	1.0806	1.04159	4.08037	0.976976
AC011330.5	pseudogene	0.876209	0.738955	1.72944	3.94537	0	1.08552	4.81649	1.04455	5.40298	1.04159	3.06028	1.95395
AC011330.6	pseudogene	0	0	2.59416	0.986341	1.13729	0	1.20412	2.08911	1.0806	2.08318	3.06028	2.93093
AC011343.1	lincRNA	0	0	0	0	0	0	0	0	0	0	0	0
AC011357.1	miRNA	0	0	0	0	0	0	0	0	0	0	0	0
AC011363.1	miRNA	0	0	0	0	0	0	0	0	0	0	0	0
AC011366.3	protein_coding	0	0	0	0	0	0	0	1.04455	1.0806	0	1.02009	0.976976
AC011379.1	miRNA	0	0	0	0	0	0	0	0	0	0	0	0
AC011385.1	pseudogene	1.75242	3.69478	1.72944	6.90439	3.41188	3.25656	1.20412	4.17821	2.16119	5.20796	3.06028	2.93093
AC011385.2	pseudogene	0.876209	2.95582	0.864721	0.986341	2.27459	0	4.81649	2.08911	1.0806	0	1.02009	1.95395
AC011406.2	pseudogene	0	0.738955	2.59416	1.97268	0	0	1.20412	1.04455	0	0	0	2.93093
AC011407.1	miRNA	0	0	0	0	0	0	1.20412	0	0	1.04159	0	0
AC011410.1	miRNA	0	0	0	0	0	0	0	0	0	0	0	0
AC011416.1	miRNA	0	0	0	0	0	0	0	0	0	1.04159	0	0
AC011431.1	pseudogene	0	0	0	0	0	0	0	0	0	0	0	0
AC011431.2	miRNA	0	0	0	0	0	0	0	0	0	0	0	0
AC011450.1	miRNA	0	0	0	0	0	0	0	0	0	0	0	0
AC011453.1	miRNA	0	0	0	0	0	0	0	0	0	0	0	0
AC011456.1	miRNA	0	0	0	0	0	0	0	0	0	0	0	0
AC011465.1	miRNA	0	0.738955	0	0	0	0	0	0	0	0	0	0
AC011467.1	miRNA	0	0	0	0	0	0	0	0	0	0	0	0
AC011475.1	protein_coding	2.62863	0	1.72944	0.986341	1.13729	0	0	1.04455	1.0806	0	0	1.95395
AC011477.1	miRNA	0	0.738955	0	0	0	0	0	0	0	0	0	0
AC011478.1	miRNA	0	0	0	0	0	0	0	0	0	0	0	0
AC011484.1	protein_coding	0	0	0	0	0	0	0	0	0	0	0	0
AC011498.1	pseudogene	0	1.47791	0.864721	0.986341	0	0	1.20412	2.08911	0	2.08318	1.02009	0
AC011499.1	miRNA	0	0	0	0	0	0	0	0	0	0	0	0
AC011500.1	protein_coding	1.75242	1.47791	0.864721	1.97268	1.13729	0	0	0	0	1.04159	1.02009	1.95395
AC011513.4	antisense	0	0	0	0	0	0	0	0	0	0	0	0
AC011515.2	pseudogene	0	0	0	0	0	0	0	0	0	0	0	0
AC011516.1	lincRNA	0	0	0	0	0	0	0	0	0	0	0	0
AC011516.2	lincRNA	0	0	0	0	0	0	0	0	0	0	0	0
AC011518.1	lincRNA	0	0	0	0	0	0	0	0	0	0	0	0
AC011518.2	lincRNA	0	0	0	0	0	0	0	0	0	0	0	0
AC011523.2	antisense	0	0	0	0	0	0	0	0	0	0	0	0
AC011524.1	lincRNA	0	0	0	0	0	0	0	0	0	1.04159	0	0
AC011524.2	lincRNA	0	0	0	0	0	0	0	0	0	0	0	0
AC011524.3	lincRNA	0	0	0	0	0	0	0	0	0	0	0	0
AC011525.2	lincRNA	0	0	0	0	0	0	0	0	0	0	0	0
AC011525.4	lincRNA	0	0	0	0	0	0	0	0	0	0	0	0
AC011526.1	lincRNA	0	0	0.864721	0.986341	1.13729	0	0	0	0	0	0	0
AC011530.4	protein_coding	0	0	0	0	0	0	0	0	0	1.04159	1.02009	0.976976
AC011551.3	protein_coding	0.876209	0.738955	1.72944	0.986341	2.27459	2.17104	2.40825	3.13366	1.0806	3.12477	1.02009	0.976976
AC011558.5	antisense	0	0	0	0	0	0	0	0	0	0	0	0
AC011591.1	miRNA	0	0	0	0	0	0	0	0	0	0	0	0
AC011625.1	antisense	0	0	0	0	0	0	0	0	0	0	0	0
AC011626.1	miRNA	0	0	0	0	0	0	0	0	0	0	0	0
AC011648.1	lincRNA	0	0	0	0	1.13729	0	0	0	0	0	0	0
AC011652.1	miRNA	0	0	0	0	0	0	0	0	0	0	0	0
AC011652.2	miRNA	0	0	0	0	0	0	0	0	0	0	0	0
AC011718.1	pseudogene	0	0	0	0	0	0	0	0	0	0	0	0
AC011718.2	lincRNA	0	0	0	0	0	0	0	0	0	0	0	0
AC011718.3	lincRNA	0	0	0	0	0	0	0	0	0	0	0	0
AC011737.2	pseudogene	0	0	0	0	0	0	0	0	0	0	0	0
AC011738.1	miRNA	0	0	0	0	0	0	0	0	0	0	0	0
AC011738.4	antisense	8.76209	6.6506	11.2414	6.90439	4.54917	4.34208	13.2454	7.31188	8.64478	4.16636	9.18084	12.7007
AC011742.3	pseudogene	1.75242	0.738955	0.864721	0	0	0	0	0	0	0	2.04019	0
AC011742.5	pseudogene	0	0.738955	0	0	0	0	1.20412	1.04455	0	0	0	0
AC011747.3	lincRNA	0	0	0	0	0	0	0	0	0	1.04159	0	0
AC011747.4	lincRNA	0.876209	0	0	0	0	0	0	0	0	0	0	0.976976
AC011747.6	lincRNA	0.876209	0	0	0.986341	1.13729	1.08552	0	1.04455	0	0	0	0.976976
AC011747.7	antisense	3.50484	7.38955	8.64721	3.94537	5.68646	11.9407	3.61237	1.04455	6.48358	11.4575	7.14065	6.83883
AC011748.1	miRNA	0	0	0	0	0	0	0	0	0	0	0	0
AC011752.1	lincRNA	0	0	0	0	0	0	0	0	0	0	0	0
AC011753.5	sense_intronic	0	0	0	0	1.13729	0	0	1.04455	0	0	0	0
AC011753.6	pseudogene	0	0	0	0	0	0	0	0	0	0	0	0
AC011754.1	sense_overlapping	0	0	0	0	0	0	0	0	0	0	0	0
AC011755.1	protein_coding	0	0	0	0.986341	0	0	0	0	0	0	0	0
AC011816.1	pseudogene	0	0	0	0	0	0	0	0	0	0	0	0
AC011891.5	lincRNA	0	0	0	0	0	0	0	0	0	0	0	0
AC011893.3	antisense	4.38105	1.47791	0.864721	1.97268	2.27459	7.59864	0	2.08911	2.16119	1.04159	0	6.83883
AC011897.1	protein_coding	0	0	0	0	0	0	0	0	0	0	0	0
AC011897.2	lincRNA	0	0	0	0	0	0	0	0	0	0	0	0
AC011899.10	antisense	0	0	0	0	0	0	0	0	0	0	1.02009	0
AC011899.9	antisense	0.876209	0.738955	0	0	0	1.08552	0	0	0	2.08318	1.02009	0.976976
AC011901.2	lincRNA	0	0	0	0	0	0	0	0	0	0	0	0
AC011933.1	pseudogene	0	0	0	0	0	0	0	0	0	0	0	0
AC011933.2	pseudogene	0	0	0	0	2.27459	0	0	0	1.0806	0	0	0
AC011994.1	miRNA	0	0	0	0	0	0	0	0	0	0	0	0
AC011995.1	lincRNA	0	0	0	0	0	0	0	0	0	0	0	0
AC011995.3	lincRNA	0	0	0	0	0	0	0	0	0	0	0	0
AC011997.1	protein_coding	0	0	0.864721	0	0	0	0	1.04455	0	0	0	0
AC011998.1	sense_intronic	0	0	0	0	0	0	0	0	0	0	0	0
AC011998.2	pseudogene	0	0	0	0	0	0	0	0	0	0	0	0
AC011998.4	pseudogene	0	0	0	0	0	0	0	0	0	0	0	0
AC011999.1	pseudogene	0	0	0.864721	0	0	0	0	1.04455	0	1.04159	1.02009	0
AC012003.1	miRNA	0	0	0	0	0	0	0	0	0	0	0	0
AC012005.2	pseudogene	0	0	0	0	0	0	0	0	0	0	0	0
AC012047.1	miRNA	0	0	0	0	0	0	0	0	0	0	0	0
AC012050.1	miRNA	0	0	0	0	0	0	0	0	0	0	0	0
AC012065.4	lincRNA	0	0	0	0	0	0	0	0	0	0	0	0
AC012065.5	pseudogene	0	0	0	0	1.13729	0	1.20412	0	0	1.04159	0	0
AC012065.7	lincRNA	1.75242	0.738955	1.72944	0.986341	1.13729	2.17104	0	0	1.0806	1.04159	2.04019	0.976976
AC012066.1	pseudogene	219.052	209.863	203.21	216.995	185.379	197.565	229.988	192.198	199.91	192.694	212.179	201.257
AC012067.1	protein_coding	0	0	0	0	0	0	0	0	0	0	0	0
AC012074.1	pseudogene	0	0	0	0	0	0	0	0	0	0	0	0
AC012074.2	lincRNA	0.876209	0	0	0	0	0	0	0	1.0806	0	0	0
AC012075.1	pseudogene	0	0	0	0	0	0	0	0	0	0	0	0
AC012075.2	lincRNA	0	0	0	0	0	0	0	0	0	0	0	0
AC012078.2	pseudogene	0	0	0	0	0	0	0	0	0	0	0	0
AC012119.1	miRNA	0	0	0	0	0	0	0	0	0	0	0	0
AC012123.1	protein_coding	0	0	0	0	0	0	0	0	0	0	0	0
AC012146.7	processed_transcript	208.538	233.51	223.098	240.667	232.008	238.814	196.272	231.891	216.119	139.573	156.074	150.454
AC012150.1	miRNA	0	0	0	0	0	0	0	0	0	0	0	0
AC012175.1	miRNA	0	0	0	0	0	0	0	0	0	0	0	0
AC012181.1	miRNA	0	0	0	0	0	0	0	0	0	0	0	0
AC012215.1	protein_coding	0	0	0	0	0	0	0	0	0	0	0	0
AC012305.1	miRNA	0	0	0	0	0	0	0	0	0	0	0	0
AC012306.2	pseudogene	0	0	0	0	0	0	0	0	0	0	0	0
AC012307.2	lincRNA	0	0	0	0	0	0	0	0	0	1.04159	0	0
AC012307.3	processed_transcript	83.2399	97.5421	93.3899	114.416	92.1207	95.5258	105.963	101.322	108.06	129.157	89.7682	109.421
AC012309.5	lincRNA	7.88588	9.60642	13.8355	17.7541	10.2356	9.76968	12.0412	19.8465	7.56418	12.4991	8.16074	10.7467
AC012313.1	protein_coding	0.876209	0.738955	0	0	1.13729	1.08552	0	0	0	0	0	0
AC012314.19	pseudogene	0	0.738955	0.864721	0	1.13729	0	0	0	0	0	1.02009	0.976976
AC012314.20	antisense	0	0.738955	0	0	1.13729	0	0	0	1.0806	1.04159	0	1.95395
AC012314.8	antisense	17.5242	15.5181	25.9416	18.7405	13.6475	24.967	22.8783	28.203	19.4507	19.7902	25.5023	25.4014
AC012317.1	lincRNA	0	0	0	0	0	0	0	0	0	0	0	0
AC012318.3	pseudogene	58.706	43.5984	51.8833	41.4263	35.2561	42.3353	61.4103	48.0495	49.7075	58.3291	42.8439	50.8027
AC012322.1	lincRNA	0	0	0	0	0	0	0	0	0	0	0	0
AC012353.1	miRNA	0	0	0	0	0	0	0	0	0	0	0	0
AC012354.6	lincRNA	0	0	0	0.986341	0	0	0	0	0	0	0	0
AC012354.8	pseudogene	261.987	300.755	291.411	279.135	261.577	273.551	232.396	258.005	282.036	227.067	288.686	262.806
AC012358.4	pseudogene	20.1528	26.6024	15.565	16.7678	17.0594	13.0262	18.0618	19.8465	17.2896	23.9566	23.4621	17.5856
AC012358.7	antisense	5.25726	2.21687	2.59416	2.95902	0	4.34208	2.40825	3.13366	4.32239	12.4991	4.08037	4.88488
AC012358.8	antisense	6.13346	3.69478	2.59416	5.91805	6.82376	1.08552	7.22474	4.17821	6.48358	7.29114	5.10046	3.9079
AC012360.1	protein_coding	0	0	0	0	0	0	0	0	0	0	0	0
AC012360.2	protein_coding	0	0	0	0	0	0	0	0	0	0	0	0
AC012360.4	lincRNA	4.38105	3.69478	2.59416	0.986341	2.27459	3.25656	1.20412	1.04455	5.40298	2.08318	1.02009	2.93093
AC012360.6	antisense	41.1818	39.9036	38.9125	52.2761	36.3934	47.7629	43.3484	54.3168	43.2239	57.2875	63.2458	68.3883
AC012361.1	lincRNA	0	0	0	0	0	0	0	0	0	0	0	0
AC012362.1	miRNA	0	0	0	0	0	0	0	0	0	0	0	0
AC012362.3	pseudogene	0	0	0	0	0	0	0	0	0	0	0	0
AC012363.10	pseudogene	0.876209	0	0	0	1.13729	0	0	0	0	1.04159	0	0
AC012363.13	lincRNA	0	0	0	0	0	0	0	0	0	0	0	0
AC012363.4	antisense	0	0	0	0	0	1.08552	0	0	0	0	0	0
AC012363.7	pseudogene	0.876209	0	0	0.986341	0	0	1.20412	2.08911	2.16119	1.04159	3.06028	0.976976
AC012363.8	pseudogene	2.62863	0	0	0	0	0	2.40825	4.17821	0	1.04159	1.02009	0.976976
AC012365.3	pseudogene	0	0	0	0	0	0	0	0	0	0	0	0
AC012368.1	lincRNA	0	0	0	0.986341	0	1.08552	0	0	1.0806	0	0	0
AC012370.2	sense_intronic	1.75242	0	0	0	0	1.08552	1.20412	0	0	2.08318	1.02009	2.93093
AC012370.3	lincRNA	0	0	0	0	0	0	0	0	0	0	0	0
AC012379.1	pseudogene	0	0	0	0	0	0	0	0	0	0	0	0
AC012391.1	miRNA	0	0	0	0	0	0	0	1.04455	0	0	0	0
AC012414.1	protein_coding	0	0	0.864721	0	0	1.08552	0	0	0	0	0	0.976976
AC012441.1	pseudogene	1.75242	0	0	0	0	0	1.20412	0	0	0	0	0
AC012442.5	3prime_overlapping_ncrna	0.876209	2.95582	1.72944	0	1.13729	2.17104	0	0	0	1.04159	3.06028	0.976976
AC012442.6	lincRNA	1.75242	2.95582	1.72944	1.97268	3.41188	2.17104	2.40825	0	2.16119	4.16636	2.04019	0
AC012445.1	lincRNA	0	0	0	0	0	0	0	0	0	0	0	0
AC012451.1	lincRNA	0	0	0	0	0	0	1.20412	1.04455	0	0	0	0
AC012454.4	pseudogene	0	0	0	0	0	0	0	0	0	0	0	0
AC012456.3	antisense	0	0	0	0	0	0	0	0	0	0	0	0
AC012456.4	antisense	0	0	0	0	0	1.08552	1.20412	0	0	0	0	0.976976
AC012457.2	antisense	0	0	0	0	0	0	0	0	0	0	0	0
AC012462.1	antisense	3.50484	0.738955	0.864721	2.95902	0	3.25656	4.81649	1.04455	2.16119	2.08318	4.08037	3.9079
AC012462.2	lincRNA	9.6383	14.0402	8.64721	9.86341	3.41188	8.68416	7.22474	9.40098	6.48358	15.6239	8.16074	13.6777
AC012462.3	lincRNA	1.75242	0.738955	0	0.986341	1.13729	0	0	0	0	1.04159	3.06028	0.976976
AC012467.1	miRNA	0	0	0	0	0	0	0	0	0	0	0	0
AC012485.1	protein_coding	0	0	0.864721	0	0	0	0	0	0	0	0	0.976976
AC012485.2	antisense	0	0	0	0	0	0	0	0	0	0	0	0
AC012487.2	antisense	4.38105	9.60642	5.18833	6.90439	1.13729	5.4276	7.22474	6.26732	4.32239	9.37432	9.18084	2.93093
AC012493.1	pseudogene	90.2495	81.2851	95.9841	96.6615	89.8461	97.6968	83.0845	83.5643	84.2866	82.2857	83.6476	95.7436
AC012493.2	protein_coding	0	0	0	0	0	0	0	0	0	0	0	0
AC012494.1	lincRNA	0	0	0	0	1.13729	0	0	0	1.0806	1.04159	0	0
AC012497.2	pseudogene	0	0	0	0	0	0	0	0	0	0	0	0
AC012499.1	antisense	0	0	0	0	0	0	0	0	0	0	0	0
AC012501.1	pseudogene	0.876209	1.47791	0	0.986341	0	0	0	0	1.0806	1.04159	0	0
AC012501.2	sense_overlapping	5.25726	10.3454	16.4297	13.8088	14.7848	8.68416	13.2454	7.31188	7.56418	7.29114	7.14065	9.76976
AC012501.3	pseudogene	40.3056	46.5542	57.0716	46.358	44.3544	34.7366	52.9814	51.1831	54.0298	40.6221	32.643	44.9409
AC012506.1	lincRNA	0	0	0	0	0	0	0	0	0	0	0	0
AC012506.2	lincRNA	0	0	0	0	0	0	0	0	0	0	0	0
AC012506.3	lincRNA	0	0	0	0	0	0	0	0	0	0	0	0
AC012506.4	lincRNA	0	0	0	0	0	0	0	0	0	0	0	0
AC012507.3	antisense	0	0	0	0	0	0	0	0	0	0	0	0
AC012507.4	antisense	0	0	0	0	0	0	0	0	0	0	0	0
AC012512.1	pseudogene	25.4101	28.8193	21.618	19.7268	28.4323	26.0525	22.8783	21.9356	27.0149	22.915	30.6028	15.6316
AC012513.4	pseudogene	2.62863	0.738955	0	1.97268	0	2.17104	1.20412	0	3.24179	2.08318	0	1.95395
AC012513.6	antisense	0	1.47791	0.864721	0	0	1.08552	0	0	0	0	0	0
AC012531.23	lincRNA	0	0	0	0	0	0	0	0	0	0	0	0
AC012531.25	lincRNA	132.308	146.313	156.515	150.91	139.887	116.151	145.699	125.346	125.349	123.949	111.19	118.214
AC012564.1	miRNA	0	0	0	0	0	0	0	0	0	0	0	0
AC012593.1	lincRNA	0	0	0	0	0	0	0	0	0	0	0	0
AC012594.1	antisense	0	0	0	0	0	0	0	0	0	0	0	0
AC012603.1	miRNA	0	0	0	0	0	0	0	0	0	0	0	0
AC012613.2	antisense	5.25726	7.38955	8.64721	7.89073	9.09834	13.0262	14.4495	8.35643	9.72537	13.5407	8.16074	4.88488
AC012615.1	pseudogene	0	0	0	0	0	0	0	0	0	0	0	0
AC012627.1	miRNA	0	0	0	0	0	0	0	0	0	2.08318	0	0
AC012667.1	miRNA	0	0	0	0	0	0	0	0	0	0	0	0
AC012668.1	lincRNA	0	0	0	0	0	0	0	0	0	0	0	0
AC012668.2	lincRNA	1.75242	4.43373	4.32361	1.97268	2.27459	3.25656	3.61237	2.08911	1.0806	0	3.06028	0
AC012668.3	lincRNA	0	0	0	0.986341	1.13729	0	0	0	0	1.04159	0	0
AC012671.1	miRNA	0	0	0	0	0	0	0	0	0	0	0	0
AC012671.2	pseudogene	0	0	0	0	0	0	0	0	0	0	0	0
AC012671.3	miRNA	0	0	0	0	0	0	0	0	0	0	0	0
AC012671.4	miRNA	0	0	0	0	0	0	0	0	0	0	0	0
AC013248.2	lincRNA	0	0	0	0	0	0	0	0	0	0	0	0
AC013262.1	pseudogene	0	0	0	0	0	0	1.20412	0	0	0	0	0.976976
AC013264.2	antisense	0	0	0	0	0	0	0	0	0	0	0	0
AC013267.1	pseudogene	0	0	0	0	0	0	0	0	0	0	0	0
AC013268.1	miRNA	0	0	0	0	0	0	0	0	0	0	0	0
AC013268.2	pseudogene	0	0	0	0	0	0	0	0	0	0	0	0
AC013268.3	pseudogene	0	0	0	0	0	0	0	0	0	0	0	0.976976
AC013268.4	pseudogene	0	0	0	0	0	0	0	0	0	0	0	0
AC013268.5	lincRNA	0.876209	1.47791	0.864721	1.97268	0	0	1.20412	1.04455	4.32239	0	2.04019	0
AC013269.1	pseudogene	0	0	0	0	0	0	0	0	0	0	0	0
AC013269.3	antisense	0	0	0	0	0	0	0	0	0	0	0	0
AC013269.4	antisense	0	0	0	0	0	0	0	0	0	0	0	0
AC013269.5	protein_coding	0	0	0	0	0	0	0	0	0	0	0	0
AC013271.3	processed_transcript	0	0	0	0	0	0	0	0	0	0	0	0
AC013275.1	miRNA	0	0	0	0	0	0	0	0	0	0	0	0
AC013275.2	antisense	0	0	0	0	0	0	0	0	0	0	0	0
AC013283.1	miRNA	8.76209	14.0402	12.1061	10.8498	10.2356	8.68416	15.6536	9.40098	12.9672	7.29114	8.16074	7.8158
AC013394.2	processed_transcript	721.996	643.63	639.029	678.603	727.867	618.746	622.532	680.004	607.295	503.089	570.232	547.106
AC013399.3	pseudogene	0	0	0	0	0	0	0	0	0	0	0	0
AC013401.1	lincRNA	0.876209	0	0	0	0	0	0	0	0	0	0	0
AC013401.2	lincRNA	0	0	0	0	0	0	0	0	0	0	0	0
AC013402.1	miRNA	0	0	0	0	0	0	0	0	0	0	0	0
AC013402.2	lincRNA	0	0	0	0	0	0	0	0	0	0	0	0
AC013402.3	lincRNA	0	0	0	0	0	0	0	0	0	0	0	0
AC013402.4	lincRNA	0	0	0	0	0	0	0	0	0	0	0	0
AC013402.5	lincRNA	0	0	0	0	0	0	0	0	0	0	0	0
AC013403.13	pseudogene	0	0	0	0	0	0	0	0	0	0	0	0
AC013404.1	pseudogene	0	0	0	0	0	0	0	0	0	0	0	0
AC013406.1	miRNA	0	0	0	0	0	0	0	0	0	0	0	0
AC013410.1	pseudogene	0	0	0	0	0	0	0	0	0	0	0	0
AC013410.2	pseudogene	0	0	0	0	0	0	0	0	0	0	0	0
AC013429.4	pseudogene	0	0	0	0	0	0	0	0	0	0	0	0
AC013429.5	pseudogene	0	0	0	0	0	0	0	1.04455	0	0	0	0
AC013436.6	antisense	0	1.47791	0	0	0	0	0	0	0	1.04159	0	0
AC013437.2	pseudogene	0	0	0	0	0	0	0	0	0	0	0	0
AC013437.4	pseudogene	0	0	0	0	0	0	0	0	0	0	0	0
AC013437.6	pseudogene	0	0	0	0	0	0	0	0	0	0	0	0
AC013437.7	pseudogene	0	0	0	0	0	0	0	0	0	0	0	0
AC013439.4	pseudogene	0	0	0	0	0	1.08552	0	0	0	0	0	0
AC013442.1	pseudogene	0	0	0	0	0	0	0	0	0	0	0	0
AC013444.1	pseudogene	1.75242	0.738955	0	0	1.13729	0	1.20412	1.04455	0	2.08318	0	0.976976
AC013444.2	miRNA	0	0	0	0	0	0	0	0	0	0	0	0
AC013448.1	lincRNA	0	0	0	0	0	0	0	0	0	0	0	0
AC013448.2	lincRNA	0	0	0	0	0	0	0	0	0	0	0	0
AC013449.1	protein_coding	335.588	364.305	387.395	373.823	386.68	372.333	382.911	340.525	372.806	291.646	319.289	372.228
AC013460.1	processed_transcript	0	0	0	0.986341	0	0	0	0	0	1.04159	0	0
AC013463.2	antisense	0	0	0	0	0	0	0	0	0	0	0	0
AC013467.1	pseudogene	0	0	0	0	0	0	0	0	0	0	0	0
AC013468.1	protein_coding	0	0.738955	0	0	0	0	0	0	0	0	0	0
AC013469.1	protein_coding	0.876209	0	0	0	0	1.08552	0	0	0	0	0	0.976976
AC013470.6	pseudogene	354.865	373.172	409.013	373.823	379.856	399.471	355.216	396.93	352.275	319.768	325.41	358.55
AC013470.8	pseudogene	0	0.738955	0	1.97268	0	1.08552	0	0	0	0	0	0.976976
AC013472.3	processed_transcript	0.876209	1.47791	0.864721	0	1.13729	2.17104	1.20412	1.04455	1.0806	2.08318	4.08037	1.95395
AC013472.4	antisense	0	0	0.864721	0	0	0	0	0	0	1.04159	0	0
AC013474.4	pseudogene	0	1.47791	1.72944	1.97268	2.27459	2.17104	2.40825	0	2.16119	4.16636	4.08037	1.95395
AC013476.1	miRNA	0.876209	0	0	0	1.13729	0	0	0	0	0	0	0
AC013477.1	miRNA	0	0	0	0	0	0	1.20412	0	0	0	0	0
AC013480.2	antisense	0	0	0	0	0	0	0	0	0	0	0	0
AC013489.1	miRNA	0	0	0	0	0	0	0	0	0	0	0	0
AC013558.1	miRNA	0	0	0	0	0	0	0	0	0	0	0	0
AC013717.3	pseudogene	0	2.21687	2.59416	0	2.27459	1.08552	1.20412	1.04455	2.16119	0	1.02009	0
AC013718.1	pseudogene	0	0	0	0	0	0	0	0	0	0	0	0
AC013727.1	lincRNA	0	0	0	0	0	0	0	0	0	0	0	0
AC013727.2	lincRNA	0	0	0	0	0	0	0	0	0	0	0	0
AC013731.1	miRNA	0	0	0	0	0	0	0	0	0	0	0	0
AC013733.3	antisense	0	0	0	0	0	0	0	0	0	0	0	0
AC013733.4	lincRNA	0	0	0	0	0	0	0	0	0	0	0	0
AC013733.5	pseudogene	41.1818	44.3373	50.1538	54.2488	51.1782	51.0194	43.3484	43.8713	42.1433	37.4973	45.9042	42.01
AC013737.1	miRNA	0	0	0	0	0	0	0	0	0	0	0	0
AC013751.1	miRNA	0	0	0	0	0	0	0	0	0	0	0	0
AC013791.2	pseudogene	0	0	0	0	0	0	0	0	0	0	0	0
AC015600.1	miRNA	0	0	0	0	0	0	0	0	0	0	0	0
AC015660.1	protein_coding	0	0	0	0	0	0	0	0	0	0	0	0
AC015688.3	protein_coding	0	0	0	0	1.13729	0	0	0	0	0	0	0
AC015691.13	antisense	0	0	0.864721	0	0	1.08552	0	0	1.0806	0	0	0.976976
AC015726.1	pseudogene	0	0	0	0	0	0	0	0	0	0	0	0
AC015815.1	pseudogene	0	0	0	0	0	0	0	0	0	0	0	0.976976
AC015815.2	pseudogene	0.876209	0	0	0	2.27459	1.08552	2.40825	0	1.0806	2.08318	3.06028	0.976976
AC015815.3	pseudogene	0	0	0	0	0	0	0	0	0	0	0	0
AC015815.4	pseudogene	0	0	0	0	0	0	0	0	0	0	0	0
AC015815.5	pseudogene	0	0	0	0	0	0	0	0	0	0	0	0
AC015815.6	pseudogene	0.876209	0.738955	4.32361	2.95902	2.27459	0	1.20412	5.22277	2.16119	3.12477	2.04019	2.93093
AC015815.7	pseudogene	0	0	0	0	0	0	1.20412	0	1.0806	0	0	0
AC015815.8	pseudogene	0	0	0	0	0	0	1.20412	0	0	0	0	0
AC015818.3	pseudogene	0	0	0	0	0	0	0	0	0	0	0	0
AC015818.5	pseudogene	0	0	0	0	0	0	1.20412	0	0	0	0	0
AC015818.6	pseudogene	0	0	0	0	0	0	0	0	0	0	0	0
AC015820.1	miRNA	0	0	0	0	0	0	0	0	0	0	0	0
AC015849.12	lincRNA	0	0	0	0	0	0	0	0	1.0806	0	0	0
AC015849.13	sense_overlapping	0	0	1.72944	0.986341	1.13729	0	2.40825	0	0	3.12477	1.02009	1.95395
AC015849.14	pseudogene	59.5822	60.5943	79.5544	112.443	111.455	119.407	54.1855	84.6089	91.8507	92.7016	115.271	100.628
AC015849.16	lincRNA	0	0	0.864721	0	0	0	0	0	0	0	1.02009	0
AC015849.19	antisense	21.029	30.2972	27.6711	29.5902	25.0204	28.2235	30.1031	37.6039	42.1433	39.5805	37.7434	24.4244
AC015849.2	antisense	0	0	0.864721	1.97268	0	1.08552	0	1.04455	2.16119	0	1.02009	0
AC015871.1	pseudogene	0	0	0	0	0	0	0	0	0	0	0	0
AC015884.1	miRNA	0	0.738955	0.864721	0	0	0	0	1.04455	0	0	0	0
AC015922.5	pseudogene	0	0	0	0	0	0	0	0	0	0	0	0
AC015922.6	lincRNA	0	0	0	0	0	0	0	0	0	0	0	0
AC015922.7	pseudogene	0	0	0	0	0	0	0	0	0	0	0	0
AC015923.1	antisense	0.876209	0	1.72944	0	0	0	1.20412	2.08911	0	0	1.02009	0
AC015933.2	antisense	2.62863	2.95582	11.2414	5.91805	4.54917	3.25656	6.02062	5.22277	5.40298	14.5823	5.10046	7.8158
AC015936.3	antisense	0	0	0	0	0	0	0	0	0	0	0	0
AC015969.3	antisense	0	0	0	0	0	0	0	0	0	0	0	0
AC015971.1	miRNA	0	0	0	0	0	0	0	0	0	0	0	0
AC015971.2	antisense	10.5145	11.8233	5.18833	9.86341	12.5102	15.1973	16.8577	7.31188	5.40298	17.7071	8.16074	8.79278
AC015977.5	pseudogene	0	0	0	0	0	0	0	0	0	0	0	0
AC015977.6	antisense	0	0	0	0	0	0	0	0	0	0	0	0
AC015987.1	antisense	0.876209	5.17269	0.864721	1.97268	1.13729	2.17104	2.40825	4.17821	6.48358	10.4159	5.10046	5.86185
AC015987.2	protein_coding	0	0	0	0	0	0	0	0	0	0	0	0
AC015989.1	protein_coding	0	0	0	0	0	0	0	0	0	0	0	0
AC015989.2	protein_coding	0	0	0	0	0	0	0	0	0	0	0	0
AC016113.1	miRNA	0	0	0	0	0	0	0	0	0	0	0	0
AC016178.1	miRNA	0	0	0	0	0	0	0	0	0	0	0	0
AC016178.2	miRNA	0	0	0	0	0	0	0	0	0	0	0	0
AC016194.1	miRNA	0	0	0	0	0	0	0	0	0	0	0	0
AC016251.1	protein_coding	0.876209	0	0	0	0	0	0	0	0	0	0	0
AC016292.1	antisense	0	0	0	0	0	0	0	0	0	0	0	0
AC016292.3	pseudogene	239.205	245.333	225.692	231.79	249.067	217.104	213.13	226.668	225.845	213.526	206.059	225.681
AC016405.1	pseudogene	29.7911	37.6867	40.6419	45.3717	31.8442	35.8222	39.7361	39.693	34.5791	31.2477	46.9243	46.8948
AC016405.2	miRNA	0	0	0	0	0	0	0	0	0	0	0	0
AC016543.1	miRNA	0	0	0	0	0	0	0	0	0	0	0	0
AC016553.1	miRNA	0	0	0	0	0	0	0	0	0	0	0	0
AC016559.1	protein_coding	0	0	0	0	0	0	0	0	0	1.04159	1.02009	0
AC016561.1	pseudogene	0	0	0	0	0	0	0	0	0	0	0	0
AC016575.1	miRNA	0	0	0	0	0	0	0	0	0	0	0	0
AC016582.2	lincRNA	0	0	0	0	0	0	0	0	0	0	0	0
AC016586.1	protein_coding	2.62863	6.6506	4.32361	5.91805	2.27459	8.68416	6.02062	4.17821	5.40298	9.37432	4.08037	3.9079
AC016597.1	miRNA	0	0	0	0	0	0	0	0	0	0	0	0
AC016626.1	pseudogene	0	0	0	0	0	0	0	0	0	0	0	0
AC016626.2	lincRNA	0	0	0	0	0	0	0	0	0	0	0	0
AC016629.3	antisense	1.75242	4.43373	0.864721	0.986341	1.13729	2.17104	0	0	0	2.08318	2.04019	0
AC016629.7	pseudogene	0	0	0	0	0	0	0	0	0	0	0	0
AC016629.8	antisense	51.6963	40.6425	44.9655	50.3034	47.7663	43.4208	42.1443	41.7821	64.8358	60.4123	56.1051	56.6646
AC016644.1	antisense	0.876209	2.21687	1.72944	0	2.27459	1.08552	1.20412	1.04455	2.16119	2.08318	1.02009	0.976976
AC016670.1	miRNA	0	0	0	0	0	0	0	0	0	0	0	0
AC016682.1	lincRNA	0	0	0	0	0	0	0	0	0	0	0	0
[truncated: 53,244 more rows]
