# Supplementary material for: NRF2 activation by cysteine as a survival mechanism for triple-negative breast cancer cells
Source: Oncogene. 2024 Apr 10;43(22):1701–13. doi: 10.1038/s41388-024-03025-0 (PMC11136656; doi:10.1038/s41388-024-03025-0)
Supplement: Supplementary file 4 — Dataset 4 [file 41388_2024_3025_MOESM4_ESM.xlsx]

## Sheet: All genes
Dataset S4. Gene list reporting the gene expression Fold Change of NRF2 transduced VS GFP transduced Hs 578T cells with Cyss
Gene	Type	baseMean	log2FoldChange	lfcSE	stat	pvalue	padj
7SK	lincRNA	3.54626	0.242046	0.987733	0.245052	0.806416
A1BG	protein_coding	31.755	0.202423	0.320754	0.631087	0.527984
A1BG-AS1	antisense	187.732	0.201376	0.144468	1.39392	0.163342	0.4952
A1CF	protein_coding	1.1963	-1.11973	1.86115	-0.601635	0.547417
A2M	protein_coding	3.21063	-0.434813	1.02109	-0.425834	0.670229
A2M-AS1	antisense	0.152472	-0.533235	4.08047	-0.13068	0.896029
A2ML1	protein_coding	2.63883	4.02402	1.51676	2.65302	0.0079774
A2ML1-AS1	antisense	0
A2ML1-AS2	antisense	0
A2MP1	pseudogene	1.04174	0.465299	1.84712	0.251906	0.801114
A3GALT2	protein_coding	1.2593	-0.347149	1.69073	-0.205325	0.837318
A4GALT	protein_coding	7.53916	0.178166	0.669997	0.265921	0.7903
A4GNT	protein_coding	13.9256	-0.157467	0.488266	-0.322503	0.747072
AAAS	protein_coding	1164.66	-0.00757297	0.0645498	-0.11732	0.906607	0.968672
AACS	protein_coding	975.072	0.041763	0.0668278	0.624934	0.532014	0.805048
AACSP1	pseudogene	5.48293	0.332995	0.801694	0.415364	0.677875
AADAC	protein_coding	3.65285	2.44138	1.09202	2.23565	0.0253748
AADACL2	protein_coding	0
AADACL3	protein_coding	0
AADACL4	protein_coding	0.152472	-0.533235	4.08047	-0.13068	0.896029
AADAT	protein_coding	448.474	0.154515	0.0917842	1.68346	0.0922868	0.384288
AAED1	protein_coding	557.784	-0.142963	0.0834235	-1.7137	0.0865837	0.372729
AAGAB	protein_coding	1726.3	-0.0346155	0.0539497	-0.641625	0.521117	0.800887
AAK1	protein_coding	667.539	-0.0375994	0.0812961	-0.462499	0.643723	0.862125
AAMDC	protein_coding	534.664	-0.0135915	0.0900534	-0.150927	0.880033	0.960342
AAMP	protein_coding	3693.93	0.0487951	0.0487244	1.00145	0.316609	0.659693
AANAT	protein_coding	0.982511	-0.566885	1.84274	-0.307631	0.758363
AAR2	protein_coding	2357.66	-0.0385925	0.0515264	-0.748984	0.453867	0.756721
AARD	protein_coding	7.58276	0.298591	0.658258	0.453608	0.650111
AARS	protein_coding	5729.18	0.0386179	0.0422687	0.913627	0.360913	0.692268
AARS2	protein_coding	1154.84	0.137307	0.0644673	2.12988	0.0331816	0.23912
AARSD1	protein_coding	119.645	0.203858	0.177914	1.14582	0.251869
AASDH	protein_coding	369.673	-0.0371006	0.102908	-0.360522	0.718456	0.902724
AASDHPPT	protein_coding	2839.11	-0.132808	0.0583189	-2.27727	0.0227704	0.197406
AASS	protein_coding	283.567	-0.0163018	0.115597	-0.141023	0.887852	0.962601
AATF	protein_coding	2966.72	-0.0507513	0.0452355	-1.12194	0.26189	0.609081
AATK	protein_coding	62.5355	0.0702695	0.242865	0.289336	0.772324
AATK-AS1	antisense	0.188421	1.39032	4.08047	0.340725	0.733311
AB015752.3	processed_transcript	2.30127	0.052343	1.19804	0.0436904	0.965151
AB019438.66	pseudogene	0.188421	1.39032	4.08047	0.340725	0.733311
AB019440.1	miRNA	0
AB019440.50	lincRNA	0
AB019441.29	pseudogene	2578.86	-0.134301	0.0505882	-2.65478	0.00793597	0.1097
ABAT	protein_coding	3.33967	2.78544	1.19825	2.32459	0.020094
ABC12-47043100G14.2	pseudogene	0
ABC7-42389800N19.1	pseudogene	158.079	0.07669	0.152149	0.504047	0.614228
ABC7-43041300I9.1	pseudogene	0
ABCA1	protein_coding	401.124	0.0534866	0.100519	0.532102	0.594655	0.836606
ABCA10	protein_coding	14.9159	0.403758	0.46955	0.859883	0.389853
ABCA11P	pseudogene	36.3617	-0.464984	0.312927	-1.48592	0.137301
ABCA12	protein_coding	8.48396	0.135143	0.651529	0.207425	0.835678
ABCA13	protein_coding	151.799	-0.0191777	0.156555	-0.122498	0.902504
ABCA17P	pseudogene	3.09718	-0.318124	1.04136	-0.305488	0.759994
ABCA2	protein_coding	1827.3	0.247282	0.0601982	4.1078	3.99449e-05	0.00276414
ABCA3	protein_coding	5.24185	-0.112147	0.801193	-0.139975	0.88868
ABCA4	protein_coding	23.599	0.343336	0.382524	0.897554	0.369423
ABCA5	protein_coding	453.172	0.162588	0.101085	1.60843	0.107741	0.415447
ABCA6	protein_coding	8.0677	0.601681	0.662572	0.908099	0.363826
ABCA7	protein_coding	203.768	0.2153	0.131414	1.63834	0.101352	0.403965
ABCA8	protein_coding	3.77785	0.314038	0.935243	0.335782	0.737035
ABCA9	protein_coding	25.8729	0.921921	0.369205	2.49704	0.0125234
ABCA9-AS1	antisense	0
ABCB1	protein_coding	7.89308	0.760855	0.659947	1.1529	0.24895
ABCB10	protein_coding	959.192	-0.106226	0.0814596	-1.30403	0.192222	0.533089
ABCB10P1	pseudogene	9.30895	-0.291263	0.606827	-0.479977	0.631243
ABCB10P3	pseudogene	0
ABCB10P4	pseudogene	0
ABCB11	protein_coding	2.47434	2.9352	1.45414	2.01852	0.0435375
ABCB4	protein_coding	4.18616	1.18368	0.909044	1.30212	0.192877
ABCB5	protein_coding	2.29178	0.0825518	1.25415	0.0658231	0.947519
ABCB6	protein_coding	207.336	0.227577	0.129375	1.75905	0.0785687	0.357858
ABCB7	protein_coding	662.103	-0.0643475	0.0773328	-0.832086	0.40536	0.725464
ABCB8	protein_coding	1609.63	0.0953861	0.0587637	1.62321	0.104544	0.409442
ABCB9	protein_coding	20.9915	-0.139093	0.398003	-0.349478	0.72673
ABCC1	protein_coding	2301.84	0.172649	0.0500266	3.45114	0.000558219	0.0208732
ABCC10	protein_coding	1689.4	0.0668036	0.056944	1.17315	0.240737	0.586838
ABCC11	protein_coding	2.17317	1.49446	1.38601	1.07825	0.280922
ABCC12	protein_coding	4.42585	-0.0689564	0.880912	-0.0782784	0.937607
ABCC13	pseudogene	0
ABCC2	protein_coding	108.373	0.488826	0.182558	2.67765	0.00741409
ABCC3	protein_coding	275.671	0.598821	0.118277	5.06288	4.1298e-07	5.71555e-05
ABCC4	protein_coding	1729.42	-0.0196696	0.0537232	-0.366128	0.71427	0.901106
ABCC5	protein_coding	4482.16	0.0269034	0.0422362	0.636974	0.524142	0.802113
ABCC5-AS1	antisense	0.830039	-0.135981	1.96179	-0.0693145	0.944739
ABCC6	protein_coding	7.49242	0.0981376	0.665364	0.147495	0.882742
ABCC6P1	pseudogene	0
ABCC6P2	pseudogene	5.06469	-0.168602	0.888649	-0.189728	0.849522
ABCC8	protein_coding	0
ABCC9	protein_coding	1723.64	-0.0531018	0.0677198	-0.78414	0.432958	0.74331
ABCD1	protein_coding	405.527	0.122656	0.0982485	1.24842	0.211876	0.559213
ABCD1P2	pseudogene	0
ABCD1P3	pseudogene	0
ABCD1P4	pseudogene	0
ABCD1P5	pseudogene	0
ABCD2	protein_coding	0
ABCD3	protein_coding	4078.43	-0.0996264	0.0524187	-1.90059	0.0573557	0.311224
ABCD4	protein_coding	474.035	0.120452	0.0911512	1.32145	0.18635	0.525817
ABCE1	protein_coding	5692.39	-0.105171	0.0589357	-1.7845	0.0743432	0.34883
ABCF1	protein_coding	7585.48	0.00389148	0.0402482	0.096687	0.922975	0.974357
ABCF2	protein_coding	5297.34	-0.0599069	0.0413217	-1.44977	0.147124	0.473658
ABCF2P1	pseudogene	244.939	-0.188753	0.129369	-1.45902	0.144559	0.470242
ABCF2P2	pseudogene	0
ABCF3	protein_coding	2834.79	0.0474036	0.0503989	0.940568	0.346927	0.682294
ABCG1	protein_coding	0
ABCG2	protein_coding	88.2969	0.117666	0.20469	0.574848	0.565394
ABCG4	protein_coding	33.4185	-0.0600111	0.333089	-0.180166	0.857023
ABCG5	protein_coding	0.489146	-0.439556	2.58841	-0.169817	0.865154
ABCG8	protein_coding	0.188421	1.39032	4.08047	0.340725	0.733311
ABHD1	protein_coding	4.21379	1.1318	0.917688	1.23331	0.217458
ABHD10	protein_coding	1741.81	-0.114409	0.0639384	-1.78936	0.0735561	0.347457
ABHD11	protein_coding	546.796	-0.0884576	0.0915591	-0.966126	0.333981	0.672991
ABHD12	protein_coding	2878.75	0.0500516	0.0501955	0.997133	0.3187	0.660979
ABHD12B	protein_coding	2.19466	0.215697	1.2326	0.174994	0.861084
ABHD13	protein_coding	723.943	0.00432231	0.0946523	0.0456651	0.963577	0.988632
ABHD14A	protein_coding	202.832	0.157178	0.137645	1.1419	0.253495	0.600708
ABHD14A-ACY1	protein_coding	6.60069	0.434531	0.738248	0.588598	0.556131
ABHD14B	protein_coding	809.061	0.0908613	0.0722449	1.25768	0.208506	0.554366
ABHD15	protein_coding	248.1	0.000815999	0.121796	0.00669969	0.994654	0.998479
ABHD16A	protein_coding	161.013	0.0628259	0.157323	0.399344	0.68964	0.887408
ABHD16B	protein_coding	101.175	0.15961	0.187357	0.851902	0.394268
ABHD17A	protein_coding	1068.2	0.149702	0.0726039	2.06189	0.0392178	0.260552
ABHD17AP1	pseudogene	0
ABHD17AP2	pseudogene	0
ABHD17AP3	pseudogene	24.2978	0.508354	0.366167	1.38831	0.165042
ABHD17AP4	pseudogene	0.875471	0.9639	2.09592	0.459894	0.645592
ABHD17AP5	pseudogene	20.9026	0.358026	0.395309	0.905687	0.365102
ABHD17AP6	pseudogene	1.31349	-0.326734	1.56883	-0.208267	0.835021
ABHD17B	protein_coding	480.86	-0.128085	0.107785	-1.18834	0.2347	0.581035
ABHD17C	protein_coding	603.433	-0.00821154	0.0826182	-0.0993915	0.920827	0.973891
ABHD2	protein_coding	8756.45	0.0615895	0.040905	1.50567	0.132152	0.452468
ABHD3	protein_coding	420.23	0.0223233	0.101633	0.219646	0.826147	0.940107
ABHD4	protein_coding	980.031	0.267943	0.0679613	3.94258	8.06084e-05	0.00477293
ABHD5	protein_coding	1289.97	-0.0829146	0.0620273	-1.33674	0.181306	0.518334
ABHD6	protein_coding	222.67	0.163503	0.129539	1.26218	0.206882	0.552536
ABHD8	protein_coding	262.692	0.111476	0.126821	0.879003	0.3794	0.705219
ABI1	protein_coding	1512.43	-0.0794569	0.0595189	-1.33499	0.181881	0.519247
ABI2	protein_coding	1760.97	-0.0669657	0.0556301	-1.20377	0.22868	0.575305
ABI3	protein_coding	0.188421	1.39032	4.08047	0.340725	0.733311
ABI3BP	protein_coding	173.927	-0.581625	0.150139	-3.87392	0.000107099	0.00585831
ABL1	protein_coding	4189.9	0.0684069	0.0452161	1.51289	0.130308	0.450449
ABL2	protein_coding	4252.75	-0.0319218	0.0456635	-0.699066	0.484511	0.775856
ABLIM1	protein_coding	96.0993	0.104909	0.188888	0.555406	0.578617
ABLIM2	protein_coding	0.709642	1.87413	2.27595	0.823448	0.410254
ABLIM3	protein_coding	1952.52	0.0380428	0.0533603	0.712942	0.475882	0.770958
ABO	processed_transcript	0
ABR	protein_coding	3917.32	0.0529126	0.0446242	1.18574	0.235726	0.581819
ABRA	protein_coding	1.1319	-0.966517	1.93057	-0.500638	0.616626
ABRACL	protein_coding	456.326	-0.0568912	0.0951709	-0.597779	0.549987	0.813962
ABT1	protein_coding	1368.04	0.0634347	0.0604823	1.04881	0.294263	0.641405
ABT1P1	pseudogene	0.182153	1.39032	4.08047	0.340725	0.733311
ABTB1	protein_coding	631.855	0.135034	0.079639	1.69558	0.0899657	0.38064
ABTB2	protein_coding	156.957	0.266641	0.148244	1.79866	0.0720729
AC000003.1	miRNA	0
AC000003.2	protein_coding	0
AC000029.1	miRNA	0
AC000032.2	antisense	12.1378	-0.434739	0.523205	-0.830915	0.406022
AC000036.4	antisense	0
AC000041.8	pseudogene	0
AC000067.1	lincRNA	4.50827	-0.202644	0.852139	-0.237806	0.812031
AC000068.10	antisense	2.33446	-1.61571	1.37789	-1.1726	0.240955
AC000068.5	antisense	10.22	0.623191	0.591816	1.05302	0.292334
AC000068.9	antisense	0
AC000077.2	pseudogene	0
AC000078.5	pseudogene	14.4089	0.555631	0.484621	1.14653	0.251577
AC000081.2	pseudogene	0
AC000089.3	pseudogene	198.339	-0.0387051	0.133513	-0.289898	0.771894	0.922266
AC000095.9	pseudogene	0
AC000099.1	antisense	0
AC000110.1	pseudogene	159.677	-0.0453288	0.146265	-0.309909	0.75663
AC000111.3	antisense	0
AC000111.4	pseudogene	0
AC000111.5	pseudogene	0
AC000111.6	antisense	0
AC000120.7	sense_overlapping	5.79118	0.194951	0.768285	0.253749	0.79969
AC000123.4	antisense	73.7938	-0.0916761	0.214896	-0.426606	0.669666
AC000124.1	lincRNA	0.152472	-0.533235	4.08047	-0.13068	0.896029
AC000362.1	pseudogene	0
AC000367.1	pseudogene	0
AC000370.2	antisense	0
AC000374.1	pseudogene	0
AC000403.1	miRNA	0
AC002044.4	sense_intronic	0.310781	0.428554	3.21402	0.133339	0.893925
AC002055.4	pseudogene	208.791	-0.0603452	0.134904	-0.44732	0.654644	0.866879
AC002056.3	pseudogene	263.804	-0.172653	0.12105	-1.4263	0.153783	0.481402
AC002056.5	antisense	0
AC002059.10	sense_intronic	2.1391	1.99689	1.33952	1.49075	0.136027
AC002064.4	antisense	3.90343	0.18382	0.930925	0.19746	0.843468
AC002064.5	lincRNA	0.952968	-0.612484	1.86038	-0.329225	0.741986
AC002066.1	antisense	7.1244	-0.385	0.679509	-0.566585	0.570996
AC002066.2	miRNA	0
AC002069.5	pseudogene	129.896	-0.09426	0.160933	-0.58571	0.55807
AC002069.6	pseudogene	0
AC002070.1	miRNA	0
AC002075.3	pseudogene	0
AC002075.4	pseudogene	1.99048	-0.0166689	1.29041	-0.0129176	0.989694
AC002076.10	antisense	0
AC002115.5	lincRNA	0.150647	-0.533235	4.08047	-0.13068	0.896029
AC002115.9	lincRNA	0
AC002116.7	antisense	8.49839	-0.0333893	0.624604	-0.0534568	0.957368
AC002116.8	processed_transcript	0
AC002117.1	antisense	2.60303	-1.83951	1.27618	-1.44143	0.149465
AC002127.2	pseudogene	0
AC002127.4	lincRNA	0
AC002128.4	pseudogene	0
AC002128.5	antisense	0
AC002306.1	antisense	0
AC002310.10	pseudogene	38.2177	0.0531043	0.302016	0.175833	0.860426
AC002310.12	antisense	20.516	-0.241475	0.417457	-0.578443	0.562965
AC002310.13	protein_coding	0
AC002310.17	pseudogene	2.66805	0.109276	1.13274	0.0964703	0.923147
AC002310.7	antisense	2.73585	0.774544	1.08954	0.710888	0.477153
AC002314.4	pseudogene	0
AC002331.1	lincRNA	0
AC002365.1	protein_coding	4.28705	-0.252839	0.889989	-0.284092	0.77634
AC002366.3	pseudogene	0.188421	1.39032	4.08047	0.340725	0.733311
AC002368.4	antisense	0.182153	1.39032	4.08047	0.340725	0.733311
AC002383.2	lincRNA	0.128628	-0.533235	4.08047	-0.13068	0.896029
AC002386.1	lincRNA	0
AC002395.1	miRNA	0
AC002398.11	antisense	39.1305	-0.00798622	0.294164	-0.0271488	0.978341
AC002398.12	antisense	1.16466	6.49684e-05	1.63517	3.9732e-05	0.999968
AC002398.13	antisense	9.34899	0.17603	0.618499	0.284608	0.775945
AC002398.5	lincRNA	0
AC002398.9	protein_coding	0
AC002400.1	pseudogene	0.970102	-3.19587	1.98023	-1.61389	0.106551
AC002401.1	antisense	1.01037	0.431604	1.79544	0.240389	0.810029
AC002429.4	pseudogene	0
AC002429.5	antisense	5.74156	-0.385512	0.795623	-0.484541	0.628002
AC002451.1	protein_coding	0
AC002451.3	antisense	0.128628	-0.533235	4.08047	-0.13068	0.896029
AC002454.1	antisense	39.1817	-0.574149	0.298543	-1.92317	0.0544591
AC002456.2	antisense	19.0992	0.120295	0.438845	0.274116	0.783995
AC002463.3	lincRNA	0
AC002465.2	antisense	0
AC002467.7	antisense	69.9475	-0.18233	0.234289	-0.778229	0.436434
AC002472.1	protein_coding	2.71199	-0.823691	1.15045	-0.715971	0.474009
AC002472.11	antisense	3.80111	-1.15277	0.978152	-1.17852	0.238591
AC002472.13	protein_coding	13.0837	0.605069	0.510013	1.18638	0.235473
AC002477.1	miRNA	0.574305	-0.933102	2.57695	-0.362096	0.717281
AC002480.2	lincRNA	2.0521	0.447378	1.25253	0.357181	0.720957
AC002480.3	antisense	35.2684	-0.284783	0.309409	-0.920409	0.357359
AC002480.4	antisense	8.86937	-0.582513	0.644044	-0.904461	0.365751
AC002480.5	sense_overlapping	5.99057	0.574558	0.761785	0.754227	0.450713
AC002485.1	miRNA	0
AC002486.2	pseudogene	0
AC002486.3	pseudogene	0.469521	-0.445328	2.6192	-0.170024	0.864991
AC002511.1	lincRNA	0
AC002511.2	lincRNA	0
AC002511.3	lincRNA	0
AC002519.6	pseudogene	117.358	-0.110581	0.169607	-0.651984	0.514412
AC002519.8	sense_intronic	0.69893	1.84829	2.42594	0.761888	0.446127
AC002523.1	pseudogene	0
AC002539.1	antisense	0
AC002539.2	miRNA	0
AC002542.2	pseudogene	0.128628	-0.533235	4.08047	-0.13068	0.896029
AC002543.2	pseudogene	0.889832	0.982608	2.00026	0.49124	0.623257
AC002550.5	antisense	0.128628	-0.533235	4.08047	-0.13068	0.896029
AC002551.1	sense_intronic	0
AC002553.1	protein_coding	2.66084	1.4801	1.27139	1.16416	0.244361
AC002553.4	pseudogene	0.429922	-2.01193	2.78405	-0.722661	0.469888
AC002558.1	miRNA	0
AC002978.1	miRNA	0
AC002979.1	miRNA	0
AC002981.1	miRNA	0
AC002984.2	pseudogene	0.362343	0.428555	3.05151	0.14044	0.888312
AC002985.3	protein_coding	0.188421	1.39032	4.08047	0.340725	0.733311
AC002992.1	miRNA	0
AC002994.1	pseudogene	0
AC003001.1	miRNA	0
AC003002.4	protein_coding	0
AC003002.6	protein_coding	5.56668	-0.700179	0.790398	-0.885857	0.375695
AC003003.5	sense_intronic	0.182153	1.39032	4.08047	0.340725	0.733311
AC003005.2	lincRNA	4.96784	0.0494695	0.807343	0.0612745	0.951141
AC003005.4	protein_coding	0
AC003006.1	miRNA	1.20483	0.757524	1.83992	0.411716	0.680548
AC003006.7	protein_coding	0
AC003009.1	antisense	0
AC003009.2	pseudogene	0
AC003029.1	pseudogene	0
AC003035.1	miRNA	0
AC003043.1	protein_coding	0
AC003045.1	pseudogene	0
AC003051.1	lincRNA	26.989	0.320916	0.355198	0.903485	0.366268
AC003075.4	antisense	8.40344	0.549022	0.627932	0.874333	0.381937
AC003079.1	pseudogene	0
AC003080.4	pseudogene	0.334625	0.428554	3.13398	0.136745	0.891233
AC003084.2	lincRNA	0
AC003087.4	pseudogene	0
AC003088.1	lincRNA	0.463253	-0.445262	2.62954	-0.169331	0.865537
AC003090.1	lincRNA	0
AC003092.1	lincRNA	19.2994	0.435214	0.419128	1.03838	0.299093
AC003092.2	lincRNA	1.15714	0.85615	1.76738	0.484417	0.62809
AC003101.1	protein_coding	1.73759	1.66845	1.47032	1.13475	0.256481
AC003102.1	protein_coding	0
AC003102.3	antisense	4.13378	-0.161159	0.887542	-0.181579	0.855913
AC003104.1	sense_intronic	7.12489	0.0229185	0.750778	0.0305264	0.975647
AC003658.1	miRNA	0.128628	-0.533235	4.08047	-0.13068	0.896029
AC003664.1	lincRNA	0
AC003665.1	antisense	62.9398	-0.0103772	0.230913	-0.0449401	0.964155
AC003666.1	miRNA	0
AC003681.1	miRNA	0
AC003682.16	lincRNA	2.34255	-0.397685	1.26824	-0.313572	0.753846
AC003682.17	pseudogene	0.128628	-0.533235	4.08047	-0.13068	0.896029
AC003956.1	antisense	6.0017	0.136042	0.782012	0.173964	0.861894
AC003958.2	antisense	0
AC003958.6	pseudogene	0
AC003968.1	miRNA	0
AC003973.1	pseudogene	0
AC003973.4	lincRNA	0
AC003973.5	lincRNA	0
AC003973.6	pseudogene	0
AC003984.1	lincRNA	0.152472	-0.533235	4.08047	-0.13068	0.896029
AC003985.1	lincRNA	0
AC003986.5	antisense	0
AC003986.6	antisense	25.3869	0.0333466	0.376823	0.0884941	0.929484
AC003986.7	antisense	6.97801	-0.478499	0.728207	-0.657092	0.511121
AC003988.1	lincRNA	0.362343	0.428555	3.05151	0.14044	0.888312
AC003989.3	pseudogene	0.152472	-0.533235	4.08047	-0.13068	0.896029
AC003989.4	pseudogene	0
AC003991.3	antisense	1.70734	0.414821	1.36708	0.303436	0.761557
AC004000.1	miRNA	0.467696	-0.439246	2.62239	-0.167499	0.866978
AC004004.2	pseudogene	0
AC004006.2	pseudogene	0
AC004009.3	lincRNA	0
AC004012.1	lincRNA	0
AC004014.3	lincRNA	0
AC004014.4	pseudogene	111.748	-0.128653	0.175795	-0.731834	0.46427
AC004016.1	miRNA	0.128628	-0.533235	4.08047	-0.13068	0.896029
AC004016.2	pseudogene	0.392024	2.30119	2.91814	0.788581	0.430357
AC004017.1	protein_coding	1.33676	-0.302919	1.59231	-0.190239	0.849122
AC004019.10	pseudogene	0.188421	1.39032	4.08047	0.340725	0.733311
AC004019.13	antisense	1.15657	-0.00669115	1.68906	-0.00396148	0.996839
AC004019.18	lincRNA	0
AC004022.7	pseudogene	0
AC004022.8	pseudogene	0
AC004041.2	antisense	2.83196	-0.909544	1.11491	-0.815801	0.414614
AC004051.2	lincRNA	0.188421	1.39032	4.08047	0.340725	0.733311
AC004052.1	miRNA	0
AC004053.1	antisense	0
AC004054.1	antisense	0
AC004057.1	pseudogene	0.618343	-1.04997	2.36568	-0.443833	0.657163
AC004062.2	pseudogene	0
AC004063.1	lincRNA	0
AC004066.2	pseudogene	15.6014	-0.0882936	0.466108	-0.189427	0.849758
AC004066.3	antisense	0
AC004067.5	antisense	6.51336	0.698488	0.76299	0.915461	0.35995
AC004069.1	pseudogene	0.150647	-0.533235	4.08047	-0.13068	0.896029
AC004069.2	lincRNA	8.23619	-0.564794	0.648845	-0.870461	0.384049
AC004070.1	lincRNA	0
AC004074.3	pseudogene	456.033	-0.0835545	0.0934231	-0.894367	0.371126	0.69979
AC004074.4	pseudogene	0
AC004076.7	protein_coding	0.665159	-2.66115	2.39105	-1.11296	0.265724
AC004076.9	protein_coding	0.954792	-0.6153	1.85963	-0.330872	0.740741
AC004079.1	miRNA	0
AC004112.4	antisense	6.12413	-0.26891	0.761934	-0.35293	0.724141
AC004112.5	pseudogene	0
AC004112.7	pseudogene	0.128628	-0.533235	4.08047	-0.13068	0.896029
AC004125.3	lincRNA	0
AC004129.7	pseudogene	0
AC004129.9	pseudogene	0
AC004156.3	lincRNA	4.81503	-0.844246	0.902736	-0.935209	0.349681
AC004158.2	lincRNA	12.4577	-0.107751	0.568073	-0.189678	0.849562
AC004158.3	lincRNA	0.209871	1.39032	4.00071	0.347518	0.728202
AC004159.1	pseudogene	0
AC004160.4	antisense	0.709642	1.87413	2.27595	0.823448	0.410254
AC004166.6	pseudogene	16.1514	0.16474	0.472092	0.348957	0.727122
AC004221.2	lincRNA	1.30335	0.412551	1.64185	0.251273	0.801603
AC004231.2	antisense	1.00775	0.414965	1.86398	0.222623	0.823829
AC004237.1	antisense	1.63753	-1.7572	1.59361	-1.10266	0.270177
AC004257.1	lincRNA	0.301294	-1.48751	3.46408	-0.429408	0.667626
AC004257.3	lincRNA	23.9827	-0.422175	0.374133	-1.12841	0.259147
AC004381.6	protein_coding	309.583	-0.156589	0.107157	-1.4613	0.143934	0.469439
AC004381.7	antisense	0
AC004383.3	pseudogene	3.89182	1.27539	0.962791	1.32468	0.185277
AC004386.3	pseudogene	0
AC004386.4	pseudogene	1.84223	0.173976	1.30754	0.133056	0.894149
AC004410.3	sense_intronic	4.71158	-0.0133321	0.875694	-0.0152247	0.987853
AC004447.2	antisense	313.202	0.0698587	0.111075	0.628932	0.529393	0.803779
AC004448.2	lincRNA	0
AC004448.5	lincRNA	0.182153	1.39032	4.08047	0.340725	0.733311
AC004449.6	lincRNA	5.68182	-0.347281	0.770325	-0.450825	0.652116
AC004453.8	pseudogene	5217.62	-0.0743884	0.0485061	-1.53359	0.125131	0.444539
AC004458.1	miRNA	0
AC004460.1	miRNA	0
AC004461.4	pseudogene	0.806195	-0.0822228	2.05273	-0.0400554	0.968049
AC004463.6	antisense	76.2411	-0.0164617	0.209821	-0.0784558	0.937465
AC004466.1	protein_coding	2.68859	0.431616	1.11461	0.387234	0.698583
AC004471.10	lincRNA	1.41493	1.18646	1.63973	0.723573	0.469328
AC004471.9	antisense	15.1856	0.126995	0.480415	0.264344	0.791515
AC004485.3	antisense	0
AC004490.1	antisense	3.83699	0.798524	0.971563	0.821896	0.411136
AC004492.1	miRNA	0
AC004510.3	lincRNA	0
AC004520.1	miRNA	0
AC004528.1	protein_coding	0
AC004528.4	antisense	0
AC004535.2	lincRNA	0
AC004538.3	processed_transcript	9.71898	0.271824	0.617566	0.440154	0.659826
AC004540.4	antisense	0
AC004540.5	lincRNA	0
AC004543.1	miRNA	0
AC004543.2	lincRNA	0.128628	-0.533235	4.08047	-0.13068	0.896029
AC004549.6	antisense	0.590056	-0.995179	2.39661	-0.415245	0.677963
AC004552.1	miRNA	0
AC004562.1	lincRNA	0.643581	0.402553	2.35792	0.170723	0.864441
AC004593.3	antisense	0
AC004595.1	miRNA	0
AC004603.4	lincRNA	0.376842	2.25862	3.18501	0.709141	0.478237
AC004609.1	pseudogene	0.188421	1.39032	4.08047	0.340725	0.733311
AC004623.2	antisense	0
AC004637.1	antisense	2.1788	-1.45789	1.30288	-1.11898	0.263151
AC004655.1	miRNA	0
AC004656.1	miRNA	0
AC004673.1	miRNA	0
AC004691.5	antisense	0.150647	-0.533235	4.08047	-0.13068	0.896029
AC004692.4	antisense	0.152472	-0.533235	4.08047	-0.13068	0.896029
AC004692.5	pseudogene	0.50547	1.29982	2.71586	0.478604	0.63222
AC004699.1	miRNA	0
AC004702.2	lincRNA	0
AC004706.1	pseudogene	0
AC004744.3	antisense	0.831864	-0.138437	2.03601	-0.0679946	0.94579
AC004745.1	miRNA	0
AC004769.1	miRNA	0
AC004771.1	pseudogene	3.04881	-0.337738	1.06184	-0.318069	0.750432
AC004775.5	lincRNA	0.565264	2.84331	2.7336	1.04013	0.298278
AC004791.2	processed_transcript	0
AC004797.1	pseudogene	1032.67	-0.150973	0.0680874	-2.21734	0.0265998	0.213524
AC004812.1	miRNA	0.128628	-0.533235	4.08047	-0.13068	0.896029
AC004817.1	protein_coding	0
AC004824.1	miRNA	0
AC004824.2	protein_coding	0
AC004832.1	pseudogene	0
AC004837.3	pseudogene	0
AC004837.4	antisense	0.128628	-0.533235	4.08047	-0.13068	0.896029
AC004837.5	antisense	5.60694	0.543701	0.770895	0.705285	0.480633
AC004840.8	lincRNA	1.13455	0.0280196	1.69639	0.0165173	0.986822
AC004840.9	lincRNA	39.978	-0.148175	0.3169	-0.467576	0.640088
AC004851.1	miRNA	0.128628	-0.533235	4.08047	-0.13068	0.896029
AC004854.4	antisense	0.796052	-0.203508	2.06416	-0.0985913	0.921463
AC004854.5	pseudogene	0.279275	-1.39685	3.28753	-0.424894	0.670914
AC004862.6	antisense	0
AC004866.1	pseudogene	0
AC004866.3	pseudogene	0
AC004869.2	lincRNA	0
AC004869.3	lincRNA	0
AC004870.3	lincRNA	0
AC004870.4	processed_transcript	2.06493	-0.207069	1.31129	-0.157912	0.874526
AC004870.5	pseudogene	0
AC004875.1	miRNA	0
AC004878.2	antisense	0
AC004878.3	pseudogene	0
AC004878.5	pseudogene	0
AC004878.6	pseudogene	0
AC004878.7	sense_intronic	0
AC004878.8	antisense	0
AC004889.1	pseudogene	0
AC004893.10	pseudogene	17.8023	-0.196447	0.446236	-0.440231	0.65977
AC004893.11	antisense	69.929	0.0890485	0.235442	0.378218	0.705269
AC004895.1	miRNA	0
AC004895.4	lincRNA	2.45863	1.28893	1.17854	1.09367	0.274098
AC004899.1	protein_coding	0
AC004899.3	pseudogene	5.22502	0.67811	0.836547	0.810606	0.417592
AC004901.1	processed_transcript	0
AC004906.3	antisense	0
AC004911.2	pseudogene	3.66387	-0.223014	0.964907	-0.231125	0.817218
AC004917.1	pseudogene	0
AC004920.2	pseudogene	0
AC004920.3	lincRNA	0.188421	1.39032	4.08047	0.340725	0.733311
AC004924.1	miRNA	0
AC004938.5	pseudogene	0
AC004941.3	antisense	0.128628	-0.533235	4.08047	-0.13068	0.896029
AC004941.5	pseudogene	168.717	-0.0987533	0.152845	-0.646099	0.518215	0.798863
AC004943.1	miRNA	0
AC004945.1	pseudogene	0.676999	0.609137	2.4485	0.24878	0.803531
AC004947.2	lincRNA	0
AC004951.5	pseudogene	5.93854	-0.269734	0.769647	-0.350465	0.72599
AC004951.6	lincRNA	8.70048	-0.0517884	0.637023	-0.0812976	0.935205
AC004967.7	pseudogene	132.54	0.0948556	0.170173	0.557406	0.57725
AC004969.1	miRNA	0
AC004980.1	miRNA	0
AC004980.10	pseudogene	3.81088	-0.0459548	0.953624	-0.0481896	0.961565
AC004980.11	pseudogene	0
AC004980.7	pseudogene	141.248	-0.172147	0.159898	-1.0766	0.281658
AC004980.8	pseudogene	0
AC004980.9	pseudogene	2.27899	-0.438938	1.27521	-0.344209	0.730689
AC004985.12	pseudogene	3.99157	-0.102128	0.972651	-0.104999	0.916376
AC004987.10	pseudogene	0
AC004987.9	pseudogene	68.4926	-0.0505693	0.223345	-0.226418	0.820876
AC004988.1	antisense	4.06018	1.346	0.928391	1.44982	0.14711
AC005000.1	pseudogene	0
AC005000.2	miRNA	0
AC005003.1	protein_coding	71.9003	-0.163385	0.214832	-0.760528	0.446939
AC005007.3	pseudogene	0.150647	-0.533235	4.08047	-0.13068	0.896029
AC005008.2	protein_coding	0.485272	-0.521317	2.59178	-0.201143	0.840587
AC005008.3	pseudogene	0.128628	-0.533235	4.08047	-0.13068	0.896029
AC005009.1	antisense	0
AC005009.2	antisense	0.152472	-0.533235	4.08047	-0.13068	0.896029
AC005013.1	pseudogene	0
AC005013.5	lincRNA	0
AC005014.5	pseudogene	95.8949	-0.0518263	0.196443	-0.263824	0.791915
AC005017.2	pseudogene	0
AC005019.2	pseudogene	0
AC005019.3	lincRNA	0.669249	0.31573	2.4555	0.128581	0.897689
AC005020.1	miRNA	0
AC005022.1	lincRNA	1.57132	-0.124681	1.56954	-0.0794381	0.936684
AC005027.3	sense_overlapping	3.23714	0.106782	1.05455	0.101258	0.919345
AC005029.1	lincRNA	2.58648	-1.8307	1.27658	-1.43406	0.151555
AC005033.6	pseudogene	0
AC005034.2	pseudogene	0.182153	1.39032	4.08047	0.340725	0.733311
AC005034.3	pseudogene	55.2939	-0.263787	0.248334	-1.06223	0.288132
AC005037.1	pseudogene	0
AC005037.2	miRNA	0
AC005037.3	antisense	1.60268	-0.796251	1.4758	-0.539539	0.589515
AC005037.4	pseudogene	0.301294	-1.48751	3.46408	-0.429408	0.667626
AC005037.6	pseudogene	0
AC005040.3	pseudogene	0.310781	0.428554	3.21402	0.133339	0.893925
AC005041.11	pseudogene	0
AC005041.17	antisense	0.918945	2.34564	2.00849	1.16786	0.242862
AC005042.2	pseudogene	4.50574	-0.39637	0.869921	-0.45564	0.648649
AC005042.3	pseudogene	0
AC005042.4	antisense	8.79021	0.362175	0.623163	0.581189	0.561113
AC005042.5	lincRNA	0
AC005048.1	miRNA	0
AC005062.2	sense_overlapping	1.19056	0.0388331	1.67604	0.0231695	0.981515
AC005071.1	miRNA	0.150647	-0.533235	4.08047	-0.13068	0.896029
AC005076.5	antisense	21.7873	-0.0206913	0.394784	-0.0524117	0.958201
AC005077.12	pseudogene	0.693318	0.396789	2.30312	0.172284	0.863215
AC005077.14	pseudogene	1.59947	1.38063	1.52825	0.903404	0.366311
AC005077.5	pseudogene	0
AC005077.7	pseudogene	0.2811	-1.40415	3.27971	-0.428131	0.668556
AC005077.8	pseudogene	0
AC005077.9	pseudogene	0
AC005082.1	protein_coding	0.150647	-0.533235	4.08047	-0.13068	0.896029
AC005082.12	lincRNA	0
AC005083.1	processed_transcript	0.62783	0.489147	2.37749	0.205741	0.836993
AC005086.1	pseudogene	0.279275	-1.39685	3.28753	-0.424894	0.670914
AC005086.2	pseudogene	0
AC005086.3	pseudogene	0.950574	-0.534518	1.92475	-0.277709	0.781236
AC005086.4	pseudogene	0.128628	-0.533235	4.08047	-0.13068	0.896029
AC005088.1	miRNA	0
AC005094.2	pseudogene	0
AC005102.1	pseudogene	0
AC005104.3	antisense	18.3516	0.206257	0.423094	0.487498	0.625905
AC005105.2	pseudogene	0
AC005150.1	lincRNA	0
AC005152.2	processed_transcript	5.44763	-0.0114147	0.810921	-0.0140763	0.988769
AC005152.3	lincRNA	0
AC005154.6	processed_transcript	513.246	0.129351	0.0855493	1.512	0.130534	0.450923
AC005154.7	pseudogene	10.0397	0.333398	0.580157	0.574668	0.565516
AC005154.8	pseudogene	2.97077	-2.05248	1.20481	-1.70357	0.0884611
AC005159.1	miRNA	0
AC005160.3	sense_intronic	0
AC005161.1	miRNA	0
AC005162.4	antisense	0
AC005162.5	antisense	0.182153	1.39032	4.08047	0.340725	0.733311
AC005176.1	pseudogene	0.150647	-0.533235	4.08047	-0.13068	0.896029
AC005176.2	pseudogene	0
AC005176.3	pseudogene	0
AC005178.1	pseudogene	0
AC005189.6	pseudogene	0
AC005195.1	miRNA	0
AC005197.2	antisense	0.128628	-0.533235	4.08047	-0.13068	0.896029
AC005215.1	miRNA	0
AC005220.3	antisense	0.490971	-0.445549	2.58541	-0.172332	0.863177
AC005224.2	antisense	40.3494	-0.26863	0.312142	-0.860602	0.389457
AC005229.1	miRNA	21.141	0.0566837	0.400117	0.141668	0.887342
AC005229.5	pseudogene	0
AC005229.7	pseudogene	20.1322	-0.459372	0.452561	-1.01505	0.310082
AC005235.1	lincRNA	0.188421	1.39032	4.08047	0.340725	0.733311
AC005237.2	pseudogene	0.514815	-0.529584	2.69858	-0.196245	0.844418
AC005237.4	antisense	1.42054	2.01182	1.65123	1.21838	0.22308
AC005251.4	pseudogene	0
AC005253.2	antisense	49.0841	0.0951137	0.267107	0.356088	0.721775
AC005253.4	antisense	0
AC005255.3	pseudogene	531.559	-0.0144565	0.0869217	-0.166316	0.867908	0.956131
AC005255.5	pseudogene	0
AC005255.6	pseudogene	0
AC005256.1	lincRNA	6.39092	-0.10832	0.737891	-0.146796	0.883293
AC005262.2	antisense	0
AC005262.3	antisense	0
AC005262.4	pseudogene	1.60896	2.23238	1.60095	1.39441	0.163194
AC005264.2	antisense	3.14697	0.592026	1.03249	0.573399	0.566375
AC005276.1	lincRNA	0.453765	-2.07535	2.735	-0.758813	0.447965
AC005280.1	pseudogene	1.09173	-2.0787	2.00978	-1.03429	0.301
AC005281.1	lincRNA	10.1781	-0.56624	0.619665	-0.913785	0.36083
AC005281.2	antisense	0.310781	0.428554	3.21402	0.133339	0.893925
AC005284.1	miRNA	0
AC005288.1	miRNA	0
AC005300.5	pseudogene	0
AC005301.8	lincRNA	0.303119	-1.49217	3.19128	-0.467576	0.640088
AC005304.1	lincRNA	0.930949	-0.576105	1.86965	-0.308135	0.757979
AC005306.3	antisense	23.999	-0.101917	0.377548	-0.269945	0.787203
AC005307.1	lincRNA	15.8218	0.520989	0.47897	1.08773	0.276716
AC005307.3	lincRNA	8.08193	-0.844724	0.653599	-1.29242	0.196212
AC005324.6	antisense	0
AC005324.7	lincRNA	0
AC005326.2	pseudogene	0
AC005329.7	antisense	9.01239	0.34639	0.60815	0.56958	0.568963
AC005330.2	lincRNA	0.467127	-0.355619	2.7875	-0.127576	0.898484
AC005336.4	pseudogene	5.11477	1.22262	0.848042	1.4417	0.149386
AC005336.5	pseudogene	56.4564	-0.123196	0.253666	-0.485663	0.627206
AC005339.2	antisense	0
AC005351.1	pseudogene	12.8522	-0.272557	0.511308	-0.533057	0.593994
AC005355.1	lincRNA	0.732917	1.91024	2.16166	0.883688	0.376865
AC005355.2	lincRNA	0.188421	1.39032	4.08047	0.340725	0.733311
AC005356.1	lincRNA	2.96979	0.949844	1.07693	0.881992	0.377781
AC005357.1	pseudogene	0.469521	-0.445328	2.6192	-0.170024	0.864991
AC005358.1	protein_coding	0
AC005358.3	antisense	0.150647	-0.533235	4.08047	-0.13068	0.896029
AC005363.9	pseudogene	0
AC005370.1	miRNA	0
AC005375.1	miRNA	0.152472	-0.533235	4.08047	-0.13068	0.896029
AC005387.2	antisense	4.48473	-0.15262	0.882472	-0.172946	0.862694
AC005387.3	antisense	3.51949	-0.10895	0.972218	-0.112063	0.910773
AC005391.2	antisense	0.921462	-1.81112	1.99133	-0.909501	0.363086
AC005392.13	lincRNA	2.24569	-0.401292	1.20147	-0.334001	0.738379
AC005394.1	lincRNA	0.150647	-0.533235	4.08047	-0.13068	0.896029
AC005399.1	pseudogene	0
AC005477.1	protein_coding	0
AC005481.5	protein_coding	0.182153	1.39032	4.08047	0.340725	0.733311
AC005484.5	processed_transcript	0
AC005487.2	lincRNA	0
AC005488.1	protein_coding	1.44781	-0.512517	1.54093	-0.332602	0.739435
AC005488.11	pseudogene	0.150647	-0.533235	4.08047	-0.13068	0.896029
AC005493.1	protein_coding	0
AC005498.3	lincRNA	1.98674	-1.27568	1.37311	-0.929046	0.352865
AC005498.4	lincRNA	0
AC005513.1	miRNA	0
AC005517.3	pseudogene	12.0795	0.642773	0.523572	1.22767	0.219571
AC005518.2	sense_intronic	0
AC005519.4	sense_overlapping	23.0191	0.150189	0.384646	0.390461	0.696196
AC005522.6	pseudogene	0
AC005522.7	lincRNA	0
AC005523.2	antisense	0
AC005523.3	lincRNA	2.56004	-0.743373	1.26353	-0.588332	0.556309
AC005532.5	processed_transcript	4.21555	0.0286039	0.920165	0.0310856	0.975201
AC005534.6	pseudogene	0.398293	2.31877	2.90228	0.798945	0.424322
AC005534.8	antisense	2.03444	0.900898	1.26957	0.709609	0.477946
AC005537.2	processed_transcript	0.188421	1.39032	4.08047	0.340725	0.733311
AC005538.5	antisense	0
AC005539.2	pseudogene	0
AC005540.3	antisense	3.08187	0.42273	1.0311	0.409981	0.68182
AC005544.1	protein_coding	0
AC005546.2	lincRNA	7.56514	0.359174	0.663925	0.540986	0.588517
AC005549.1	miRNA	0
AC005549.2	miRNA	0
AC005549.3	protein_coding	0.209871	1.39032	4.00071	0.347518	0.728202
AC005550.3	antisense	1.42431	-0.600443	1.55121	-0.387081	0.698696
AC005550.4	lincRNA	0.152472	-0.533235	4.08047	-0.13068	0.896029
AC005550.5	lincRNA	0
AC005559.2	antisense	0
AC005559.3	pseudogene	1.12659	-2.20478	1.95542	-1.12752	0.259522
AC005562.1	processed_transcript	67.0099	-0.09852	0.22248	-0.442827	0.657891
AC005588.2	pseudogene	0
AC005592.1	lincRNA	0.209871	1.39032	4.00071	0.347518	0.728202
AC005592.2	antisense	9.10016	-0.301417	0.622277	-0.484378	0.628118
AC005592.3	lincRNA	0.490971	-0.445549	2.58541	-0.172332	0.863177
AC005594.3	antisense	17.8301	0.312107	0.443842	0.703194	0.481935
AC005597.1	antisense	0
AC005606.1	protein_coding	0
AC005606.14	lincRNA	0
AC005606.15	lincRNA	0
AC005609.1	protein_coding	0.152472	-0.533235	4.08047	-0.13068	0.896029
AC005609.2	pseudogene	0
AC005614.3	antisense	2.68772	-0.0115562	1.17365	-0.00984641	0.992144
AC005614.5	processed_transcript	0.362343	0.428555	3.05151	0.14044	0.888312
AC005616.1	lincRNA	0.695143	0.393614	2.1995	0.178956	0.857972
AC005616.2	lincRNA	0
AC005618.1	pseudogene	7.29159	0.199908	0.699209	0.285906	0.77495
AC005618.6	lincRNA	3.16228	-0.118627	1.05062	-0.112911	0.910101
AC005621.1	miRNA	0
AC005624.2	lincRNA	22.1976	-0.130704	0.385057	-0.33944	0.734278
AC005625.1	antisense	0
AC005626.3	pseudogene	0
AC005631.1	miRNA	0
AC005682.5	processed_transcript	51.5441	0.00761304	0.25886	0.0294098	0.976538
AC005682.6	pseudogene	10.7284	-0.10637	0.562678	-0.189041	0.85006
AC005682.7	pseudogene	1.86303	0.687293	1.43269	0.479723	0.631424
AC005682.8	lincRNA	3.63099	0.404517	0.960328	0.421228	0.673588
AC005686.1	miRNA	0
AC005701.1	miRNA	0.762599	3.27206	2.16745	1.50964	0.131136
AC005702.1	miRNA	2.85764	0.616008	1.07437	0.573364	0.566398
AC005702.2	miRNA	0.209871	1.39032	4.00071	0.347518	0.728202
AC005702.3	miRNA	2.23108	-0.444783	1.25931	-0.353196	0.723942
AC005702.4	miRNA	3.49827	-0.0923191	1.0048	-0.0918781	0.926795
AC005703.2	lincRNA	0
AC005703.3	lincRNA	0.772071	-1.444	2.18465	-0.660975	0.508628
AC005722.4	pseudogene	0
AC005725.1	miRNA	0
AC005730.2	pseudogene	0
AC005740.3	pseudogene	1.1882	-1.12958	1.73893	-0.649583	0.515962
AC005740.4	pseudogene	0
AC005740.5	antisense	1.44955	0.0688841	1.59062	0.0433064	0.965457
AC005740.6	antisense	0.946699	-0.627447	1.93244	-0.324693	0.745414
AC005741.2	pseudogene	0
AC005754.7	antisense	3.25227	-0.433988	1.0233	-0.424108	0.671487
AC005754.8	lincRNA	3.67638	1.43348	0.97835	1.4652	0.142866
AC005757.6	antisense	1.6442	1.41283	1.49776	0.943301	0.345527
AC005757.7	lincRNA	0
AC005758.1	pseudogene	0.152472	-0.533235	4.08047	-0.13068	0.896029
AC005772.2	lincRNA	0
AC005775.2	antisense	3.57115	0.5623	0.967567	0.581149	0.56114
AC005776.1	pseudogene	2.81849	1.56373	1.12009	1.39608	0.162691
AC005777.3	pseudogene	0
AC005779.1	pseudogene	0
AC005779.2	protein_coding	0.485272	-0.521317	2.59178	-0.201143	0.840587
AC005780.1	lincRNA	0.128628	-0.533235	4.08047	-0.13068	0.896029
AC005783.1	miRNA	0
AC005785.2	processed_transcript	15.2982	0.0744169	0.479798	0.1551	0.876742
AC005786.3	pseudogene	0.677568	0.477784	2.21706	0.215504	0.829374
AC005786.5	lincRNA	0.572215	1.4069	2.61075	0.538888	0.589964
AC005786.7	antisense	0
AC005789.11	lincRNA	8.50888	0.204669	0.674675	0.303359	0.761616
AC005789.9	antisense	0
AC005794.1	pseudogene	0
AC005795.1	pseudogene	1534.22	-0.00916487	0.0566338	-0.161827	0.871442	0.956805
AC005808.3	lincRNA	0
AC005822.1	pseudogene	602.595	-0.0149094	0.0824382	-0.180856	0.856481	0.953333
AC005831.1	pseudogene	0
AC005838.2	pseudogene	0
AC005841.1	protein_coding	1.55194	-0.0962025	1.57833	-0.0609522	0.951397
AC005863.1	lincRNA	3.14901	-0.753015	1.0471	-0.71914	0.472054
AC005863.2	lincRNA	0.128628	-0.533235	4.08047	-0.13068	0.896029
AC005884.1	pseudogene	28.9236	0.216122	0.357587	0.604392	0.545583
AC005926.1	miRNA	0
AC005932.1	antisense	22.965	-0.469855	0.391451	-1.20029	0.230027
AC005943.4	processed_transcript	13.8361	-0.312698	0.500278	-0.625049	0.531939
AC005943.5	lincRNA	96.9658	-0.00594637	0.18865	-0.0315206	0.974854
AC005944.2	antisense	0
AC005954.3	sense_intronic	2.98222	0.619806	1.11816	0.554311	0.579366
AC005954.4	antisense	1.36687	-0.325427	1.65594	-0.19652	0.844203
AC006000.5	lincRNA	0.398293	2.31877	2.90228	0.798945	0.424322
AC006001.1	pseudogene	0.709074	1.91027	2.17919	0.876596	0.380706
AC006003.3	sense_intronic	0
AC006004.1	antisense	0
AC006007.1	lincRNA	1.29525	0.408548	1.60533	0.254494	0.799114
AC006011.4	pseudogene	0
AC006014.1	protein_coding	0
AC006014.10	pseudogene	0
AC006014.7	pseudogene	0
AC006014.8	pseudogene	0.152472	-0.533235	4.08047	-0.13068	0.896029
AC006019.3	antisense	0
AC006019.4	antisense	0
AC006022.4	pseudogene	0
AC006023.8	pseudogene	0.340893	0.428555	3.11441	0.137604	0.890553
AC006024.4	pseudogene	22.8815	-0.264288	0.381477	-0.692801	0.488434
AC006026.1	miRNA	0
AC006026.10	pseudogene	143.733	0.0100509	0.179891	0.0558721	0.955444
AC006026.12	pseudogene	0
AC006026.13	antisense	0
AC006026.9	pseudogene	542.942	-0.060764	0.0910925	-0.667058	0.504735	0.789365
AC006028.11	pseudogene	45.1534	0.066983	0.270826	0.247328	0.804654
AC006033.22	pseudogene	2.61306	1.42245	1.15066	1.2362	0.216385
AC006035.1	pseudogene	0
AC006037.2	lincRNA	0
AC006041.1	lincRNA	0
AC006042.6	antisense	0.188421	1.39032	4.08047	0.340725	0.733311
AC006042.7	antisense	1.90524	1.24633	1.35491	0.919858	0.357647
AC006042.8	pseudogene	4.93051	0.522419	0.810267	0.64475	0.519089
AC006045.3	pseudogene	0
AC006050.2	processed_transcript	0
AC006070.12	pseudogene	0
AC006076.1	lincRNA	0.303119	-1.49217	3.19128	-0.467576	0.640088
AC006077.4	pseudogene	0.150647	-0.533235	4.08047	-0.13068	0.896029
AC006080.1	miRNA	0
AC006111.1	pseudogene	4.2702	-0.813015	0.890991	-0.912484	0.361514
AC006115.1	miRNA	0
AC006115.3	antisense	0
AC006115.6	pseudogene	0
AC006116.1	miRNA	0
AC006116.12	antisense	0.182153	1.39032	4.08047	0.340725	0.733311
AC006116.13	pseudogene	0.651674	0.413463	2.24221	0.1844	0.8537
AC006116.14	pseudogene	0
AC006116.15	sense_intronic	0.544496	1.33705	2.50908	0.532885	0.594113
AC006116.17	antisense	3.7468	-0.211251	0.950938	-0.22215	0.824197
AC006116.19	sense_intronic	1.96085	0.382226	1.35939	0.281174	0.778577
AC006116.20	protein_coding	9.46612	0.464374	0.614167	0.756103	0.449587
AC006116.21	lincRNA	1.57176	1.3545	1.58196	0.856215	0.391879
AC006116.22	pseudogene	61.0332	0.0898425	0.239145	0.375681	0.707154
AC006116.24	sense_intronic	5.17182	-0.151383	0.821527	-0.18427	0.853802
AC006116.27	pseudogene	0
AC006126.3	protein_coding	0
AC006126.4	lincRNA	0
AC006129.1	lincRNA	0.97247	3.61469	1.99996	1.80738	0.0707025
AC006129.2	lincRNA	0.182153	1.39032	4.08047	0.340725	0.733311
AC006129.4	lincRNA	0.150647	-0.533235	4.08047	-0.13068	0.896029
AC006130.1	miRNA	0
AC006130.3	antisense	0
AC006130.4	pseudogene	0
AC006132.1	protein_coding	0.182153	1.39032	4.08047	0.340725	0.733311
AC006133.3	pseudogene	0
AC006145.1	miRNA	0
AC006150.1	antisense	0.463253	-0.445262	2.62954	-0.169331	0.865537
AC006150.2	miRNA	0.188421	1.39032	4.08047	0.340725	0.733311
AC006153.3	pseudogene	0.739186	1.92134	2.25134	0.85342	0.393426
AC006156.1	protein_coding	0
AC006156.2	pseudogene	0
AC006159.3	lincRNA	5.51137	-0.0885225	0.817706	-0.108257	0.913792
AC006159.4	antisense	2.35662	0.446812	1.17068	0.381668	0.702707
AC006159.5	antisense	7.22106	-0.580296	0.696216	-0.8335	0.404563
AC006160.4	pseudogene	0.128628	-0.533235	4.08047	-0.13068	0.896029
AC006160.5	antisense	2.03961	-0.267863	1.32606	-0.201999	0.839917
AC006195.2	pseudogene	0.871684	-0.132436	2.22595	-0.0594963	0.952557
AC006196.1	lincRNA	2.5102	4.98585	1.54256	3.2322	0.00122841
AC006227.1	lincRNA	0
AC006262.10	antisense	0
AC006262.4	lincRNA	0
AC006262.5	lincRNA	0.742527	-1.44139	2.11321	-0.682086	0.495185
AC006262.6	processed_transcript	0.128628	-0.533235	4.08047	-0.13068	0.896029
AC006272.1	lincRNA	0.3328	0.428554	3.13978	0.136492	0.891432
AC006272.2	lincRNA	0
AC006273.4	lincRNA	3.28814	0.453159	1.01695	0.445607	0.655881
AC006273.5	lincRNA	10.8412	0.948447	0.553525	1.71347	0.0866268
AC006273.7	lincRNA	1.30917	-2.44047	1.77182	-1.37738	0.168395
AC006277.2	antisense	3.4108	0.387329	1.00862	0.384019	0.700964
AC006296.1	lincRNA	0
AC006296.2	lincRNA	0
AC006322.1	miRNA	0
AC006326.3	pseudogene	0
AC006326.5	pseudogene	0
AC006328.1	miRNA	0
AC006328.9	pseudogene	0
AC006335.10	pseudogene	0
AC006335.11	pseudogene	0
AC006335.2	pseudogene	0
AC006335.6	pseudogene	0
AC006355.3	pseudogene	0.152472	-0.533235	4.08047	-0.13068	0.896029
AC006366.3	pseudogene	0
AC006369.2	antisense	1.03743	1.42479	1.90313	0.748656	0.454065
AC006369.3	lincRNA	0
AC006371.1	miRNA	0
AC006372.1	protein_coding	0.150647	-0.533235	4.08047	-0.13068	0.896029
AC006372.4	lincRNA	0.128628	-0.533235	4.08047	-0.13068	0.896029
AC006372.5	lincRNA	0
AC006372.6	antisense	0
AC006373.1	lincRNA	0
AC006377.1	miRNA	0.3328	0.428554	3.13978	0.136492	0.891432
AC006378.2	antisense	4.21781	-0.211629	0.908529	-0.232936	0.815811
AC006380.1	miRNA	0
AC006380.3	lincRNA	0
AC006390.4	pseudogene	0
AC006427.2	pseudogene	0
AC006432.1	miRNA	0
AC006435.1	protein_coding	0
AC006445.6	pseudogene	0
AC006445.7	pseudogene	0.152472	-0.533235	4.08047	-0.13068	0.896029
AC006445.8	lincRNA	0
AC006449.1	protein_coding	0
AC006452.1	miRNA	0
AC006455.1	protein_coding	0
AC006458.3	lincRNA	0
AC006460.2	antisense	2.43833	-0.173855	1.1769	-0.147723	0.882562
AC006461.2	pseudogene	0.150647	-0.533235	4.08047	-0.13068	0.896029
AC006465.4	pseudogene	63.6072	-0.0511801	0.23317	-0.219497	0.826263
AC006466.5	pseudogene	0
AC006480.1	miRNA	0.958667	-0.527589	1.85236	-0.28482	0.775782
AC006481.1	lincRNA	0
AC006482.1	lincRNA	0.317049	0.428554	3.19206	0.134256	0.8932
AC006483.1	miRNA	0
AC006483.5	pseudogene	2.38924	-1.05994	1.22214	-0.867286	0.385785
AC006486.1	protein_coding	28.615	0.114758	0.342649	0.334915	0.737689
AC006486.9	protein_coding	0
AC006487.1	miRNA	0
AC006499.1	pseudogene	0
AC006499.2	pseudogene	0
AC006499.3	pseudogene	0.209871	1.39032	4.00071	0.347518	0.728202
AC006499.4	pseudogene	0
AC006499.5	pseudogene	0
AC006499.6	pseudogene	0
AC006499.7	pseudogene	0
AC006499.8	pseudogene	0
AC006499.9	pseudogene	0
AC006509.4	pseudogene	0
AC006509.7	pseudogene	32.0377	-0.255239	0.328554	-0.776856	0.437244
AC006534.1	miRNA	0
AC006534.2	miRNA	0
AC006538.1	sense_intronic	31.7817	0.0617613	0.325852	0.189538	0.849671
AC006538.4	protein_coding	0
AC006539.1	miRNA	0.150647	-0.533235	4.08047	-0.13068	0.896029
AC006539.2	pseudogene	0
AC006539.3	pseudogene	0.816109	-1.52538	2.15531	-0.707734	0.47911
AC006539.4	pseudogene	0
AC006547.13	antisense	80.7846	-0.0941933	0.2166	-0.434873	0.663655
AC006547.14	protein_coding	43.1225	0.304254	0.280026	1.08652	0.277248
AC006547.15	antisense	0
AC006547.8	antisense	0
AC006548.19	pseudogene	0
AC006548.26	pseudogene	0
AC006552.1	lincRNA	0
AC006557.1	miRNA	1.41665	-1.42984	1.69637	-0.842877	0.399297
AC006926.1	miRNA	0
AC006942.4	antisense	1.89953	-1.17651	1.36525	-0.861755	0.388822
AC006946.12	pseudogene	3.09481	0.282452	1.10284	0.256114	0.797863
AC006946.15	protein_coding	1.02042	1.41105	1.89297	0.745418	0.456019
AC006946.16	lincRNA	31.0095	-0.201481	0.329494	-0.611485	0.540878
AC006946.17	lincRNA	2.36126	-0.0174541	1.23465	-0.0141369	0.988721
AC006947.1	sense_intronic	0.152472	-0.533235	4.08047	-0.13068	0.896029
AC006953.1	miRNA	0.843965	-0.19355	2.13952	-0.0904641	0.927918
AC006960.5	pseudogene	0
AC006960.7	antisense	0
AC006967.1	protein_coding	0
AC006978.6	pseudogene	88.638	0.0491779	0.198644	0.247568	0.804469
AC006987.4	pseudogene	0
AC006987.5	pseudogene	0
AC006987.6	pseudogene	0
AC006987.7	pseudogene	0
AC006988.1	miRNA	0
AC006989.2	pseudogene	0
AC006994.1	pseudogene	0
AC006994.2	antisense	0.722861	0.453352	2.27379	0.199382	0.841964
AC006994.3	miRNA	0
AC006995.8	pseudogene	0
AC007000.10	pseudogene	0.615724	-1.05848	2.36868	-0.446867	0.654971
AC007000.11	pseudogene	1.52701	0.101481	1.45998	0.0695085	0.944585
AC007000.12	pseudogene	0.882995	1.06485	2.00856	0.530154	0.596005
AC007003.1	processed_transcript	0
AC007009.1	antisense	0
AC007009.2	miRNA	0
AC007014.1	pseudogene	113.944	-0.199314	0.173701	-1.14746	0.251193
AC007016.3	pseudogene	0.279275	-1.39685	3.28753	-0.424894	0.670914
AC007025.1	miRNA	0
AC007036.4	sense_intronic	0.392024	2.30119	2.91814	0.788581	0.430357
AC007036.5	sense_overlapping	0
AC007036.6	lincRNA	1.01219	0.428374	1.73856	0.246396	0.805375
AC007038.7	antisense	16.7998	-0.234306	0.453845	-0.516268	0.605667
AC007040.1	miRNA	0
AC007040.11	protein_coding	37.0495	0.0122849	0.305162	0.0402569	0.967888
AC007040.2	miRNA	0
AC007040.3	miRNA	0
AC007040.5	lincRNA	0
AC007040.6	antisense	1.89101	-0.0191403	1.33549	-0.0143321	0.988565
AC007040.7	antisense	21.8704	0.127757	0.389502	0.328	0.742912
AC007040.8	antisense	0
AC007041.1	miRNA	0
AC007041.2	pseudogene	303.037	-0.178054	0.109062	-1.6326	0.102553	0.405551
AC007050.1	miRNA	0
AC007050.17	antisense	0.82252	1.08516	2.27267	0.477484	0.633018
AC007050.18	pseudogene	0.128628	-0.533235	4.08047	-0.13068	0.896029
AC007056.1	miRNA	0
AC007064.22	pseudogene	0
AC007064.24	lincRNA	0.542671	1.33707	2.51144	0.53239	0.594456
AC007064.25	pseudogene	0
AC007078.4	antisense	0.150647	-0.533235	4.08047	-0.13068	0.896029
AC007091.1	lincRNA	0.754367	1.94589	2.23937	0.868943	0.384878
AC007092.1	lincRNA	1.29386	-0.356152	1.6068	-0.221653	0.824584
AC007096.1	miRNA	0
AC007098.1	antisense	0.360518	0.428555	3.05663	0.140205	0.888498
AC007099.1	antisense	3.93894	0.274775	0.959742	0.286301	0.774647
AC007099.2	antisense	0.152472	-0.533235	4.08047	-0.13068	0.896029
AC007106.1	lincRNA	0.128628	-0.533235	4.08047	-0.13068	0.896029
AC007114.1	miRNA	0
AC007115.3	pseudogene	0
AC007126.1	lincRNA	0.700842	0.522261	2.29664	0.227402	0.820111
AC007128.1	antisense	0
AC007131.1	lincRNA	0
AC007131.2	lincRNA	0
AC007131.3	miRNA	0
AC007136.1	pseudogene	0
AC007161.5	lincRNA	0.310781	0.428554	3.21402	0.133339	0.893925
AC007163.10	pseudogene	0.574305	-0.933102	2.57695	-0.362096	0.717281
AC007163.11	pseudogene	0.921338	2.31928	2.00646	1.15591	0.24772
AC007163.3	lincRNA	0.830039	-0.135981	1.96179	-0.0693145	0.944739
AC007163.6	antisense	1.11937	0.00853341	1.70255	0.00501215	0.996001
AC007163.8	pseudogene	16.7009	0.455598	0.453833	1.00389	0.315432
AC007163.9	pseudogene	1.04814	1.44385	1.81962	0.793491	0.427492
AC007179.1	lincRNA	0
AC007179.2	miRNA	0
AC007182.6	antisense	0.952399	-0.539148	1.85625	-0.29045	0.771472
AC007192.6	antisense	0
AC007193.10	antisense	0
AC007193.6	lincRNA	0.182153	1.39032	4.08047	0.340725	0.733311
AC007193.8	antisense	0
AC007193.9	antisense	0
AC007204.1	protein_coding	2.79717	0.616588	1.11068	0.555143	0.578797
AC007204.2	lincRNA	4.27365	-0.281599	0.908674	-0.309901	0.756637
AC007216.1	miRNA	0
AC007216.2	protein_coding	0
AC007228.11	antisense	15.79	-0.636695	0.462919	-1.37539	0.16901
AC007228.5	lincRNA	0
AC007228.8	pseudogene	1.88183	0.120837	1.36596	0.0884631	0.929509
AC007228.9	lincRNA	56.2535	0.085946	0.260343	0.330126	0.741305
AC007229.3	pseudogene	119.785	0.0566365	0.189084	0.299531	0.764535
AC007237.2	pseudogene	0
AC007238.1	pseudogene	1190.27	-0.101381	0.06767	-1.49816	0.134091	0.455711
AC007241.1	miRNA	0
AC007242.1	miRNA	0.362343	0.428555	3.05151	0.14044	0.888312
AC007246.3	antisense	32.3589	0.0386274	0.344242	0.11221	0.910657
AC007248.6	pseudogene	0
AC007248.7	pseudogene	0
AC007249.3	lincRNA	0.188421	1.39032	4.08047	0.340725	0.733311
AC007250.4	lincRNA	0
AC007251.2	lincRNA	0.209871	1.39032	4.00071	0.347518	0.728202
AC007253.1	pseudogene	0.679961	0.358038	2.31699	0.154527	0.877194
AC007255.8	antisense	4.64509	0.22958	0.827384	0.277477	0.781414
AC007256.5	pseudogene	248.556	-0.181172	0.124087	-1.46004	0.14428	0.470032
AC007271.3	antisense	0.188421	1.39032	4.08047	0.340725	0.733311
AC007272.1	pseudogene	0
AC007272.3	pseudogene	0
AC007274.2	pseudogene	0
AC007274.5	pseudogene	0
AC007276.5	pseudogene	71.9885	0.0342591	0.218099	0.15708	0.875181
AC007277.3	antisense	0
AC007278.2	sense_intronic	0.150647	-0.533235	4.08047	-0.13068	0.896029
AC007278.3	sense_intronic	0.182153	1.39032	4.08047	0.340725	0.733311
AC007279.2	pseudogene	3.7356	0.739593	0.970495	0.762078	0.446013
AC007282.6	pseudogene	20.7294	0.185835	0.402491	0.461713	0.644287
AC007283.4	pseudogene	0.182153	1.39032	4.08047	0.340725	0.733311
AC007283.5	lincRNA	0
AC007285.6	antisense	13.2284	-0.68205	0.517318	-1.31843	0.187358
AC007285.7	antisense	2.58854	-0.358051	1.20433	-0.297303	0.766235
AC007292.1	pseudogene	2.55552	0.607452	1.14379	0.531085	0.59536
AC007292.3	antisense	11.4372	-0.263722	0.54102	-0.487452	0.625938
AC007292.4	antisense	0.643443	-1.05836	2.33925	-0.452437	0.650954
AC007292.6	antisense	11.4884	-0.104407	0.546354	-0.191097	0.84845
AC007292.7	antisense	0.128628	-0.533235	4.08047	-0.13068	0.896029
AC007308.6	antisense	14.2902	0.437313	0.49234	0.888233	0.374415
AC007308.7	antisense	0
AC007312.3	pseudogene	0.150647	-0.533235	4.08047	-0.13068	0.896029
AC007316.3	pseudogene	0
AC007317.1	lincRNA	0.128628	-0.533235	4.08047	-0.13068	0.896029
AC007318.5	pseudogene	2465.68	-0.0844347	0.0537977	-1.56948	0.116535	0.430391
AC007319.1	antisense	2.51214	-0.150513	1.187	-0.126801	0.899098
AC007322.1	pseudogene	0
AC007322.3	pseudogene	0
AC007322.5	pseudogene	0
AC007322.7	pseudogene	0
AC007326.9	pseudogene	0
AC007327.5	antisense	0.152472	-0.533235	4.08047	-0.13068	0.896029
AC007327.6	pseudogene	0.209871	1.39032	4.00071	0.347518	0.728202
AC007333.1	miRNA	0
AC007339.1	miRNA	0
AC007347.1	pseudogene	0
AC007349.4	lincRNA	0
AC007349.5	lincRNA	0
AC007349.7	antisense	0
AC007353.1	miRNA	0
AC007358.1	miRNA	0
AC007359.6	lincRNA	0
AC007362.1	pseudogene	135.559	-0.0516571	0.174082	-0.29674	0.766665
AC007362.3	antisense	1.96082	1.88197	1.3955	1.3486	0.177465
AC007364.1	lincRNA	0.832433	-0.23212	2.12977	-0.108988	0.913212
AC007365.1	lincRNA	0.128628	-0.533235	4.08047	-0.13068	0.896029
AC007365.2	miRNA	0
AC007365.3	lincRNA	5.3801	-0.0191611	0.780922	-0.0245364	0.980425
AC007365.4	pseudogene	0.182153	1.39032	4.08047	0.340725	0.733311
AC007375.1	protein_coding	0
AC007377.1	protein_coding	0
AC007381.2	lincRNA	0
AC007381.3	lincRNA	0
AC007382.1	protein_coding	11.677	0.233264	0.562659	0.414574	0.678454
AC007383.3	lincRNA	19.4374	-0.244262	0.422492	-0.578146	0.563166
AC007383.4	antisense	0
AC007383.6	pseudogene	0.128628	-0.533235	4.08047	-0.13068	0.896029
AC007386.2	lincRNA	0
AC007386.3	pseudogene	0.339068	0.428555	3.12004	0.137355	0.89075
AC007386.4	antisense	0
AC007387.2	pseudogene	0.467696	-0.439246	2.62239	-0.167499	0.866978
AC007389.1	pseudogene	0.996441	0.483461	1.86997	0.258539	0.795991
AC007389.2	pseudogene	0.188421	1.39032	4.08047	0.340725	0.733311
AC007389.3	lincRNA	0.128628	-0.533235	4.08047	-0.13068	0.896029
AC007389.4	miRNA	0
AC007390.4	pseudogene	0
AC007390.5	protein_coding	1263.98	-0.14834	0.0760617	-1.95026	0.0511455	0.294048
AC007391.2	lincRNA	2.1788	-1.45789	1.30288	-1.11898	0.263151
AC007392.3	lincRNA	0.489146	-0.439556	2.58841	-0.169817	0.865154
AC007392.4	lincRNA	0.150647	-0.533235	4.08047	-0.13068	0.896029
AC007394.3	pseudogene	0
AC007395.3	antisense	0
AC007395.4	pseudogene	42.8111	-0.355447	0.286834	-1.23921	0.215269
AC007401.1	pseudogene	0.520652	1.33728	2.54097	0.526286	0.59869
AC007401.2	protein_coding	2.99711	-0.663121	1.07165	-0.618786	0.536057
AC007402.1	miRNA	0
AC007403.1	lincRNA	0
AC007403.2	lincRNA	0
AC007403.3	lincRNA	0
AC007405.2	protein_coding	0
AC007405.4	lincRNA	0
AC007405.6	lincRNA	0
AC007405.8	antisense	0
AC007421.1	protein_coding	0.677568	0.477784	2.21706	0.215504	0.829374
AC007422.1	lincRNA	0.152472	-0.533235	4.08047	-0.13068	0.896029
AC007431.1	protein_coding	0
AC007435.1	miRNA	0
AC007436.1	miRNA	0
AC007450.1	miRNA	0
AC007461.1	protein_coding	0
AC007461.2	lincRNA	1.20392	0.994485	1.8449	0.539047	0.589854
AC007463.2	lincRNA	0
AC007464.1	lincRNA	0.463253	-0.445262	2.62954	-0.169331	0.865537
AC007486.1	miRNA	0
AC007528.1	miRNA	0
AC007535.1	miRNA	0
AC007551.1	miRNA	0.128628	-0.533235	4.08047	-0.13068	0.896029
AC007551.2	pseudogene	0
AC007551.3	lincRNA	9.52607	-0.0606924	0.596966	-0.101668	0.91902
AC007556.3	antisense	0
AC007557.1	protein_coding	0
AC007557.2	antisense	0.188421	1.39032	4.08047	0.340725	0.733311
AC007557.3	lincRNA	0
AC007557.4	antisense	0
AC007559.1	pseudogene	0.152472	-0.533235	4.08047	-0.13068	0.896029
AC007560.1	pseudogene	176.392	0.0249391	0.144597	0.172473	0.863066	0.954742
AC007560.2	miRNA	0
AC007562.1	pseudogene	0
AC007563.1	antisense	0
AC007563.3	lincRNA	0.303119	-1.49217	3.19128	-0.467576	0.640088
AC007563.4	pseudogene	0.376842	2.25862	3.18501	0.709141	0.478237
AC007563.5	antisense	0.150647	-0.533235	4.08047	-0.13068	0.896029
AC007566.10	antisense	8.6637	0.0653385	0.643826	0.101485	0.919166
AC007566.11	pseudogene	0
AC007567.1	miRNA	0.128628	-0.533235	4.08047	-0.13068	0.896029
AC007568.1	pseudogene	0
AC007611.1	miRNA	0
AC007618.3	pseudogene	0.50547	1.29982	2.71586	0.478604	0.63222
AC007620.3	antisense	729.654	-0.0868216	0.190161	-0.45657	0.64798	0.863515
AC007631.1	lincRNA	0
AC007652.1	lincRNA	0
AC007677.2	pseudogene	0
AC007679.1	pseudogene	0
AC007679.3	antisense	0.360518	0.428555	3.05663	0.140205	0.888498
AC007679.4	pseudogene	0.188421	1.39032	4.08047	0.340725	0.733311
AC007680.2	lincRNA	0
AC007682.1	lincRNA	0
AC007682.2	miRNA	0
AC007682.3	miRNA	0
AC007690.1	pseudogene	0
AC007731.1	miRNA	0
AC007740.1	antisense	0
AC007742.3	pseudogene	0
AC007742.7	pseudogene	0
AC007743.1	antisense	25.2508	-0.426163	0.368293	-1.15713	0.247219
AC007750.5	antisense	86.5582	0.105486	0.197232	0.534831	0.592767
AC007773.1	miRNA	1.10749	-0.86036	1.8332	-0.469322	0.638839
AC007773.2	antisense	16.7877	0.180432	0.444026	0.406354	0.684483
AC007773.3	protein_coding	0
AC007787.2	antisense	2.94936	-0.566742	1.13301	-0.500208	0.616929
AC007790.4	pseudogene	0
AC007795.1	lincRNA	0
AC007796.1	antisense	3.56475	0.295124	0.975658	0.302487	0.762281
AC007842.1	miRNA	0.362343	0.428555	3.05151	0.14044	0.888312
AC007875.2	pseudogene	0
AC007875.3	pseudogene	0
AC007879.1	lincRNA	0.279275	-1.39685	3.28753	-0.424894	0.670914
AC007879.2	lincRNA	8.16281	0.228858	0.657482	0.348082	0.727779
AC007879.3	lincRNA	1.3231	-2.45972	1.78518	-1.37786	0.168247
AC007879.4	lincRNA	1.02991	1.28875	3.92744	0.328141	0.742805
AC007879.5	antisense	6.94605	0.429735	0.773152	0.555822	0.578333
AC007879.6	lincRNA	0
AC007879.7	lincRNA	102.996	0.055729	0.181545	0.30697	0.758866
AC007880.1	lincRNA	0
AC007881.1	miRNA	0.188421	1.39032	4.08047	0.340725	0.733311
AC007881.2	miRNA	0
AC007881.4	pseudogene	0
AC007899.3	pseudogene	0.385884	-1.88173	3.13547	-0.600143	0.548411
AC007919.1	miRNA	0
AC007919.18	pseudogene	0.689002	-2.70415	2.2149	-1.22089	0.222126
AC007919.19	pseudogene	0.463253	-0.445262	2.62954	-0.169331	0.865537
AC007919.2	protein_coding	0.954792	-0.6153	1.85963	-0.330872	0.740741
AC007948.1	lincRNA	0
AC007950.1	lincRNA	0
AC007952.1	protein_coding	0
AC007952.4	lincRNA	0.304943	-1.50174	3.44822	-0.435512	0.663191
AC007952.5	protein_coding	0
AC007952.6	protein_coding	0
AC007956.1	protein_coding	0
AC007965.1	protein_coding	0
AC007966.1	antisense	0.128628	-0.533235	4.08047	-0.13068	0.896029
AC007967.2	pseudogene	0
AC007967.3	pseudogene	0
AC007967.4	pseudogene	0
AC007969.4	pseudogene	2.61625	-1.76924	1.25472	-1.41006	0.158521
AC007969.5	pseudogene	1467.21	0.0575175	0.0691493	0.831787	0.405529	0.725464
AC007970.1	antisense	17.2486	-0.11937	0.44007	-0.271253	0.786196
AC008045.1	miRNA	0
AC008060.5	antisense	0
AC008060.7	protein_coding	0
AC008060.8	lincRNA	0
AC008063.2	antisense	0
AC008063.3	lincRNA	2.84003	1.2171	1.12418	1.08265	0.278963
AC008064.1	miRNA	0.152472	-0.533235	4.08047	-0.13068	0.896029
AC008065.1	pseudogene	0.51299	-0.520417	2.55059	-0.204038	0.838324
AC008067.2	antisense	0
AC008069.1	lincRNA	0
AC008069.2	pseudogene	0
AC008072.1	pseudogene	0
AC008073.7	antisense	0
AC008073.9	antisense	0
AC008074.3	antisense	0.752543	1.94592	2.24083	0.868391	0.38518
AC008074.4	lincRNA	0
AC008074.5	pseudogene	0.128628	-0.533235	4.08047	-0.13068	0.896029
AC008079.9	antisense	0.301294	-1.48751	3.46408	-0.429408	0.667626
AC008085.1	miRNA	0
AC008088.4	lincRNA	0
AC008122.1	miRNA	0
AC008132.1	protein_coding	1.02568	-1.9921	2.00382	-0.994152	0.320149
AC008132.12	pseudogene	1.53479	-1.55991	1.57886	-0.987995	0.323155
AC008132.13	protein_coding	0.128628	-0.533235	4.08047	-0.13068	0.896029
AC008132.14	pseudogene	0
AC008147.1	pseudogene	0
AC008147.2	pseudogene	0.643443	-1.05836	2.33925	-0.452437	0.650954
AC008154.4	antisense	0
AC008154.5	lincRNA	0
AC008155.1	pseudogene	0.620168	-1.05394	2.25399	-0.467589	0.640079
AC008155.2	pseudogene	0
AC008163.4	lincRNA	0.150647	-0.533235	4.08047	-0.13068	0.896029
AC008163.6	pseudogene	0
AC008166.1	miRNA	0
AC008171.1	pseudogene	0
AC008173.1	pseudogene	0.150647	-0.533235	4.08047	-0.13068	0.896029
AC008174.3	antisense	0.188421	1.39032	4.08047	0.340725	0.733311
AC008175.1	lincRNA	0
AC008264.4	pseudogene	0.150647	-0.533235	4.08047	-0.13068	0.896029
AC008265.2	pseudogene	0.279275	-1.39685	3.28753	-0.424894	0.670914
AC008267.1	protein_coding	0.279275	-1.39685	3.28753	-0.424894	0.670914
AC008268.1	lincRNA	0.339068	0.428555	3.12004	0.137355	0.89075
AC008268.2	pseudogene	0
AC008269.2	lincRNA	0.209871	1.39032	4.00071	0.347518	0.728202
AC008271.1	protein_coding	0
AC008277.1	antisense	0.2811	-1.40415	3.27971	-0.428131	0.668556
AC008278.2	antisense	0.978636	-0.659129	1.93468	-0.340691	0.733336
AC008278.3	antisense	0
AC008280.1	pseudogene	0.152472	-0.533235	4.08047	-0.13068	0.896029
AC008280.3	pseudogene	0
AC008281.1	lincRNA	0
AC008372.1	protein_coding	1.28964	-0.296036	1.62178	-0.182537	0.855161
AC008387.1	protein_coding	0
AC008391.1	miRNA	0.188421	1.39032	4.08047	0.340725	0.733311
AC008394.1	protein_coding	0.334625	0.428554	3.13398	0.136745	0.891233
AC008397.1	miRNA	0
AC008410.1	miRNA	0
AC008427.2	pseudogene	146.429	-0.0400492	0.153194	-0.261427	0.793763
AC008440.10	lincRNA	0.591881	-0.999573	2.39452	-0.417442	0.676355
AC008440.5	antisense	0
AC008443.1	protein_coding	0
AC008498.1	protein_coding	0.150647	-0.533235	4.08047	-0.13068	0.896029
AC008536.1	miRNA	0
AC008555.1	pseudogene	0
AC008555.2	pseudogene	0
AC008565.1	pseudogene	0
AC008581.1	miRNA	0
AC008592.3	pseudogene	6.27723	0.113092	0.722449	0.15654	0.875607
AC008592.4	antisense	0
AC008592.5	processed_transcript	1.42387	-3.74138	1.74586	-2.143	0.0321128
AC008592.7	lincRNA	0
AC008592.8	lincRNA	0.182153	1.39032	4.08047	0.340725	0.733311
AC008625.1	miRNA	0.152472	-0.533235	4.08047	-0.13068	0.896029
AC008671.1	miRNA	0
AC008674.1	miRNA	0
AC008686.1	protein_coding	2.48442	-0.168681	1.15058	-0.146605	0.883444
AC008691.1	lincRNA	0
AC008694.2	pseudogene	1.42989	1.12422	1.63332	0.688304	0.491261
AC008694.3	antisense	0
AC008697.1	lincRNA	1.02977	0.370013	1.85281	0.199703	0.841713
AC008703.1	lincRNA	0.128628	-0.533235	4.08047	-0.13068	0.896029
AC008703.2	miRNA	0
AC008706.1	miRNA	0
AC008731.1	pseudogene	0
AC008738.1	pseudogene	0
AC008738.2	miRNA	0.152472	-0.533235	4.08047	-0.13068	0.896029
AC008746.10	pseudogene	0
AC008746.12	lincRNA	3.54527	0.860661	0.9752	0.882548	0.377481
AC008746.3	antisense	0.526921	1.35301	2.53183	0.534399	0.593065
AC008746.5	pseudogene	4.10242	0.0898679	0.8836	0.101707	0.91899
AC008746.9	pseudogene	0
AC008747.1	miRNA	0
AC008752.1	miRNA	0
AC008752.2	miRNA	0
AC008752.3	miRNA	0
AC008753.3	pseudogene	0.580446	2.8724	2.38144	1.20616	0.227755
AC008753.4	lincRNA	0
AC008753.6	antisense	2.95085	0.607865	1.07558	0.565153	0.57197
AC008780.1	miRNA	0
AC008781.7	antisense	2.46993	1.25916	1.17695	1.06985	0.284687
AC008834.1	lincRNA	0.188421	1.39032	4.08047	0.340725	0.733311
AC008834.2	pseudogene	0
AC008836.1	miRNA	0
AC008850.3	pseudogene	0
AC008865.1	pseudogene	0
AC008869.1	miRNA	0.150647	-0.533235	4.08047	-0.13068	0.896029
AC008914.1	protein_coding	0
AC008937.2	antisense	0.897049	-1.74158	2.08193	-0.836522	0.402861
AC008937.3	antisense	5.68867	-0.957787	0.781459	-1.22564	0.220334
AC008938.1	miRNA	0
AC008940.1	lincRNA	0.182153	1.39032	4.08047	0.340725	0.733311
AC008948.1	protein_coding	0
AC008949.1	miRNA	0
AC008964.1	protein_coding	0
AC008967.1	miRNA	0
AC008982.2	sense_intronic	77.865	0.117561	0.218739	0.537451	0.590956
AC008984.2	processed_transcript	0
AC008984.5	pseudogene	0
AC008984.6	pseudogene	0
AC008984.7	pseudogene	0
AC008991.1	lincRNA	0
AC008992.1	lincRNA	0
AC009005.2	antisense	2.6426	1.43368	1.14284	1.25449	0.209662
AC009009.1	miRNA	0
AC009014.3	lincRNA	3.31893	0.163773	1.01196	0.161837	0.871434
AC009035.1	miRNA	0
AC009041.1	pseudogene	0
AC009041.2	protein_coding	0
AC009052.12	processed_transcript	0.128628	-0.533235	4.08047	-0.13068	0.896029
AC009060.1	protein_coding	0
AC009061.1	pseudogene	0.279275	-1.39685	3.28753	-0.424894	0.670914
AC009065.1	protein_coding	0
AC009065.2	miRNA	1.74075	0.489769	1.43645	0.340959	0.733135
AC009065.3	miRNA	0
AC009080.1	miRNA	0
AC009081.1	miRNA	0
AC009093.1	pseudogene	0
AC009095.4	antisense	3.93532	0.55117	0.918243	0.600244	0.548344
AC009107.1	pseudogene	0
AC009110.1	lincRNA	0
AC009120.10	lincRNA	0
AC009120.3	pseudogene	9.34126	-0.0705045	0.609719	-0.115634	0.907942
AC009120.4	lincRNA	0.701411	0.407546	2.19374	0.185777	0.852619
AC009120.5	lincRNA	10.09	0.43233	0.566543	0.763102	0.445403
AC009120.6	antisense	15.5596	-0.287943	0.470648	-0.611802	0.540669
AC009120.8	pseudogene	0.360518	0.428555	3.05663	0.140205	0.888498
AC009121.1	miRNA	0
AC009132.1	miRNA	0
AC009133.12	antisense	48.179	-0.36101	0.277421	-1.30131	0.193153
AC009133.14	antisense	22.8724	-0.117977	0.382673	-0.308298	0.757856
AC009133.15	antisense	0
AC009133.17	antisense	0
AC009133.20	antisense	0
AC009133.21	lincRNA	0
AC009134.1	antisense	0
AC009142.1	miRNA	0.339068	0.428555	3.12004	0.137355	0.89075
AC009158.1	lincRNA	0
AC009159.1	miRNA	0
AC009161.1	pseudogene	0
AC009166.5	antisense	0
AC009196.1	miRNA	0
AC009227.2	antisense	0.811767	3.33985	2.25944	1.47817	0.139362
AC009227.3	lincRNA	0
AC009228.1	antisense	0
AC009229.4	pseudogene	0.584218	-2.44826	2.34081	-1.0459	0.295606
AC009229.5	lincRNA	170.101	0.0343442	0.157837	0.217593	0.827746	0.940107
AC009229.6	lincRNA	83.6189	0.132714	0.199129	0.666469	0.505111
AC009232.2	lincRNA	0
AC009234.1	pseudogene	0
AC009234.2	miRNA	0
AC009236.1	processed_transcript	2.90477	-0.644856	1.15835	-0.556704	0.57773
AC009236.2	lincRNA	0
AC009237.10	pseudogene	0.338499	0.428555	3.12181	0.137278	0.890811
AC009237.11	pseudogene	25.7816	-0.0740149	0.378459	-0.195569	0.844947
AC009237.13	pseudogene	0
AC009237.14	pseudogene	0
AC009237.16	pseudogene	5.28417	-0.291403	0.814009	-0.357985	0.720355
AC009237.17	pseudogene	0
AC009237.2	pseudogene	0
AC009237.4	pseudogene	0
AC009237.5	pseudogene	0
AC009237.6	pseudogene	0
AC009237.8	pseudogene	237.881	0.0328065	0.122578	0.267639	0.788977	0.928005
AC009238.6	pseudogene	0
AC009238.7	pseudogene	0
AC009238.8	pseudogene	1.58646	0.833671	1.56403	0.533026	0.594015
AC009245.3	pseudogene	29.4631	0.0831072	0.342874	0.242384	0.808482
AC009262.2	lincRNA	0
AC009263.2	pseudogene	0
AC009274.6	pseudogene	1.13273	0.0314053	1.75857	0.0178584	0.985752
AC009276.4	lincRNA	0.303119	-1.49217	3.19128	-0.467576	0.640088
AC009297.1	miRNA	0
AC009299.1	miRNA	0.188421	1.39032	4.08047	0.340725	0.733311
AC009299.2	antisense	1.21819	0.78766	1.66621	0.472725	0.636409
AC009299.3	lincRNA	0.128628	-0.533235	4.08047	-0.13068	0.896029
AC009299.4	pseudogene	0.850233	-0.179498	2.13432	-0.0841008	0.932976
AC009299.5	pseudogene	688.513	0.0119843	0.0806139	0.148663	0.88182	0.960738
AC009302.2	pseudogene	179.92	-0.00213289	0.139813	-0.0152553	0.987829	0.997002
AC009302.4	pseudogene	0
AC009303.1	antisense	1.26179	-1.14119	1.67586	-0.68096	0.495897
AC009303.3	pseudogene	1.58832	-0.113202	1.47213	-0.0768966	0.938706
AC009305.1	antisense	0
AC009305.2	miRNA	0
AC009310.1	pseudogene	0
AC009312.1	antisense	0
AC009313.1	antisense	0
AC009313.2	pseudogene	0
AC009336.1	miRNA	0
AC009336.24	lincRNA	0
AC009362.2	pseudogene	146.992	-0.0941294	0.170435	-0.552289	0.580751
AC009365.3	protein_coding	0.150647	-0.533235	4.08047	-0.13068	0.896029
AC009365.4	antisense	0.128628	-0.533235	4.08047	-0.13068	0.896029
AC009403.2	protein_coding	73.7699	0.0458997	0.214158	0.214326	0.830293
AC009404.2	lincRNA	18.4132	0.184655	0.432162	0.427282	0.669174
AC009410.1	lincRNA	0
AC009411.1	lincRNA	0
AC009411.2	lincRNA	0
AC009413.2	pseudogene	1.20382	-2.26224	1.82777	-1.23771	0.215825
AC009414.1	pseudogene	0
AC009469.1	pseudogene	0
AC009473.1	antisense	3.91749	0.265933	0.967411	0.274892	0.7834
AC009474.1	pseudogene	0
AC009474.2	pseudogene	0
AC009477.7	pseudogene	0
AC009478.1	lincRNA	0
AC009478.2	miRNA	0
AC009480.1	miRNA	0.301294	-1.48751	3.46408	-0.429408	0.667626
AC009480.3	antisense	0.303119	-1.49217	3.19128	-0.467576	0.640088
AC009480.4	pseudogene	0
AC009487.4	antisense	0
AC009487.5	3prime_overlapping_ncrna	0
AC009492.1	lincRNA	3.63728	-1.05764	1.08333	-0.976291	0.32892
AC009494.3	pseudogene	0
AC009495.1	miRNA	0
AC009495.2	lincRNA	7.99668	0.856984	0.645599	1.32743	0.184368
AC009495.3	lincRNA	3.1797	0.584406	1.01106	0.578015	0.563254
AC009495.4	lincRNA	2.06776	-0.749812	1.29766	-0.577819	0.563386
AC009498.1	lincRNA	0.596324	-0.99532	2.38932	-0.41657	0.676993
AC009499.1	lincRNA	0
AC009499.2	lincRNA	0
AC009500.2	pseudogene	0
AC009501.4	antisense	25.3051	-0.0328541	0.366622	-0.0896131	0.928595
AC009502.1	pseudogene	0
AC009502.4	lincRNA	3.03031	0.785895	1.08478	0.724477	0.468773
AC009505.2	antisense	0.152472	-0.533235	4.08047	-0.13068	0.896029
AC009505.4	lincRNA	0
AC009506.1	antisense	19.7501	-0.482183	0.418985	-1.15084	0.249799
AC009506.2	pseudogene	0
AC009508.1	lincRNA	0
AC009517.2	pseudogene	0.188421	1.39032	4.08047	0.340725	0.733311
AC009518.2	pseudogene	0.62783	0.489147	2.37749	0.205741	0.836993
AC009518.3	pseudogene	0.188421	1.39032	4.08047	0.340725	0.733311
AC009518.4	lincRNA	0.948524	-0.630392	1.93159	-0.326359	0.744153
AC009518.8	antisense	0.868382	0.944602	2.1202	0.445524	0.655941
AC009531.2	lincRNA	0
AC009541.1	pseudogene	0
AC009542.2	antisense	1.60795	-0.0922624	1.42636	-0.0646838	0.948426
AC009677.1	miRNA	0
AC009695.1	miRNA	0
AC009779.1	miRNA	0
AC009784.1	miRNA	0
AC009784.3	lincRNA	2.44857	0.867222	1.18369	0.73264	0.463778
AC009784.4	pseudogene	0
AC009800.1	miRNA	0
AC009802.1	protein_coding	0
AC009831.1	miRNA	0
AC009835.1	miRNA	0
AC009878.2	lincRNA	0
AC009892.1	miRNA	0
AC009892.10	protein_coding	0
AC009892.2	pseudogene	0
AC009892.5	pseudogene	0
AC009892.9	pseudogene	0
AC009941.1	miRNA	0
AC009945.4	pseudogene	40.4637	0.0697373	0.287386	0.24266	0.808268
AC009947.2	pseudogene	0
AC009947.3	pseudogene	0
AC009947.5	pseudogene	0
AC009948.5	antisense	469.43	-0.0239789	0.094282	-0.254331	0.79924	0.932267
AC009948.7	pseudogene	605.811	0.00991839	0.0813165	0.121973	0.902921	0.967433
AC009950.2	antisense	2.00097	-0.0510313	1.30963	-0.0389662	0.968917
AC009951.1	pseudogene	1.03364	0.457756	1.78506	0.256437	0.797613
AC009951.2	pseudogene	0
AC009955.8	antisense	0
AC009960.1	pseudogene	0
AC009960.2	pseudogene	0
AC009960.3	pseudogene	0
AC009960.4	pseudogene	0
AC009960.5	pseudogene	0
AC009960.6	pseudogene	0
AC009960.7	pseudogene	0
AC009961.2	pseudogene	0.451941	-2.07294	2.96318	-0.699566	0.484198
AC009961.3	lincRNA	14.5626	0.008986	0.49126	0.0182917	0.985406
AC009961.5	pseudogene	0.150647	-0.533235	4.08047	-0.13068	0.896029
AC009963.3	pseudogene	0
AC009963.4	pseudogene	0
AC009963.5	pseudogene	0.649849	0.418575	2.24411	0.186521	0.852036
AC009963.6	pseudogene	24.9086	-0.212886	0.365512	-0.582433	0.560275
AC009965.1	pseudogene	0
AC009965.2	lincRNA	0
AC009967.3	pseudogene	0
AC009969.1	pseudogene	0
AC009970.1	antisense	0
AC009974.11	pseudogene	0
AC009977.1	protein_coding	0
AC009987.1	miRNA	0
AC009994.2	miRNA	1.79067	0.175878	1.32763	0.132475	0.894609
AC009997.1	miRNA	0
AC010082.2	antisense	0
AC010084.1	lincRNA	0
AC010086.1	pseudogene	0
AC010086.5	pseudogene	0
AC010090.1	lincRNA	0
AC010091.1	lincRNA	48.3472	-0.564502	0.27189	-2.07621	0.0378742
AC010091.4	pseudogene	1.3862	-1.27999	1.76926	-0.723463	0.469395
AC010092.1	miRNA	0
AC010095.5	antisense	2.02382	0.464605	1.26807	0.366388	0.714076
AC010095.6	pseudogene	0.188421	1.39032	4.08047	0.340725	0.733311
AC010095.7	pseudogene	0
AC010096.1	lincRNA	0.2811	-1.40415	3.27971	-0.428131	0.668556
AC010096.2	lincRNA	0.188421	1.39032	4.08047	0.340725	0.733311
AC010105.1	lincRNA	0
AC010127.3	antisense	1.3822	1.20848	1.58132	0.764225	0.444733
AC010127.5	processed_transcript	3.75109	0.408388	0.979878	0.416775	0.676843
AC010132.10	lincRNA	0
AC010132.11	pseudogene	0
AC010136.2	antisense	0.667286	-1.1182	2.46295	-0.454009	0.649822
AC010139.1	miRNA	0
AC010141.1	pseudogene	0
AC010141.4	pseudogene	0
AC010141.6	pseudogene	0
AC010141.8	pseudogene	0
AC010145.4	lincRNA	0
AC010146.1	pseudogene	0
AC010146.2	miRNA	0
AC010148.1	processed_transcript	0
AC010149.4	antisense	1.06959	1.46812	1.81196	0.810241	0.417802
AC010150.1	pseudogene	0.317049	0.428554	3.19206	0.134256	0.8932
AC010150.2	miRNA	0
AC010153.3	pseudogene	0
AC010154.2	pseudogene	0
AC010170.1	pseudogene	0
AC010196.1	miRNA	0
AC010203.1	miRNA	0
AC010207.1	miRNA	0
AC010209.1	miRNA	0
AC010226.4	antisense	14.1013	-0.447052	0.491034	-0.91043	0.362596
AC010235.1	miRNA	0
AC010240.2	pseudogene	1.46926	-0.481574	1.602	-0.300607	0.763714
AC010240.3	pseudogene	23.2926	-0.0325855	0.381235	-0.0854738	0.931885
AC010243.1	pseudogene	4.64303	-0.728234	0.857211	-0.849539	0.395581
AC010247.1	miRNA	0
AC010295.1	miRNA	0
AC010296.1	pseudogene	0
AC010297.1	miRNA	0
AC010311.1	miRNA	0
AC010319.1	miRNA	0
AC010323.1	miRNA	0
AC010327.1	miRNA	0.697106	1.84825	2.42785	0.761272	0.446495
AC010327.2	protein_coding	0
AC010329.1	miRNA	0
AC010335.1	pseudogene	0
AC010336.1	protein_coding	7.09599	-0.412539	0.703425	-0.586472	0.557559
AC010368.1	miRNA	0
AC010368.2	protein_coding	0
AC010376.1	miRNA	0
AC010422.1	miRNA	0
AC010423.1	pseudogene	2.74673	1.14117	1.14404	0.997497	0.318523
AC010441.1	protein_coding	2.54297	-1.16078	1.19556	-0.970903	0.331597
AC010455.1	miRNA	0
AC010458.1	miRNA	0
AC010468.1	pseudogene	2.69238	0.376188	1.12236	0.335176	0.737492
AC010468.2	antisense	0.209871	1.39032	4.00071	0.347518	0.728202
AC010468.3	pseudogene	0
AC010492.2	pseudogene	68.3862	-0.0571012	0.226111	-0.252536	0.800627
AC010492.4	pseudogene	0
AC010492.5	pseudogene	0
AC010504.2	antisense	9.71055	-0.257064	0.582764	-0.441111	0.659133
AC010518.3	pseudogene	0
AC010522.1	pseudogene	206.667	0.116018	0.135412	0.856781	0.391566	0.714582
AC010524.2	antisense	1.85869	1.22154	1.44033	0.848103	0.39638
AC010524.4	antisense	4.1452	0.944545	0.91475	1.03257	0.301805
AC010525.1	pseudogene	0
AC010525.2	miRNA	0.257256	-1.29769	3.68299	-0.352348	0.724577
AC010525.4	antisense	1.70916	0.412624	1.38046	0.298904	0.765013
AC010525.5	pseudogene	2.58453	-0.3357	1.15873	-0.289712	0.772036
AC010525.6	lincRNA	11.8337	0.427387	0.524737	0.814479	0.415371
AC010525.7	lincRNA	9.99764	0.233497	0.572367	0.407949	0.683311
AC010528.1	miRNA	0
AC010536.1	protein_coding	22.7702	0.208601	0.389037	0.536198	0.591822
AC010543.1	miRNA	0
AC010546.1	miRNA	0
AC010547.9	protein_coding	0
AC010595.1	miRNA	0
AC010609.1	miRNA	0
AC010620.1	pseudogene	0
AC010641.1	lincRNA	0
AC010642.1	protein_coding	35.1152	0.128084	0.307873	0.416029	0.677389
AC010642.2	pseudogene	4.02482	-0.41738	0.901037	-0.463221	0.643206
AC010646.3	protein_coding	0
AC010649.1	antisense	0
AC010677.5	pseudogene	2.98684	0.429709	1.03362	0.415734	0.677605
AC010723.1	lincRNA	0
AC010723.2	miRNA	0
AC010724.1	miRNA	0
AC010729.1	3prime_overlapping_ncrna	0
AC010729.2	lincRNA	0
AC010729.3	lincRNA	0
AC010731.2	antisense	1.771	1.02568	1.37777	0.744452	0.456603
AC010731.3	antisense	0
AC010731.4	lincRNA	0
AC010731.6	pseudogene	0
AC010733.4	lincRNA	0
AC010733.5	pseudogene	5.54978	-0.876647	0.807092	-1.08618	0.2774
AC010733.7	pseudogene	0
AC010739.1	miRNA	0
AC010740.1	pseudogene	0.209871	1.39032	4.00071	0.347518	0.728202
AC010744.1	lincRNA	0
AC010745.1	lincRNA	0
AC010745.2	lincRNA	0
AC010745.3	lincRNA	0
AC010745.4	lincRNA	0
AC010746.3	antisense	0
AC010747.2	pseudogene	0.731092	1.91024	2.16297	0.883155	0.377153
AC010754.1	miRNA	0
AC010760.1	protein_coding	0
AC010761.10	antisense	0
AC010761.13	antisense	14.6656	-0.307148	0.489912	-0.626946	0.530695
AC010761.14	antisense	0
AC010761.6	antisense	0
AC010761.8	antisense	77.1044	-0.0629721	0.213572	-0.294852	0.768107
AC010761.9	antisense	1.06515	1.45823	1.87412	0.778086	0.436518
AC010874.1	miRNA	0
AC010877.1	protein_coding	0
AC010878.3	pseudogene	516.561	0.0305033	0.087171	0.349925	0.726395	0.907012
AC010880.1	lincRNA	0
AC010883.5	antisense	3.92026	-0.318276	0.915995	-0.347464	0.728242
AC010884.1	antisense	0.128628	-0.533235	4.08047	-0.13068	0.896029
AC010884.2	miRNA	0
AC010886.2	pseudogene	0.696968	0.38618	2.29933	0.167953	0.86662
AC010887.1	miRNA	0
AC010890.1	antisense	0.748796	-1.44144	2.10877	-0.683544	0.494263
AC010891.2	lincRNA	0
AC010894.3	lincRNA	11.3567	0.81564	0.544426	1.49816	0.134091
AC010894.4	pseudogene	0
AC010894.5	antisense	0.469521	-0.445328	2.6192	-0.170024	0.864991
AC010900.2	pseudogene	3.98488	-0.354116	0.932992	-0.379549	0.70428
AC010904.1	pseudogene	240.831	0.10426	0.127783	0.815915	0.414549	0.728502
AC010907.2	antisense	0
AC010907.5	antisense	0
AC010928.1	miRNA	0
AC010930.1	miRNA	0
AC010967.1	pseudogene	0
AC010967.2	lincRNA	0.150647	-0.533235	4.08047	-0.13068	0.896029
AC010967.3	lincRNA	0
AC010969.1	antisense	0
AC010970.1	miRNA	0
AC010970.2	pseudogene	0
AC010971.1	lincRNA	0
AC010974.3	antisense	1.06959	1.46812	1.81196	0.810241	0.417802
AC010975.1	antisense	0.152472	-0.533235	4.08047	-0.13068	0.896029
AC010975.2	pseudogene	0
AC010976.2	antisense	19.367	-0.215733	0.431454	-0.500014	0.617065
AC010980.2	pseudogene	0
AC010982.1	lincRNA	6.63797	0.144609	0.696499	0.207623	0.835523
AC010982.2	lincRNA	0
AC010983.1	lincRNA	0.730524	1.94626	2.25886	0.861612	0.388901
AC010984.3	pseudogene	0
AC010984.4	pseudogene	0
AC010987.5	lincRNA	0
AC010987.6	lincRNA	1.76473	1.02086	1.3786	0.740501	0.458996
AC010999.1	miRNA	0
AC011073.1	miRNA	0
AC011193.1	lincRNA	0
AC011196.3	lincRNA	0
AC011225.1	pseudogene	0
AC011233.2	pseudogene	0
AC011239.1	protein_coding	0.3328	0.428554	3.13978	0.136492	0.891432
AC011242.5	pseudogene	0.986298	0.383312	1.87501	0.204432	0.838016
AC011242.6	pseudogene	24.3165	-0.257227	0.37528	-0.685429	0.493074
AC011243.1	lincRNA	0
AC011247.3	antisense	3.27433	-0.895791	1.02266	-0.875945	0.38106
AC011284.3	antisense	0
AC011286.1	lincRNA	0
AC011288.2	lincRNA	0
AC011290.4	antisense	0.695143	0.393614	2.1995	0.178956	0.857972
AC011290.5	pseudogene	23.7579	-0.0302016	0.370468	-0.0815229	0.935026
AC011293.1	miRNA	0
AC011294.3	protein_coding	6.63549	0.282035	0.694633	0.406019	0.684728
AC011298.1	protein_coding	0
AC011298.2	lincRNA	0
AC011306.1	lincRNA	0
AC011306.2	lincRNA	0.152472	-0.533235	4.08047	-0.13068	0.896029
AC011308.1	protein_coding	0
AC011313.1	miRNA	0
AC011322.1	pseudogene	1.40422	1.17055	1.53127	0.764429	0.444612
AC011330.5	pseudogene	2.54614	1.75843	1.23074	1.42876	0.153073
AC011330.6	pseudogene	1.21454	0.790423	1.74395	0.453237	0.650378
AC011343.1	lincRNA	0
AC011357.1	miRNA	0
AC011363.1	miRNA	0
AC011366.3	protein_coding	0.370574	2.24154	2.97538	0.753363	0.451232
AC011379.1	miRNA	0
AC011385.1	pseudogene	2.5647	0.074589	1.13165	0.0659116	0.947448
AC011385.2	pseudogene	2.20984	0.719513	1.24916	0.575996	0.564618
AC011406.2	pseudogene	0.972593	-0.572537	1.93279	-0.296224	0.767059
AC011407.1	miRNA	0.209871	1.39032	4.00071	0.347518	0.728202
AC011410.1	miRNA	0
AC011416.1	miRNA	0
AC011431.1	pseudogene	0
AC011431.2	miRNA	0
AC011450.1	miRNA	0
AC011453.1	miRNA	0
AC011456.1	miRNA	0
AC011465.1	miRNA	0.128628	-0.533235	4.08047	-0.13068	0.896029
AC011467.1	miRNA	0
AC011475.1	protein_coding	1.12928	-0.978816	1.83274	-0.534072	0.593292
AC011477.1	miRNA	0.128628	-0.533235	4.08047	-0.13068	0.896029
AC011478.1	miRNA	0
AC011484.1	protein_coding	0
AC011498.1	pseudogene	0.98208	0.467714	1.87739	0.24913	0.80326
AC011499.1	miRNA	0
AC011500.1	protein_coding	0.712846	-2.74277	2.17547	-1.26077	0.207392
AC011513.4	antisense	0
AC011515.2	pseudogene	0
AC011516.1	lincRNA	0
AC011516.2	lincRNA	0
AC011518.1	lincRNA	0
AC011518.2	lincRNA	0
AC011523.2	antisense	0
AC011524.1	lincRNA	0
AC011524.2	lincRNA	0
AC011524.3	lincRNA	0
AC011525.2	lincRNA	0
AC011525.4	lincRNA	0
AC011526.1	lincRNA	0.150647	-0.533235	4.08047	-0.13068	0.896029
AC011530.4	protein_coding	0
AC011551.3	protein_coding	1.73702	1.00034	1.38243	0.723614	0.469302
AC011558.5	antisense	0
AC011591.1	miRNA	0
AC011625.1	antisense	0
AC011626.1	miRNA	0
AC011648.1	lincRNA	0
AC011652.1	miRNA	0
AC011652.2	miRNA	0
AC011718.1	pseudogene	0
AC011718.2	lincRNA	0
AC011718.3	lincRNA	0
AC011737.2	pseudogene	0
AC011738.1	miRNA	0
AC011738.4	antisense	9.7318	0.130926	0.588397	0.222513	0.823914
AC011742.3	pseudogene	0.584218	-2.44826	2.34081	-1.0459	0.295606
AC011742.5	pseudogene	0.520652	1.33728	2.54097	0.526286	0.59869
AC011747.3	lincRNA	0
AC011747.4	lincRNA	0.152472	-0.533235	4.08047	-0.13068	0.896029
AC011747.6	lincRNA	0.334625	0.428554	3.13398	0.136745	0.891233
AC011747.7	antisense	5.34493	-0.817906	0.839093	-0.97475	0.329684
AC011748.1	miRNA	0
AC011752.1	lincRNA	0
AC011753.5	sense_intronic	0.182153	1.39032	4.08047	0.340725	0.733311
AC011753.6	pseudogene	0
AC011754.1	sense_overlapping	0
AC011755.1	protein_coding	0
AC011816.1	pseudogene	0
AC011891.5	lincRNA	0
AC011893.3	antisense	1.91141	-0.620027	1.37417	-0.451202	0.651844
AC011897.1	protein_coding	0
AC011897.2	lincRNA	0
AC011899.10	antisense	0
AC011899.9	antisense	0.2811	-1.40415	3.27971	-0.428131	0.668556
AC011901.2	lincRNA	0
AC011933.1	pseudogene	0
AC011933.2	pseudogene	0.188421	1.39032	4.08047	0.340725	0.733311
AC011994.1	miRNA	0
AC011995.1	lincRNA	0
AC011995.3	lincRNA	0
AC011997.1	protein_coding	0.3328	0.428554	3.13978	0.136492	0.891432
AC011998.1	sense_intronic	0
AC011998.2	pseudogene	0
AC011998.4	pseudogene	0
AC011999.1	pseudogene	0.3328	0.428554	3.13978	0.136492	0.891432
AC012003.1	miRNA	0
AC012005.2	pseudogene	0
AC012047.1	miRNA	0
AC012050.1	miRNA	0
AC012065.4	lincRNA	0
AC012065.5	pseudogene	0.209871	1.39032	4.00071	0.347518	0.728202
AC012065.7	lincRNA	0.923286	-1.81342	1.973	-0.919117	0.358034
AC012066.1	pseudogene	218.51	-0.0236892	0.129321	-0.183181	0.854656	0.952078
AC012067.1	protein_coding	0
AC012074.1	pseudogene	0
AC012074.2	lincRNA	0.340893	0.428555	3.11441	0.137604	0.890553
AC012075.1	pseudogene	0
AC012075.2	lincRNA	0
AC012078.2	pseudogene	0
AC012119.1	miRNA	0
AC012123.1	protein_coding	0
AC012146.7	processed_transcript	228.133	-0.0429597	0.127087	-0.338034	0.735337	0.909021
AC012150.1	miRNA	0
AC012175.1	miRNA	0
AC012181.1	miRNA	0
AC012215.1	protein_coding	0
AC012305.1	miRNA	0
AC012306.2	pseudogene	0
AC012307.2	lincRNA	0
AC012307.3	processed_transcript	102.713	0.201284	0.181622	1.10826	0.26775
AC012309.5	lincRNA	12.3333	0.341303	0.541143	0.630708	0.528232
AC012313.1	protein_coding	0.2811	-1.40415	3.27971	-0.428131	0.668556
AC012314.19	pseudogene	0.279275	-1.39685	3.28753	-0.424894	0.670914
AC012314.20	antisense	0.317049	0.428554	3.19206	0.134256	0.8932
AC012314.8	antisense	22.5673	0.267722	0.393376	0.680576	0.49614
AC012317.1	lincRNA	0
AC012318.3	pseudogene	54.5933	0.0482453	0.253126	0.190598	0.848841
AC012322.1	lincRNA	0
AC012353.1	miRNA	0
AC012354.6	lincRNA	0
AC012354.8	pseudogene	283.384	-0.142409	0.118169	-1.20513	0.228152	0.574965
AC012358.4	pseudogene	20.4728	-0.179482	0.409118	-0.438704	0.660876
AC012358.7	antisense	3.47254	-0.00989496	0.972866	-0.0101709	0.991885
AC012358.8	antisense	5.28075	0.52631	0.79497	0.66205	0.507939
AC012360.1	protein_coding	0
AC012360.2	protein_coding	0
AC012360.4	lincRNA	3.19157	-0.469328	1.04727	-0.448145	0.654049
AC012360.6	antisense	45.4554	0.236652	0.270545	0.874722	0.381725
AC012361.1	lincRNA	0
AC012362.1	miRNA	0
AC012362.3	pseudogene	0
AC012363.10	pseudogene	0.152472	-0.533235	4.08047	-0.13068	0.896029
AC012363.13	lincRNA	0
AC012363.4	antisense	0
AC012363.7	pseudogene	1.10349	2.63089	1.89179	1.39068	0.164321
AC012363.8	pseudogene	1.60577	1.36969	1.65099	0.829614	0.406757
AC012365.3	pseudogene	0
AC012368.1	lincRNA	0.188421	1.39032	4.08047	0.340725	0.733311
AC012370.2	sense_intronic	0.514815	-0.529584	2.69858	-0.196245	0.844418
AC012370.3	lincRNA	0
AC012379.1	pseudogene	0
AC012391.1	miRNA	0.182153	1.39032	4.08047	0.340725	0.733311
AC012414.1	protein_coding	0.150647	-0.533235	4.08047	-0.13068	0.896029
AC012441.1	pseudogene	0.514815	-0.529584	2.69858	-0.196245	0.844418
AC012442.5	3prime_overlapping_ncrna	0.968277	-3.19381	1.98103	-1.6122	0.106919
AC012442.6	lincRNA	1.91733	-0.52598	1.34177	-0.392004	0.695055
AC012445.1	lincRNA	0
AC012451.1	lincRNA	0.392024	2.30119	2.91814	0.788581	0.430357
AC012454.4	pseudogene	0
AC012456.3	antisense	0
AC012456.4	antisense	0.209871	1.39032	4.00071	0.347518	0.728202
AC012457.2	antisense	0
AC012462.1	antisense	2.28764	0.654178	1.24245	0.526523	0.598525
AC012462.2	lincRNA	9.65672	-0.486735	0.592595	-0.821362	0.41144
AC012462.3	lincRNA	0.433571	-2.02152	2.77625	-0.728148	0.466523
AC012467.1	miRNA	0
AC012485.1	protein_coding	0.150647	-0.533235	4.08047	-0.13068	0.896029
AC012485.2	antisense	0
AC012487.2	antisense	6.44423	-0.123428	0.724144	-0.170447	0.864659
AC012493.1	pseudogene	90.3257	-0.0876189	0.193586	-0.452609	0.650831
AC012493.2	protein_coding	0
AC012494.1	lincRNA	0.188421	1.39032	4.08047	0.340725	0.733311
AC012497.2	pseudogene	0
AC012499.1	antisense	0
AC012501.1	pseudogene	0.598149	-0.999693	2.3877	-0.418685	0.675446
AC012501.2	sense_overlapping	10.4805	-0.197202	0.595534	-0.331135	0.740543
AC012501.3	pseudogene	52.6409	0.138485	0.255441	0.542143	0.58772
AC012506.1	lincRNA	0
AC012506.2	lincRNA	0
AC012506.3	lincRNA	0
AC012506.4	lincRNA	0
AC012507.3	antisense	0
AC012507.4	antisense	0
AC012512.1	pseudogene	25.7276	-0.0799048	0.359498	-0.222268	0.824106
AC012513.4	pseudogene	1.36118	0.41369	1.66041	0.24915	0.803245
AC012513.6	antisense	0.407903	-1.95062	2.83346	-0.688424	0.491186
AC012531.23	lincRNA	0
AC012531.25	lincRNA	144.868	-0.135613	0.15747	-0.861198	0.389129
AC012564.1	miRNA	0
AC012593.1	lincRNA	0
AC012594.1	antisense	0
AC012603.1	miRNA	0
AC012613.2	antisense	9.37905	0.602628	0.598625	1.00669	0.314086
AC012615.1	pseudogene	0
AC012627.1	miRNA	0
AC012667.1	miRNA	0
AC012668.1	lincRNA	0
AC012668.2	lincRNA	3.01229	-0.654598	1.07071	-0.611369	0.540955
AC012668.3	lincRNA	0
AC012671.1	miRNA	0
AC012671.2	pseudogene	0
AC012671.3	miRNA	0
AC012671.4	miRNA	0
AC013248.2	lincRNA	0
AC013262.1	pseudogene	0.209871	1.39032	4.00071	0.347518	0.728202
AC013264.2	antisense	0
AC013267.1	pseudogene	0
AC013268.1	miRNA	0
AC013268.2	pseudogene	0
AC013268.3	pseudogene	0
AC013268.4	pseudogene	0
AC013268.5	lincRNA	1.70608	1.02318	1.40898	0.72619	0.467722
AC013269.1	pseudogene	0
AC013269.3	antisense	0
AC013269.4	antisense	0
AC013269.5	protein_coding	0
AC013271.3	processed_transcript	0
AC013275.1	miRNA	0
AC013275.2	antisense	0
AC013283.1	miRNA	12.7065	0.111378	0.51407	0.216659	0.828474
AC013394.2	processed_transcript	681.977	-0.0661735	0.0825114	-0.801992	0.422558	0.735729
AC013399.3	pseudogene	0
AC013401.1	lincRNA	0.152472	-0.533235	4.08047	-0.13068	0.896029
AC013401.2	lincRNA	0
AC013402.1	miRNA	0
AC013402.2	lincRNA	0
AC013402.3	lincRNA	0
AC013402.4	lincRNA	0
AC013402.5	lincRNA	0
AC013403.13	pseudogene	0
AC013404.1	pseudogene	0
AC013406.1	miRNA	0
AC013410.1	pseudogene	0
AC013410.2	pseudogene	0
AC013429.4	pseudogene	0
AC013429.5	pseudogene	0.182153	1.39032	4.08047	0.340725	0.733311
AC013436.6	antisense	0.257256	-1.29769	3.68299	-0.352348	0.724577
AC013437.2	pseudogene	0
AC013437.4	pseudogene	0
AC013437.6	pseudogene	0
AC013437.7	pseudogene	0
AC013439.4	pseudogene	0
AC013442.1	pseudogene	0
AC013444.1	pseudogene	0.825596	-0.151519	2.04086	-0.0742426	0.940817
AC013444.2	miRNA	0
AC013448.1	lincRNA	0
AC013448.2	lincRNA	0
AC013449.1	protein_coding	380.426	0.0122257	0.102405	0.119386	0.90497	0.968319
AC013460.1	processed_transcript	0
AC013463.2	antisense	0
AC013467.1	pseudogene	0
AC013468.1	protein_coding	0.128628	-0.533235	4.08047	-0.13068	0.896029
AC013469.1	protein_coding	0.152472	-0.533235	4.08047	-0.13068	0.896029
AC013470.6	pseudogene	390.52	-0.0385388	0.101996	-0.377845	0.705545	0.896359
AC013470.8	pseudogene	0.128628	-0.533235	4.08047	-0.13068	0.896029
AC013472.3	processed_transcript	1.14082	0.0358815	1.64244	0.0218464	0.98257
AC013472.4	antisense	0.150647	-0.533235	4.08047	-0.13068	0.896029
AC013474.4	pseudogene	1.35514	0.480222	1.62596	0.295347	0.767729
AC013476.1	miRNA	0.152472	-0.533235	4.08047	-0.13068	0.896029
AC013477.1	miRNA	0.209871	1.39032	4.00071	0.347518	0.728202
AC013480.2	antisense	0
AC013489.1	miRNA	0
AC013558.1	miRNA	0
AC013717.3	pseudogene	1.60669	-0.134172	1.46106	-0.091832	0.926832
AC013718.1	pseudogene	0
AC013727.1	lincRNA	0
AC013727.2	lincRNA	0
AC013731.1	miRNA	0
AC013733.3	antisense	0
AC013733.4	lincRNA	0
AC013733.5	pseudogene	46.1756	-0.0663137	0.267819	-0.247606	0.804439
AC013737.1	miRNA	0
AC013751.1	miRNA	0
AC013791.2	pseudogene	0
AC015600.1	miRNA	0
AC015660.1	protein_coding	0
AC015688.3	protein_coding	0
AC015691.13	antisense	0.339068	0.428555	3.12004	0.137355	0.89075
AC015726.1	pseudogene	0
AC015815.1	pseudogene	0
AC015815.2	pseudogene	0.760636	1.95659	2.23455	0.875606	0.381244
AC015815.3	pseudogene	0
AC015815.4	pseudogene	0
AC015815.5	pseudogene	0
AC015815.6	pseudogene	2.53181	0.568166	1.19315	0.47619	0.633939
AC015815.7	pseudogene	0.398293	2.31877	2.90228	0.798945	0.424322
AC015815.8	pseudogene	0.209871	1.39032	4.00071	0.347518	0.728202
AC015818.3	pseudogene	0
AC015818.5	pseudogene	0.209871	1.39032	4.00071	0.347518	0.728202
AC015818.6	pseudogene	0
AC015820.1	miRNA	0
AC015849.12	lincRNA	0.188421	1.39032	4.08047	0.340725	0.733311
AC015849.13	sense_overlapping	0.721037	0.460576	2.39601	0.192226	0.847565
AC015849.14	pseudogene	74.9895	0.217726	0.233381	0.932921	0.350861
AC015849.16	lincRNA	0.150647	-0.533235	4.08047	-0.13068	0.896029
AC015849.19	antisense	32.9065	0.476496	0.323741	1.47184	0.141063
AC015849.2	antisense	0.709642	1.87413	2.27595	0.823448	0.410254
AC015871.1	pseudogene	0
AC015884.1	miRNA	0.461428	-0.439154	2.63279	-0.166802	0.867526
AC015922.5	pseudogene	0
AC015922.6	lincRNA	0
AC015922.7	pseudogene	0
AC015923.1	antisense	1.02794	0.373475	1.85369	0.201477	0.840325
AC015933.2	antisense	5.83256	-0.00490621	0.795679	-0.00616607	0.99508
AC015936.3	antisense	0
AC015969.3	antisense	0
AC015971.1	miRNA	0
AC015971.2	antisense	9.94697	0.0818908	0.614931	0.133171	0.894058
AC015977.5	pseudogene	0
AC015977.6	antisense	0
AC015987.1	antisense	3.4824	0.887845	1.0304	0.861653	0.388879
AC015987.2	protein_coding	0
AC015989.1	protein_coding	0
AC015989.2	protein_coding	0
AC016113.1	miRNA	0
AC016178.1	miRNA	0
AC016178.2	miRNA	0
AC016194.1	miRNA	0
AC016251.1	protein_coding	0.152472	-0.533235	4.08047	-0.13068	0.896029
AC016292.1	antisense	0
AC016292.3	pseudogene	239.703	-0.091315	0.121373	-0.752354	0.451838	0.755718
AC016405.1	pseudogene	38.7015	0.0760674	0.295009	0.257847	0.796525
AC016405.2	miRNA	0
AC016543.1	miRNA	0
AC016553.1	miRNA	0
AC016559.1	protein_coding	0
AC016561.1	pseudogene	0
AC016575.1	miRNA	0
AC016582.2	lincRNA	0
AC016586.1	protein_coding	5.08838	0.179808	0.80546	0.223236	0.823352
AC016597.1	miRNA	0
AC016626.1	pseudogene	0
AC016626.2	lincRNA	0
AC016629.3	antisense	1.22736	-3.53959	1.86532	-1.89758	0.0577514
AC016629.7	pseudogene	0
AC016629.8	antisense	49.8409	0.123149	0.271619	0.453389	0.650269
AC016644.1	antisense	1.60852	-0.136913	1.40601	-0.0973765	0.922427
AC016670.1	miRNA	0
AC016682.1	lincRNA	0
[truncated: 53,244 more rows]

## Sheet: Upregulated log2FC ≥ 0.32
Up-reg	Up-reg
Padj <=0.1	Padj <=0.05
MMP10	MMP10
SPP1	SPP1
AKR1B10	AKR1B10
ADAM33	RP11-443P15.2
RP11-443P15.2	AKR1C1
AKR1C1	NRCAM
NRCAM	F2RL2
F2RL2	IL8
IL8	OSGIN1
OSGIN1	PANX2
PANX2	NFE2L2
NFE2L2	EGR1
EGR1	HMOX1
AMH	TNFSF9
ATG16L2	SLC7A11
HMOX1	TNIP3
TNFSF9	ABCC3
SLC7A11	ALS2CL
TNIP3	CYP39A1
ABCC3	AKR1B1P2
CLSTN3	AKR1B1
ALS2CL	TRIM16L
CYP39A1	AFP
AKR1B1P2	PCSK5
AKR1B1	PREX1
DOK3	PLA2G6
TRIM16L	MAP2
AFP	C1QTNF1
PCSK5	CNNM4
PREX1	GCLC
PLA2G6	PLXNB3
MAP2	KCNAB2
C1QTNF1	STXBP6
CNNM4	ADAMTS14
GCLC	ACCS
PLXNB3	INHBB
KCNAB2	MMP3
STXBP6	AKR1C3
HOOK2	SLC9A3
ADAMTS14	EEF1A2
IFI6	BAI2
ACCS	IGSF9B
INHBB	AKR1B1P7
MMP3	EEPD1
AKR1C3	SECTM1
SLC9A3	CTD-2228K2.7
EEF1A2	SREBF1
BAI2	CCDC136
IGSF9B	POPDC3
AKR1B1P7	PTGR1
EEPD1	EPHX1
SECTM1	TTLL7
CTD-2228K2.7	DUSP4
SREBF1	MOB3C
CCDC136	PTGER3
POPDC3	IGFN1
PTGR1	PLCH2
EPHX1	ADAM23
TTLL7	FTLP2
DUSP4	MDGA1
MOB3C	GPC1
PTGER3	SEL1L3
IGFN1	MIR145
PLCH2	HTRA3
ADAM23	SERINC2
FTLP2	KCNE4
MDGA1	TXNRD1
PTPRU	C1S
GPC1	MZF1
SEL1L3	SEMA4B
MIR145	CLSTN2
HTRA3	ZNF117
SERINC2	RP11-159D12.2
KCNE4	FTLP3
TXNRD1	LRRC32
C1S	FTL
SNAP25	DMPK
MZF1
SEMA4B
CLSTN2
TNFRSF25
ZNF117
RP11-159D12.2
FTLP3
LRRC32
FTL
DMPK

## Sheet: Downregulated log2FC≤ -0.32
Down-reg	Down-reg
Padj <=0.1	Padj <=0.05
ABI3BP	ABI3BP
RGS5	RGS5
CMKLR1	CMKLR1
HSP90AA4P	SEMA3D
IL17RD	LAMC2
SEMA3D	ALPL
MEST	RPSAP52
MYB	RP11-1033A18.1
LAMC2
ALPL
RPSAP52
RP11-1033A18.1
ZNF420
