# Supplementary material for: NRF2 activation by cysteine as a survival mechanism for triple-negative breast cancer cells
Source: Oncogene. 2024 Apr 10;43(22):1701–13. doi: 10.1038/s41388-024-03025-0 (PMC11136656; doi:10.1038/s41388-024-03025-0)
Supplement: Supplementary file 5 — Dataset 5 [file 41388_2024_3025_MOESM5_ESM.xlsx]

## Sheet: All genes
Dataset S5. Gene list reporting the gene expression Fold Change of NRF2 transduced VS GFP transduced Hs 578T cells without Cyss
Gene	Type	baseMean	log2FoldChange	lfcSE	stat	pvalue	padj
7SK	lincRNA	1.64464	-0.040035	1.43317	-0.0279346	0.977714
A1BG	protein_coding	30.1513	-0.236918	0.352771	-0.671591	0.501844
A1BG-AS1	antisense	156.574	0.0303653	0.161747	0.187733	0.851086	0.922762
A1CF	protein_coding	1.50285	0.209082	1.61186	0.129715	0.896792
A2M	protein_coding	2.02972	-2.40876	1.49814	-1.60784	0.10787
A2M-AS1	antisense	0
A2ML1	protein_coding	2.23417	4.56992	3.53184	1.29392	0.195693
A2ML1-AS1	antisense	0
A2ML1-AS2	antisense	0
A2MP1	pseudogene	0.662401	-1.52527	2.37321	-0.642707	0.520415
A3GALT2	protein_coding	0.662401	-1.52527	2.37321	-0.642707	0.520415
A4GALT	protein_coding	9.38339	1.0515	0.629161	1.67127	0.0946674
A4GNT	protein_coding	10.1392	-0.403723	0.578193	-0.698249	0.485022
AAAS	protein_coding	1051.24	-0.235845	0.0727652	-3.24118	0.00119034	0.00961977
AACS	protein_coding	877.583	0.116141	0.0797743	1.45587	0.145429	0.313308
AACSP1	pseudogene	2.64767	-1.20144	1.16264	-1.03338	0.301428
AADAC	protein_coding	3.22714	3.09996	1.34775	2.3001	0.0214424
AADACL2	protein_coding	0.157238	-1.03896	4.08047	-0.254618	0.799018
AADACL3	protein_coding	0.157238	-1.03896	4.08047	-0.254618	0.799018
AADACL4	protein_coding	0
AADAT	protein_coding	384.095	-0.0284956	0.110436	-0.258028	0.796385	0.892441
AAED1	protein_coding	494.601	-0.0435833	0.104303	-0.417852	0.676056	0.814184
AAGAB	protein_coding	1631.72	-0.137285	0.0646822	-2.12245	0.0338	0.113421
MMP10	protein_coding	244.361	3.49863	0.187623	18.6471	1.33257e-77	1.77045e-73
AAMDC	protein_coding	481.733	-0.120825	0.0982991	-1.22916	0.219012	0.411511
AAMP	protein_coding	3531.56	-0.0182864	0.0652407	-0.280291	0.779255	0.88139
AANAT	protein_coding	0.81025	-0.620577	2.09493	-0.296227	0.767056
AAR2	protein_coding	2214.04	-0.0142916	0.0676429	-0.211279	0.832669	0.913303
AARD	protein_coding	6.85869	-1.02631	0.746279	-1.37524	0.169057
AARS	protein_coding	7716.9	-0.11568	0.0498587	-2.32016	0.0203321	0.0796146
AARS2	protein_coding	1006.08	-0.0425401	0.0758266	-0.561017	0.574786	0.740481
AARSD1	protein_coding	123.752	-0.404255	0.188246	-2.14748	0.0317551	0.108318
AASDH	protein_coding	345.7	-0.193381	0.116521	-1.65962	0.0969905	0.237796
AASDHPPT	protein_coding	2617.33	0.0152691	0.0629454	0.242576	0.808334	0.900287
AASS	protein_coding	274.174	0.107123	0.128256	0.835225	0.403591	0.603502
AATF	protein_coding	2908.55	0.0564147	0.0588824	0.95809	0.338017	0.542445
AATK	protein_coding	60.1241	-0.0636404	0.242629	-0.262295	0.793094	0.89029
AATK-AS1	antisense	0.157238	-1.03896	4.08047	-0.254618	0.799018
AB015752.3	processed_transcript	2.94912	0.268379	1.11882	0.239876	0.810426
AB019438.66	pseudogene	0.173613	-1.03896	4.08047	-0.254618	0.799018
AB019440.1	miRNA	0
AB019440.50	lincRNA	0
AB019441.29	pseudogene	2296.85	-0.236735	0.0679661	-3.48313	0.00049558	0.00490631
ABAT	protein_coding	4.0556	1.01299	1.02232	0.990875	0.321747
ABC12-47043100G14.2	pseudogene	0
ABC7-42389800N19.1	pseudogene	152.142	0.0561121	0.161387	0.347686	0.728076	0.84974
ABC7-43041300I9.1	pseudogene	0
SPP1	protein_coding	199.276	3.30217	0.19118	17.2726	7.56472e-67	5.02525e-63
ABCA10	protein_coding	12.6617	0.566972	0.538382	1.0531	0.292294
ABCA11P	pseudogene	33.1001	0.39893	0.337346	1.18255	0.236986
ABCA12	protein_coding	6.82448	-0.164184	0.7176	-0.228797	0.819027
EGR1	protein_coding	1021.01	2.52681	0.299257	8.4436	3.077e-17	1.16803e-14
ABCA17P	pseudogene	2.85316	-0.976965	1.12971	-0.86479	0.387154
ABCA2	protein_coding	1670.99	0.235037	0.0697042	3.37192	0.000746469	0.00680219
ABCA3	protein_coding	6.41551	0.306044	0.731937	0.418129	0.675853
ABCA4	protein_coding	20.9901	0.254864	0.445681	0.571853	0.567422
ABCA5	protein_coding	389.433	0.152306	0.112777	1.3505	0.176855	0.357369
ABCA6	protein_coding	12.4836	0.775924	0.548315	1.41511	0.157037
ABCA7	protein_coding	166.988	0.147703	0.14933	0.989101	0.322614	0.527685
ABCA8	protein_coding	5.33138	0.640894	0.823892	0.777887	0.436636
ABCA9	protein_coding	21.1774	0.734989	0.412792	1.78053	0.074989
ABCA9-AS1	antisense	0
ABCB1	protein_coding	7.38175	0.771159	0.69725	1.106	0.268726
ABCB10	protein_coding	769.393	0.09092	0.0923107	0.984934	0.324656	0.529365
ABCB10P1	pseudogene	8.96905	0.245002	0.619158	0.395702	0.692325
ABCB10P3	pseudogene	0
ABCB10P4	pseudogene	0
ABCB11	protein_coding	0.835487	1.84391	2.20717	0.835418	0.403482
ABCB4	protein_coding	2.47104	0.121542	1.14894	0.105786	0.915752
ABCB5	protein_coding	1.62176	2.98371	1.71148	1.74335	0.0812719
ABCB6	protein_coding	162.21	-0.265123	0.153155	-1.73108	0.0834379	0.214526
ABCB7	protein_coding	576.245	-0.207495	0.091946	-2.2567	0.0240267	0.089267
ABCB8	protein_coding	1515.69	0.0530559	0.0671034	0.790659	0.429143	0.625723
ABCB9	protein_coding	19.0241	-0.134999	0.442388	-0.305159	0.760245
ABCC1	protein_coding	2051.34	0.149503	0.0657672	2.27322	0.0230131	0.0865663
ABCC10	protein_coding	1546.24	0.0733248	0.0661571	1.10834	0.267713	0.468083
ABCC11	protein_coding	2.01872	-0.582639	1.3064	-0.445989	0.655605
ABCC12	protein_coding	3.93927	0.665327	0.930469	0.715045	0.474581
ABCC13	pseudogene	0.173613	-1.03896	4.08047	-0.254618	0.799018
ABCC2	protein_coding	61.9758	-0.0900067	0.255394	-0.352423	0.724521	0.847464
ESM1	protein_coding	286.726	2.30726	0.663289	3.47852	0.000504197	0.00497687
ABCC4	protein_coding	1471.25	0.0972159	0.0661707	1.46917	0.141787	0.307506
ABCC5	protein_coding	3868.03	0.00613098	0.0644379	0.0951456	0.924199	0.961544
ABCC5-AS1	antisense	0.474589	2.3407	2.76576	0.846313	0.397378
ABCC6	protein_coding	6.61606	0.0843738	0.721288	0.116977	0.906879
ABCC6P1	pseudogene	0
ABCC6P2	pseudogene	3.64265	0.463138	0.981739	0.471753	0.637103
ABCC8	protein_coding	0
IL8	protein_coding	4721.86	2.29385	0.381933	6.0059	1.90276e-09	1.25149e-07
ABCD1	protein_coding	340.776	0.214897	0.110646	1.9422	0.0521124	0.154544
ABCD1P2	pseudogene	0
ABCD1P3	pseudogene	0
ABCD1P4	pseudogene	0
ABCD1P5	pseudogene	0
ABCD2	protein_coding	0.497172	-0.942812	2.63734	-0.357485	0.720728
ABCD3	protein_coding	3458.46	-0.110184	0.0665532	-1.65559	0.0978058	0.239353
ABCD4	protein_coding	417.841	-0.0979731	0.106937	-0.916174	0.359576	0.563449
ABCE1	protein_coding	5428.43	0.0999929	0.0634965	1.57478	0.115307	0.2673
ABCF1	protein_coding	7485.53	0.148658	0.0499039	2.9789	0.00289287	0.0189147
ABCF2	protein_coding	5249.53	0.110206	0.0583653	1.88822	0.0589966	0.169003
ABCF2P1	pseudogene	227.389	0.0256808	0.132422	0.193931	0.84623	0.920351
ABCF2P2	pseudogene	0
ABCF3	protein_coding	2552.28	-2.47599e-05	0.0600262	-0.000412485	0.999671	0.999821
ABCG1	protein_coding	0.173613	-1.03896	4.08047	-0.254618	0.799018
ABCG2	protein_coding	71.2645	0.267582	0.231565	1.15554	0.24787	0.444196
ABCG4	protein_coding	23.6013	-0.211907	0.39006	-0.543268	0.586946
ABCG5	protein_coding	0.15584	0.884593	4.08047	0.216787	0.828374
ABCG8	protein_coding	0
ABHD1	protein_coding	2.79188	0.453794	1.14359	0.396817	0.691503
ABHD10	protein_coding	1544.56	-0.0384792	0.0715538	-0.537767	0.590738	0.752137
ABHD11	protein_coding	536.568	-0.171087	0.09504	-1.80015	0.0718365	0.193555
ABHD12	protein_coding	2496.82	0.025077	0.0657121	0.38162	0.702743	0.832429
ABHD12B	protein_coding	2.00523	0.908186	1.37167	0.662102	0.507906
ABHD13	protein_coding	644.821	0.20151	0.0907455	2.22061	0.0263774	0.0953348
ABHD14A	protein_coding	177.37	-0.0351826	0.148556	-0.236831	0.812788	0.902675
ABHD14A-ACY1	protein_coding	8.2685	-0.426298	0.659247	-0.646644	0.517863
ABHD14B	protein_coding	743.425	-0.145467	0.0892961	-1.62904	0.103305	0.247684
ABHD15	protein_coding	184.673	-0.0858607	0.143623	-0.597822	0.549959	0.722808
ABHD16A	protein_coding	145.03	0.0240596	0.162468	0.148088	0.882273	0.940282
ABHD16B	protein_coding	113.344	-0.0494392	0.180536	-0.273847	0.784202	0.884027
ABHD17A	protein_coding	955.976	0.00255374	0.087042	0.0293391	0.976594	0.987445
ABHD17AP1	pseudogene	0
ABHD17AP2	pseudogene	0
ABHD17AP3	pseudogene	26.4989	0.468885	0.379072	1.23693	0.216113
ABHD17AP4	pseudogene	0.322162	1.77646	3.21382	0.552755	0.580431
ABHD17AP5	pseudogene	18.0191	-0.137016	0.440993	-0.310698	0.75603
ABHD17AP6	pseudogene	0.984723	0.893788	2.03286	0.439671	0.660176
ABHD17B	protein_coding	384.388	-0.0150481	0.122799	-0.122543	0.902469	0.950903
ABHD17C	protein_coding	552.914	0.0496396	0.0900032	0.551532	0.581269	0.745073
ABHD2	protein_coding	7944.46	0.264447	0.0521442	5.07145	3.94795e-07	1.3179e-05
ABHD3	protein_coding	319.264	-0.00641972	0.121892	-0.0526671	0.957997	0.978998
PPP1R3C	protein_coding	83.2156	-1.08316	0.227437	-4.76247	1.91242e-06	5.08168e-05
ABHD5	protein_coding	1350.12	0.201113	0.0907712	2.2156	0.0267188	0.096213
ABHD6	protein_coding	194.443	-0.0777925	0.144767	-0.537362	0.591017	0.752348
ABHD8	protein_coding	209.408	0.0139172	0.146103	0.0952563	0.924111	0.961544
ABI1	protein_coding	1468.07	0.0189794	0.0660222	0.28747	0.773753	0.878339
ABI2	protein_coding	1589.34	0.10148	0.0725371	1.399	0.161812	0.336174
ABI3	protein_coding	0.173613	-1.03896	4.08047	-0.254618	0.799018
ABI3BP	protein_coding	220.427	0.0140248	0.13156	0.106603	0.915104	0.957776
ANGPTL4	protein_coding	91.1672	2.13107	0.640027	3.32965	0.000869541	0.00766604
LUCAT1	lincRNA	61.1977	1.90258	0.263048	7.23281	4.73084e-13	7.9562e-11
ABLIM1	protein_coding	92.8084	-0.0147441	0.198108	-0.0744246	0.940673	0.970519
ABLIM2	protein_coding	0.481657	2.35776	2.75227	0.856658	0.391634
ABLIM3	protein_coding	1806.8	0.0139148	0.0634965	0.219142	0.826539	0.910124
ABO	processed_transcript	0
ABR	protein_coding	3924.27	0.279962	0.0547109	5.11711	3.10255e-07	1.07066e-05
ABRA	protein_coding	0.805439	0.512567	2.09963	0.244122	0.807136
ABRACL	protein_coding	433.951	0.00141553	0.105594	0.0134054	0.989304	0.993567
ABT1	protein_coding	1292.97	-0.00674219	0.0810222	-0.0832141	0.933681	0.966366
ABT1P1	pseudogene	0
ABTB1	protein_coding	622.071	0.0667784	0.0868146	0.769207	0.44177	0.636811
ABTB2	protein_coding	173.016	0.37863	0.168179	2.25135	0.0243635	0.0900399
AC000003.1	miRNA	0
AC000003.2	protein_coding	0
AC000029.1	miRNA	0
AC000032.2	antisense	11.4987	-0.122228	0.557723	-0.219155	0.826529
AC000036.4	antisense	0
AC000041.8	pseudogene	0
AC000067.1	lincRNA	4.79886	-0.992017	0.860125	-1.15334	0.24877
AC000068.10	antisense	2.54182	0.487815	1.23601	0.394671	0.693086
AC000068.5	antisense	10.2829	-0.0918792	0.62027	-0.148128	0.882242
AC000068.9	antisense	0
AC000077.2	pseudogene	0
AC000078.5	pseudogene	14.2102	0.193548	0.487469	0.397046	0.691333
AC000081.2	pseudogene	0.32356	-0.0771755	3.25897	-0.0236809	0.981107
AC000089.3	pseudogene	175.919	-0.10981	0.152213	-0.721422	0.47065	0.660022
AC000095.9	pseudogene	0
AC000099.1	antisense	0.339935	-0.0771753	3.20391	-0.0240878	0.980783
AC000110.1	pseudogene	158.046	0.0156997	0.16476	0.0952884	0.924086	0.961544
AC000111.3	antisense	0
AC000111.4	pseudogene	0
AC000111.5	pseudogene	0
AC000111.6	antisense	0
AC000120.7	sense_overlapping	8.58622	0.732766	0.646992	1.13257	0.257394
AC000123.4	antisense	62.6554	0.467504	0.244442	1.91253	0.0558078	0.16233
AC000124.1	lincRNA	0
AC000362.1	pseudogene	0
AC000367.1	pseudogene	0.173613	-1.03896	4.08047	-0.254618	0.799018
AC000370.2	antisense	0
AC000374.1	pseudogene	0
AC000403.1	miRNA	0
AC002044.4	sense_intronic	0.684447	-0.0964824	2.25402	-0.0428045	0.965857
AC002055.4	pseudogene	202.585	-0.104345	0.138661	-0.75252	0.451738	0.644672
AC002056.3	pseudogene	238.567	-0.0505556	0.132488	-0.381585	0.702769	0.832429
AC002056.5	antisense	0
AC002059.10	sense_intronic	1.81143	-0.316963	1.36421	-0.232342	0.816272
AC002064.4	antisense	2.33818	0.351533	1.21892	0.288397	0.773043
AC002064.5	lincRNA	1.69748	-1.33791	1.50129	-0.891175	0.372835
AC002066.1	antisense	3.37962	-0.382534	1.04538	-0.365929	0.714418
AC002066.2	miRNA	0
AC002069.5	pseudogene	129.052	-0.124469	0.16897	-0.736636	0.461344	0.652968
AC002069.6	pseudogene	0
AC002070.1	miRNA	0
AC002075.3	pseudogene	0
AC002075.4	pseudogene	1.18145	-1.40863	1.8436	-0.764063	0.444829
AC002076.10	antisense	0
AC002115.5	lincRNA	0
AC002115.9	lincRNA	0
AC002116.7	antisense	9.26993	-0.167907	0.606548	-0.276824	0.781915
AC002116.8	processed_transcript	0
AC002117.1	antisense	1.50744	0.255458	1.53808	0.166089	0.868087
AC002127.2	pseudogene	0
AC002127.4	lincRNA	0
AC002128.4	pseudogene	0
AC002128.5	antisense	0
AC002306.1	antisense	0
AC002310.10	pseudogene	42.865	0.479006	0.291841	1.64132	0.10073
AC002310.12	antisense	18.0937	-0.721717	0.457081	-1.57897	0.114343
AC002310.13	protein_coding	0
AC002310.17	pseudogene	1.29959	2.62088	1.81376	1.445	0.148458
AC002310.7	antisense	2.00039	-2.38393	1.51064	-1.57809	0.114544
AC002314.4	pseudogene	0
AC002331.1	lincRNA	0
AC002365.1	protein_coding	4.56216	0.218783	0.908358	0.240856	0.809667
AC002366.3	pseudogene	0.33085	-1.9003	3.18385	-0.596857	0.550603
AC002368.4	antisense	0
AC002383.2	lincRNA	0
AC002386.1	lincRNA	0
AC002395.1	miRNA	0
AC002398.11	antisense	36.8989	-0.417123	0.309545	-1.34754	0.177807
AC002398.12	antisense	1.63394	0.554368	1.48745	0.372698	0.709373
AC002398.13	antisense	7.41086	0.00792048	0.685062	0.0115617	0.990775
AC002398.5	lincRNA	0
AC002398.9	protein_coding	0
AC002400.1	pseudogene	0.824783	3.12608	2.27003	1.37711	0.168478
AC002401.1	antisense	0.642531	-0.0822702	2.41267	-0.0340992	0.972798
AC002429.4	pseudogene	0
AC002429.5	antisense	4.36039	-0.285002	0.914509	-0.311645	0.75531
AC002451.1	protein_coding	0
AC002451.3	antisense	0
AC002454.1	antisense	37.2263	0.0692045	0.303871	0.227743	0.819846
AC002456.2	antisense	19.4508	0.0199268	0.42951	0.0463942	0.962996
AC002463.3	lincRNA	0
AC002465.2	antisense	0
AC002467.7	antisense	66.2415	-0.157998	0.232589	-0.679301	0.496947	0.681559
AC002472.1	protein_coding	1.51381	1.70603	1.77248	0.962512	0.335792
AC002472.11	antisense	3.36945	-0.953735	1.07104	-0.890472	0.373212
AC002472.13	protein_coding	9.69576	-0.119066	0.603228	-0.197382	0.843529
AC002477.1	miRNA	0.318749	1.76441	3.22624	0.546895	0.584451
AC002480.2	lincRNA	1.98768	0.894279	1.38851	0.644055	0.51954
AC002480.3	antisense	42.7516	0.349697	0.298042	1.17331	0.24067
AC002480.4	antisense	11.5789	-0.233938	0.54334	-0.430556	0.666791
AC002480.5	sense_overlapping	8.15792	-0.369124	0.644199	-0.572997	0.566647
AC002485.1	miRNA	0
AC002486.2	pseudogene	0
AC002486.3	pseudogene	0.485071	2.36579	2.57547	0.918585	0.358313
AC002511.1	lincRNA	0
AC002511.2	lincRNA	0
AC002511.3	lincRNA	0
AC002519.6	pseudogene	109.18	-0.0312481	0.189608	-0.164803	0.869099	0.933531
AC002519.8	sense_intronic	0.656204	1.43517	2.53718	0.565655	0.571628
AC002523.1	pseudogene	0
AC002539.1	antisense	0
AC002539.2	miRNA	0
AC002542.2	pseudogene	0.15584	0.884593	4.08047	0.216787	0.828374
AC002543.2	pseudogene	1.4532	2.82106	1.76557	1.59782	0.110083
AC002550.5	antisense	0.322162	1.77646	3.21382	0.552755	0.580431
AC002551.1	sense_intronic	0
AC002553.1	protein_coding	2.21879	-0.776213	1.26153	-0.615294	0.538361
AC002553.4	pseudogene	0.162908	0.884593	4.08047	0.216787	0.828374
AC002558.1	miRNA	0
AC002978.1	miRNA	0
AC002979.1	miRNA	0
AC002981.1	miRNA	0
AC002984.2	pseudogene	0.166322	0.884593	4.08047	0.216787	0.828374
AC002985.3	protein_coding	0.488088	-2.46596	2.73868	-0.900418	0.367898
AC002992.1	miRNA	0
AC002994.1	pseudogene	0
AC003001.1	miRNA	0
AC003002.4	protein_coding	0
AC003002.6	protein_coding	5.05032	-0.874814	0.845192	-1.03505	0.300647
AC003003.5	sense_intronic	0
AC003005.2	lincRNA	4.29354	-0.52118	0.968789	-0.53797	0.590598
AC003005.4	protein_coding	0.15584	0.884593	4.08047	0.216787	0.828374
AC003006.1	miRNA	0.65527	1.3967	2.38074	0.586666	0.557428
AC003006.7	protein_coding	0.655047	2.79575	2.47406	1.13003	0.258465
AC003009.1	antisense	0
AC003009.2	pseudogene	0
AC003029.1	pseudogene	0
AC003035.1	miRNA	0
AC003043.1	protein_coding	0
AC003045.1	pseudogene	0
AC003051.1	lincRNA	34.8181	0.42683	0.34619	1.23294	0.2176
AC003075.4	antisense	11.8349	0.421442	0.558411	0.754717	0.450419
AC003079.1	pseudogene	0
AC003080.4	pseudogene	0.336521	-0.0771753	3.21504	-0.0240045	0.980849
AC003084.2	lincRNA	0
AC003087.4	pseudogene	0
AC003088.1	lincRNA	0.15584	0.884593	4.08047	0.216787	0.828374
AC003090.1	lincRNA	0.173613	-1.03896	4.08047	-0.254618	0.799018
AC003092.1	lincRNA	46.4522	1.78571	0.338909	5.26899	1.37179e-07
AC003092.2	lincRNA	0.483055	0.827094	2.82688	0.292582	0.769842
AC003101.1	protein_coding	1.82463	0.749999	1.42197	0.527435	0.597892
AC003102.1	protein_coding	0
AC003102.3	antisense	2.83192	0.0822341	1.08303	0.0759296	0.939475
AC003104.1	sense_intronic	6.77042	0.00919362	0.721951	0.0127344	0.98984
AC003658.1	miRNA	0
AC003664.1	lincRNA	0.173613	-1.03896	4.08047	-0.254618	0.799018
AC003665.1	antisense	67.0436	-0.192719	0.242532	-0.794611	0.42684	0.623512
AC003666.1	miRNA	0
AC003681.1	miRNA	0
AC003682.16	lincRNA	2.46096	1.40275	1.2416	1.1298	0.258562
AC003682.17	pseudogene	0
AC003956.1	antisense	4.57771	0.56086	0.896596	0.625544	0.531614
AC003958.2	antisense	0
AC003958.6	pseudogene	0
AC003968.1	miRNA	0
AC003973.1	pseudogene	0
AC003973.4	lincRNA	0
AC003973.5	lincRNA	0
AC003973.6	pseudogene	0
AC003984.1	lincRNA	0.173613	-1.03896	4.08047	-0.254618	0.799018
AC003985.1	lincRNA	0
AC003986.5	antisense	0
AC003986.6	antisense	16.0759	-1.064	0.490248	-2.17034	0.0299814
AC003986.7	antisense	7.50887	-0.266504	0.683668	-0.389816	0.696673
AC003988.1	lincRNA	0
AC003989.3	pseudogene	0
AC003989.4	pseudogene	0.181604	-1.03896	4.08047	-0.254618	0.799018
AC003991.3	antisense	1.62166	-0.635967	1.49548	-0.425259	0.670648
AC004000.1	miRNA	0.314475	-1.8391	3.51482	-0.523241	0.600807
AC004004.2	pseudogene	0
AC004006.2	pseudogene	0
AC004009.3	lincRNA	0
AC004012.1	lincRNA	0
AC004014.3	lincRNA	0
AC004014.4	pseudogene	113.273	-0.0394571	0.200997	-0.196307	0.84437	0.919533
AC004016.1	miRNA	0
AC004016.2	pseudogene	0.173613	-1.03896	4.08047	-0.254618	0.799018
AC004017.1	protein_coding	0.661004	-0.0733114	2.27783	-0.0321847	0.974325
AC004019.10	pseudogene	0.320146	-0.0771756	3.27101	-0.0235938	0.981177
AC004019.13	antisense	0.157238	-1.03896	4.08047	-0.254618	0.799018
AC004019.18	lincRNA	0
AC004022.7	pseudogene	0
AC004022.8	pseudogene	0
AC004041.2	antisense	4.32165	-0.0733693	0.877717	-0.0835911	0.933382
AC004051.2	lincRNA	0
AC004052.1	miRNA	0
AC004053.1	antisense	0
AC004054.1	antisense	0
AC004057.1	pseudogene	0.634621	-1.46976	2.56177	-0.573728	0.566152
AC004062.2	pseudogene	0
AC004063.1	lincRNA	0
AC004066.2	pseudogene	14.3109	-0.21692	0.496378	-0.437005	0.662107
AC004066.3	antisense	0.15584	0.884593	4.08047	0.216787	0.828374
AC004067.5	antisense	4.96449	-1.04683	0.868904	-1.20477	0.22829
AC004069.1	pseudogene	0
AC004069.2	lincRNA	5.43242	0.0183241	0.796533	0.0230048	0.981646
AC004070.1	lincRNA	0
AC004074.3	pseudogene	441.426	-0.0107235	0.100591	-0.106605	0.915103	0.957776
AC004074.4	pseudogene	0
AC004076.7	protein_coding	0.867671	-3.27573	2.10735	-1.55443	0.120082
AC004076.9	protein_coding	0.347926	-0.0771752	3.17852	-0.0242802	0.980629
AC004079.1	miRNA	0
AC004112.4	antisense	4.3517	0.153767	0.907872	0.169371	0.865505
AC004112.5	pseudogene	0
AC004112.7	pseudogene	0
AC004125.3	lincRNA	0
AC004129.7	pseudogene	0.166322	0.884593	4.08047	0.216787	0.828374
AC004129.9	pseudogene	0
AC004156.3	lincRNA	6.71204	-0.515033	0.716442	-0.718876	0.472217
AC004158.2	lincRNA	12.4634	-0.200684	0.538422	-0.372726	0.709352
AC004158.3	lincRNA	0.675363	-1.55902	2.25122	-0.692522	0.488609
AC004159.1	pseudogene	0
AC004160.4	antisense	0.320146	-0.0771756	3.27101	-0.0235938	0.981177
AC004166.6	pseudogene	17.1184	-0.0987903	0.449677	-0.219692	0.826111
AC004221.2	lincRNA	0.645722	1.41123	2.3906	0.590323	0.554974
AC004231.2	antisense	0
AC004237.1	antisense	1.12559	0.364941	1.80129	0.2026	0.839448
AC004257.1	lincRNA	0.656667	-0.0415662	2.39583	-0.0173494	0.986158
AC004257.3	lincRNA	26.1637	0.317964	0.370585	0.858008	0.390888
UBE2QL1	protein_coding	141.823	-1.06699	0.196858	-5.42008	5.95723e-08	2.53679e-06
AC004381.7	antisense	0
AC004383.3	pseudogene	3.17806	-0.548755	1.04216	-0.526554	0.598503
AC004386.3	pseudogene	0
AC004386.4	pseudogene	0.991854	-1.06175	1.8746	-0.566387	0.571131
AC004410.3	sense_intronic	2.97934	0.962707	1.1855	0.812069	0.416752
AC004447.2	antisense	281.431	0.133179	0.123876	1.0751	0.282331	0.484444
AC004448.2	lincRNA	0.15584	0.884593	4.08047	0.216787	0.828374
AC004448.5	lincRNA	0
AC004449.6	lincRNA	2.79778	0.436098	1.10517	0.394599	0.693139
AC004453.8	pseudogene	4877	-0.14484	0.0767159	-1.88801	0.0590249	0.169046
AC004458.1	miRNA	0
AC004460.1	miRNA	0
AC004461.4	pseudogene	0.32923	1.8014	3.18876	0.564923	0.572126
AC004463.6	antisense	67.8832	-0.251436	0.232405	-1.08189	0.279303	0.480552
AC004466.1	protein_coding	2.47624	0.930287	1.19346	0.779485	0.435694
AC004471.10	lincRNA	1.00459	-0.0650451	1.83305	-0.0354846	0.971693
AC004471.9	antisense	13.2926	-0.225419	0.509154	-0.442733	0.657959
AC004485.3	antisense	0
AC004490.1	antisense	4.16285	-0.65021	0.9097	-0.714753	0.474762
AC004492.1	miRNA	0
AC004510.3	lincRNA	0
AC004520.1	miRNA	0
AC004528.1	protein_coding	0
AC004528.4	antisense	0
AC004535.2	lincRNA	0
AC004538.3	processed_transcript	9.58991	0.024633	0.594986	0.041401	0.966976
AC004540.4	antisense	0
AC004540.5	lincRNA	0.325817	1.78993	3.46677	0.51631	0.605638
AC004543.1	miRNA	0
AC004543.2	lincRNA	0
AC004549.6	antisense	0.338841	-1.92669	3.15666	-0.610356	0.541626
AC004552.1	miRNA	0
AC004562.1	lincRNA	1.51582	0.243934	1.70575	0.143006	0.886285
AC004593.3	antisense	0
AC004595.1	miRNA	0
AC004603.4	lincRNA	0.181604	-1.03896	4.08047	-0.254618	0.799018
AC004609.1	pseudogene	0
AC004623.2	antisense	0
AC004637.1	antisense	2.02121	0.891434	1.36903	0.651141	0.514955
AC004655.1	miRNA	0
AC004656.1	miRNA	0
AC004673.1	miRNA	0
AC004691.5	antisense	0.645722	1.41123	2.3906	0.590323	0.554974
AC004692.4	antisense	0.173613	-1.03896	4.08047	-0.254618	0.799018
AC004692.5	pseudogene	0.803819	3.09637	2.15109	1.43944	0.150025
AC004699.1	miRNA	0
AC004702.2	lincRNA	0.162908	0.884593	4.08047	0.216787	0.828374
AC004706.1	pseudogene	0
AC004744.3	antisense	0.339935	-0.0771753	3.20391	-0.0240878	0.980783
AC004745.1	miRNA	0
AC004769.1	miRNA	0
AC004771.1	pseudogene	4.66475	-0.0906382	0.888589	-0.102002	0.918755
AC004775.5	lincRNA	1.34523	0.667311	1.69743	0.39313	0.694224
AC004791.2	processed_transcript	0
AC004797.1	pseudogene	993.472	-0.0773739	0.0813672	-0.950923	0.341644	0.545377
AC004812.1	miRNA	0.336521	-0.0771753	3.21504	-0.0240045	0.980849
AC004817.1	protein_coding	0.15584	0.884593	4.08047	0.216787	0.828374
AC004824.1	miRNA	0
AC004824.2	protein_coding	0
AC004832.1	pseudogene	0
AC004837.3	pseudogene	0
AC004837.4	antisense	0
AC004837.5	antisense	6.31747	-0.0893037	0.762167	-0.117171	0.906725
AC004840.8	lincRNA	1.81165	-0.878998	1.41404	-0.621624	0.534189
AC004840.9	lincRNA	33.072	-0.151168	0.322478	-0.46877	0.639234
AC004851.1	miRNA	0
AC004854.4	antisense	1.16501	0.321428	1.80261	0.178312	0.858478
AC004854.5	pseudogene	0.15584	0.884593	4.08047	0.216787	0.828374
AC004862.6	antisense	0
AC004866.1	pseudogene	0
AC004866.3	pseudogene	0
AC004869.2	lincRNA	0
AC004869.3	lincRNA	0
AC004870.3	lincRNA	0.15584	0.884593	4.08047	0.216787	0.828374
AC004870.4	processed_transcript	1.12171	1.29994	1.85491	0.700814	0.483419
AC004870.5	pseudogene	0
AC004875.1	miRNA	0
AC004878.2	antisense	0
AC004878.3	pseudogene	0
AC004878.5	pseudogene	0
AC004878.6	pseudogene	0
AC004878.7	sense_intronic	0
AC004878.8	antisense	0
AC004889.1	pseudogene	0
AC004893.10	pseudogene	20.4361	0.130925	0.424757	0.308236	0.757902
AC004893.11	antisense	59.965	-0.0729863	0.243728	-0.299458	0.764591	0.872636
AC004895.1	miRNA	0
AC004895.4	lincRNA	1.46692	-0.360075	1.54659	-0.23282	0.815902
AC004899.1	protein_coding	0
AC004899.3	pseudogene	3.74045	0.607973	1.03628	0.586687	0.557414
AC004901.1	processed_transcript	0
AC004906.3	antisense	0
AC004911.2	pseudogene	2.48926	0.0885109	1.19828	0.0738651	0.941118
AC004917.1	pseudogene	0
AC004920.2	pseudogene	0
AC004920.3	lincRNA	0
AC004924.1	miRNA	0
AC004938.5	pseudogene	0
AC004941.3	antisense	0.802959	0.584243	2.20434	0.265042	0.790977
AC004941.5	pseudogene	159.154	0.0832891	0.157363	0.52928	0.596611	0.756456
AC004943.1	miRNA	0
AC004945.1	pseudogene	0.699729	-1.60786	2.33773	-0.687785	0.491588
AC004947.2	lincRNA	0
AC004951.5	pseudogene	6.32274	-0.526814	0.759863	-0.693302	0.48812
AC004951.6	lincRNA	8.60857	0.272803	0.642201	0.424794	0.670987
AC004967.7	pseudogene	132.889	-0.252214	0.169369	-1.48914	0.136451	0.299392
AC004969.1	miRNA	0.181604	-1.03896	4.08047	-0.254618	0.799018
AC004980.1	miRNA	0
AC004980.10	pseudogene	4.03936	-0.83199	0.932894	-0.891838	0.37248
AC004980.11	pseudogene	0.166322	0.884593	4.08047	0.216787	0.828374
AC004980.7	pseudogene	143.12	0.168068	0.165529	1.01534	0.309945	0.514687
AC004980.8	pseudogene	0.166322	0.884593	4.08047	0.216787	0.828374
AC004980.9	pseudogene	1.98457	-0.0865775	1.28532	-0.0673587	0.946296
AC004985.12	pseudogene	2.17595	-0.76419	1.25233	-0.610214	0.54172
AC004987.10	pseudogene	0
AC004987.9	pseudogene	68.3375	0.0930497	0.232531	0.400161	0.689038	0.823148
AC004988.1	antisense	3.93462	1.82964	1.05938	1.72708	0.0841532
AC005000.1	pseudogene	0
AC005000.2	miRNA	0
AC005003.1	protein_coding	76.5096	-0.191274	0.219674	-0.87072	0.383907	0.586477
AC005007.3	pseudogene	0
AC005008.2	protein_coding	0.651919	-1.52515	2.38408	-0.639724	0.522352
AC005008.3	pseudogene	0.166322	0.884593	4.08047	0.216787	0.828374
AC005009.1	antisense	0
AC005009.2	antisense	0
AC005013.1	pseudogene	0
AC005013.5	lincRNA	0
AC005014.5	pseudogene	107.515	0.283185	0.186168	1.52113	0.128227	0.287096
AC005017.2	pseudogene	0
AC005019.2	pseudogene	0.181604	-1.03896	4.08047	-0.254618	0.799018
AC005019.3	lincRNA	0.475986	0.804627	2.67089	0.301258	0.763217
AC005020.1	miRNA	0.173613	-1.03896	4.08047	-0.254618	0.799018
AC005022.1	lincRNA	1.68771	-0.660109	1.47525	-0.447455	0.654547
AC005027.3	sense_overlapping	2.64325	0.276859	1.11997	0.247203	0.804751
AC005029.1	lincRNA	1.01941	-0.0651647	2.00549	-0.0324932	0.974079
AC005033.6	pseudogene	0
AC005034.2	pseudogene	0
AC005034.3	pseudogene	50.2928	0.140711	0.272674	0.516044	0.605824
AC005037.1	pseudogene	0.166322	0.884593	4.08047	0.216787	0.828374
AC005037.2	miRNA	0
AC005037.3	antisense	1.49967	-0.396151	1.56397	-0.253299	0.800037
AC005037.4	pseudogene	0.355216	-1.98088	3.10398	-0.638176	0.523359
AC005037.6	pseudogene	0
AC005040.3	pseudogene	0
AC005041.11	pseudogene	0.166322	0.884593	4.08047	0.216787	0.828374
AC005041.17	antisense	0.972936	1.00627	2.04673	0.491646	0.62297
AC005042.2	pseudogene	4.35283	-0.770432	0.898643	-0.857328	0.391263
AC005042.3	pseudogene	0
AC005042.4	antisense	8.60985	-0.178151	0.629414	-0.283042	0.777144
AC005042.5	lincRNA	0
AC005048.1	miRNA	0
AC005062.2	sense_overlapping	1.31178	-0.0197872	1.69528	-0.0116719	0.990687
AC005071.1	miRNA	0.33085	-1.9003	3.18385	-0.596857	0.550603
AC005076.5	antisense	22.441	-0.160515	0.403771	-0.39754	0.690969
AC005077.12	pseudogene	0.336521	-0.0771753	3.21504	-0.0240045	0.980849
AC005077.14	pseudogene	2.12438	3.40978	1.60253	2.12775	0.0333576
AC005077.5	pseudogene	0.162908	0.884593	4.08047	0.216787	0.828374
AC005077.7	pseudogene	0.789064	0.555953	2.21521	0.250971	0.801837
AC005077.8	pseudogene	0
AC005077.9	pseudogene	0
AC005082.1	protein_coding	0.314475	-1.8391	3.51482	-0.523241	0.600807
AC005082.12	lincRNA	0.181604	-1.03896	4.08047	-0.254618	0.799018
AC005083.1	processed_transcript	0.32356	-0.0771755	3.25897	-0.0236809	0.981107
AC005086.1	pseudogene	0.15584	0.884593	4.08047	0.216787	0.828374
AC005086.2	pseudogene	0
AC005086.3	pseudogene	0.507421	0.826989	2.78219	0.297244	0.76628
AC005086.4	pseudogene	0
AC005088.1	miRNA	0
AC005094.2	pseudogene	0
AC005102.1	pseudogene	0
AC005104.3	antisense	11.6535	-0.164218	0.555805	-0.29546	0.767642
AC005105.2	pseudogene	0.157238	-1.03896	4.08047	-0.254618	0.799018
AC005150.1	lincRNA	0.157238	-1.03896	4.08047	-0.254618	0.799018
AC005152.2	processed_transcript	4.87733	-0.99985	0.870845	-1.14814	0.250912
AC005152.3	lincRNA	0
AC005154.6	processed_transcript	493.202	-0.0922408	0.101899	-0.905222	0.365348	0.568918
AC005154.7	pseudogene	7.78835	-0.0160703	0.664151	-0.0241968	0.980696
AC005154.8	pseudogene	2.96752	-0.354977	1.16373	-0.305033	0.760341
AC005159.1	miRNA	0
AC005160.3	sense_intronic	0.15584	0.884593	4.08047	0.216787	0.828374
AC005161.1	miRNA	0
AC005162.4	antisense	0.162908	0.884593	4.08047	0.216787	0.828374
AC005162.5	antisense	0
AC005176.1	pseudogene	0
AC005176.2	pseudogene	0
AC005176.3	pseudogene	0
AC005178.1	pseudogene	0
AC005189.6	pseudogene	0.166322	0.884593	4.08047	0.216787	0.828374
AC005195.1	miRNA	0
AC005197.2	antisense	0.325817	1.78993	3.46677	0.51631	0.605638
AC005215.1	miRNA	0
AC005220.3	antisense	0.658906	-0.130371	2.53013	-0.0515274	0.958905
AC005224.2	antisense	33.1626	-0.236791	0.327599	-0.722808	0.469798
AC005229.1	miRNA	24.8781	-0.184378	0.379825	-0.485428	0.627372
AC005229.5	pseudogene	0
AC005229.7	pseudogene	20.6212	-0.0507548	0.433465	-0.117091	0.906788
AC005235.1	lincRNA	0
AC005237.2	pseudogene	0.166322	0.884593	4.08047	0.216787	0.828374
AC005237.4	antisense	2.02602	0.402616	1.34559	0.299211	0.764779
AC005251.4	pseudogene	0
AC005253.2	antisense	53.8389	-0.0571474	0.257073	-0.2223	0.82408	0.908835
AC005253.4	antisense	0
AC005255.3	pseudogene	480.634	-0.137359	0.1016	-1.35197	0.176386	0.356855
AC005255.5	pseudogene	0
AC005255.6	pseudogene	0
AC005256.1	lincRNA	5.83861	-0.165084	0.756437	-0.21824	0.827243
AC005262.2	antisense	0
AC005262.3	antisense	0
AC005262.4	pseudogene	0.651615	1.38862	2.38446	0.582363	0.560322
AC005264.2	antisense	4.40137	0.712669	0.895141	0.796153	0.425943
AC005276.1	lincRNA	0.318749	1.76441	3.22624	0.546895	0.584451
AC005280.1	pseudogene	0.966395	-2.23918	2.11258	-1.05992	0.28918
AC005281.1	lincRNA	7.54643	-0.18493	0.682205	-0.271077	0.786332
AC005281.2	antisense	0.173613	-1.03896	4.08047	-0.254618	0.799018
AC005284.1	miRNA	0
AC005288.1	miRNA	0
AC005300.5	pseudogene	0
AC005301.8	lincRNA	0.181604	-1.03896	4.08047	-0.254618	0.799018
AC005304.1	lincRNA	0.489882	0.848837	2.81364	0.301686	0.762891
AC005306.3	antisense	23.4901	0.388234	0.427825	0.907458	0.364164
AC005307.1	lincRNA	15.7818	-0.965002	0.482155	-2.00143	0.0453456
AC005307.3	lincRNA	7.85746	-0.64494	0.662942	-0.972844	0.330631
AC005324.6	antisense	0.166322	0.884593	4.08047	0.216787	0.828374
AC005324.7	lincRNA	0
AC005326.2	pseudogene	0
AC005329.7	antisense	5.48099	-0.161047	0.790114	-0.203828	0.838488
AC005330.2	lincRNA	0.166322	0.884593	4.08047	0.216787	0.828374
AC005336.4	pseudogene	4.20789	1.11415	0.940444	1.18471	0.236134
AC005336.5	pseudogene	46.1149	0.223609	0.282703	0.790968	0.428963
AC005339.2	antisense	0
AC005351.1	pseudogene	11.7491	-0.591767	0.551173	-1.07365	0.28298
AC005355.1	lincRNA	0.681033	-0.10723	2.36816	-0.0452799	0.963884
AC005355.2	lincRNA	0.157238	-1.03896	4.08047	-0.254618	0.799018
AC005356.1	lincRNA	1.48172	-0.417764	1.54381	-0.270606	0.786694
AC005357.1	pseudogene	0
AC005358.1	protein_coding	0
AC005358.3	antisense	0.650522	-0.103259	2.40319	-0.0429674	0.965728
AC005363.9	pseudogene	0
AC005370.1	miRNA	0
AC005375.1	miRNA	0.32356	-0.0771755	3.25897	-0.0236809	0.981107
AC005387.2	antisense	4.67135	-0.293416	0.848929	-0.345631	0.72962
AC005387.3	antisense	2.8015	-0.201981	1.19635	-0.168831	0.86593
AC005391.2	antisense	2.63123	0.665545	1.18919	0.559662	0.57571
AC005392.13	lincRNA	1.02555	-0.115578	2.00204	-0.0577301	0.953964
AC005394.1	lincRNA	0.157238	-1.03896	4.08047	-0.254618	0.799018
AC005399.1	pseudogene	0
AC005477.1	protein_coding	0
AC005481.5	protein_coding	0
AC005484.5	processed_transcript	0
AC005487.2	lincRNA	0
AC005488.1	protein_coding	1.14694	3.60316	1.94099	1.85635	0.0634035
AC005488.11	pseudogene	0.181604	-1.03896	4.08047	-0.254618	0.799018
AC005493.1	protein_coding	0
AC005498.3	lincRNA	2.87345	0.620044	1.18364	0.523845	0.600386
AC005498.4	lincRNA	0
AC005513.1	miRNA	0
AC005517.3	pseudogene	11.5242	0.261882	0.559999	0.467647	0.640037
AC005518.2	sense_intronic	0
AC005519.4	sense_overlapping	18.0565	-0.396284	0.443749	-0.893036	0.371838
AC005522.6	pseudogene	0
AC005522.7	lincRNA	0.157238	-1.03896	4.08047	-0.254618	0.799018
AC005523.2	antisense	0
AC005523.3	lincRNA	2.85769	-0.259773	1.08838	-0.238679	0.811354
AC005532.5	processed_transcript	5.45751	0.219278	0.835659	0.262402	0.793012
AC005534.6	pseudogene	0.481657	2.35776	2.75227	0.856658	0.391634
AC005534.8	antisense	2.14748	0.137897	1.24152	0.111071	0.91156
AC005537.2	processed_transcript	0.355216	-1.98088	3.10398	-0.638176	0.523359
AC005538.5	antisense	0
AC005539.2	pseudogene	0
AC005540.3	antisense	5.37973	0.381956	0.824045	0.463514	0.642996
AC005544.1	protein_coding	0
AC005546.2	lincRNA	8.27453	0.634677	0.648928	0.97804	0.328055
AC005549.1	miRNA	0
AC005549.2	miRNA	0
AC005549.3	protein_coding	0.173613	-1.03896	4.08047	-0.254618	0.799018
AC005550.3	antisense	0.497172	-0.942812	2.63734	-0.357485	0.720728
AC005550.4	lincRNA	0.181604	-1.03896	4.08047	-0.254618	0.799018
AC005550.5	lincRNA	0
AC005559.2	antisense	0
AC005559.3	pseudogene	0.470315	-0.888389	2.85387	-0.311292	0.755578
AC005562.1	processed_transcript	57.1977	-0.0411867	0.261103	-0.157742	0.87466	0.936177
AC005588.2	pseudogene	0
AC005592.1	lincRNA	0.344512	-0.0771752	3.18925	-0.0241985	0.980694
AC005592.2	antisense	11.5359	0.17725	0.555073	0.319328	0.749478
AC005592.3	lincRNA	0.15584	0.884593	4.08047	0.216787	0.828374
AC005594.3	antisense	19.4111	0.652153	0.453372	1.43845	0.150306
AC005597.1	antisense	0
AC005606.1	protein_coding	0
AC005606.14	lincRNA	0
AC005606.15	lincRNA	0
AC005609.1	protein_coding	0
AC005609.2	pseudogene	0
AC005614.3	antisense	2.32909	-0.0563216	1.20486	-0.0467453	0.962716
AC005614.5	processed_transcript	0.162908	0.884593	4.08047	0.216787	0.828374
AC005616.1	lincRNA	0.483055	0.827094	2.82688	0.292582	0.769842
AC005616.2	lincRNA	0.181604	-1.03896	4.08047	-0.254618	0.799018
AC005618.1	pseudogene	9.20095	-0.228811	0.634472	-0.360632	0.718375
AC005618.6	lincRNA	3.82702	-0.463657	0.958722	-0.48362	0.628655
AC005621.1	miRNA	0
AC005624.2	lincRNA	18.7877	0.204409	0.428519	0.477014	0.633352
AC005625.1	antisense	0
AC005626.3	pseudogene	0
AC005631.1	miRNA	0
AC005682.5	processed_transcript	58.8335	0.397094	0.244851	1.62178	0.10485	0.250097
AC005682.6	pseudogene	8.17004	0.399051	0.662758	0.602106	0.547103
AC005682.7	pseudogene	1.35252	-0.0754798	1.60514	-0.0470239	0.962494
AC005682.8	lincRNA	4.97622	0.501815	0.836757	0.599714	0.548697
AC005686.1	miRNA	0
AC005701.1	miRNA	0.332644	1.81446	3.43941	0.527548	0.597813
AC005702.1	miRNA	3.89508	-0.748102	0.980542	-0.762947	0.445495
AC005702.2	miRNA	0.673743	1.4191	2.36221	0.600752	0.548005
AC005702.3	miRNA	1.17433	0.359013	1.7332	0.207139	0.835902
AC005702.4	miRNA	4.88275	-0.203422	0.858945	-0.236828	0.812791
AC005703.2	lincRNA	0
AC005703.3	lincRNA	0.15584	0.884593	4.08047	0.216787	0.828374
AC005722.4	pseudogene	0
AC005725.1	miRNA	0
AC005730.2	pseudogene	0
AC005740.3	pseudogene	0.166322	0.884593	4.08047	0.216787	0.828374
AC005740.4	pseudogene	0
AC005740.5	antisense	1.32768	0.646942	1.62608	0.397854	0.690738
AC005740.6	antisense	0.521538	-1.01313	2.59847	-0.389895	0.696614
AC005741.2	pseudogene	0
AC005754.7	antisense	3.62078	0.484854	0.990404	0.489552	0.624451
AC005754.8	lincRNA	4.1236	0.292901	0.934561	0.313411	0.753969
AC005757.6	antisense	1.31721	0.702609	1.73467	0.40504	0.685448
AC005757.7	lincRNA	0
AC005758.1	pseudogene	0.15584	0.884593	4.08047	0.216787	0.828374
AC005772.2	lincRNA	0
AC005775.2	antisense	0.808234	-1.91374	2.22421	-0.860411	0.389562
AC005776.1	pseudogene	2.26289	2.486	1.50502	1.65181	0.0985738
AC005777.3	pseudogene	0
AC005779.1	pseudogene	0.162908	0.884593	4.08047	0.216787	0.828374
AC005779.2	protein_coding	0.173613	-1.03896	4.08047	-0.254618	0.799018
AC005780.1	lincRNA	0.15584	0.884593	4.08047	0.216787	0.828374
AC005783.1	miRNA	0
AC005785.2	processed_transcript	15.0091	0.0246214	0.480289	0.0512636	0.959115
AC005786.3	pseudogene	0.823212	-0.660034	2.0867	-0.316305	0.751771
AC005786.5	lincRNA	0.332644	1.81446	3.43941	0.527548	0.597813
AC005786.7	antisense	0
AC005789.11	lincRNA	7.15297	0.534584	0.708659	0.75436	0.450633
AC005789.9	antisense	0
AC005794.1	pseudogene	0
AC005795.1	pseudogene	1378.97	-0.029831	0.07117	-0.419151	0.675106	0.813703
AC005808.3	lincRNA	0
AC005822.1	pseudogene	614.919	0.179417	0.0976931	1.83654	0.0662782	0.183338
AC005831.1	pseudogene	0
AC005838.2	pseudogene	0
AC005841.1	protein_coding	0.839364	0.506905	2.17147	0.233439	0.81542
AC005863.1	lincRNA	6.27489	0.385211	0.746962	0.515704	0.606061
AC005863.2	lincRNA	0
AC005884.1	pseudogene	21.3314	0.373928	0.44263	0.844787	0.39823
AC005926.1	miRNA	0
AC005932.1	antisense	29.0121	0.100517	0.35445	0.283587	0.776727
AC005943.4	processed_transcript	12.0365	0.596298	0.551887	1.08047	0.279933
AC005943.5	lincRNA	87.749	0.0897789	0.200806	0.447093	0.654808	0.799211
AC005944.2	antisense	0
AC005954.3	sense_intronic	3.6035	-0.342198	1.01817	-0.336091	0.736802
AC005954.4	antisense	0.660303	-1.54333	2.37557	-0.649666	0.515908
AC006000.5	lincRNA	0
AC006001.1	pseudogene	0.322162	1.77646	3.21382	0.552755	0.580431
AC006003.3	sense_intronic	0
AC006004.1	antisense	0
AC006007.1	lincRNA	1.45596	0.235956	1.57467	0.149845	0.880887
AC006011.4	pseudogene	0
AC006014.1	protein_coding	0
AC006014.10	pseudogene	0
AC006014.7	pseudogene	0
AC006014.8	pseudogene	0.181604	-1.03896	4.08047	-0.254618	0.799018
AC006019.3	antisense	0
AC006019.4	antisense	0
AC006022.4	pseudogene	0
AC006023.8	pseudogene	0.492361	0.804757	2.6442	0.304349	0.760862
AC006024.4	pseudogene	17.5868	0.193435	0.451402	0.428519	0.668273
AC006026.1	miRNA	0
AC006026.10	pseudogene	134.918	-0.00335313	0.165577	-0.0202512	0.983843	0.990522
AC006026.12	pseudogene	0
AC006026.13	antisense	0
AC006026.9	pseudogene	558.86	-0.0590013	0.091582	-0.644246	0.519416	0.699682
AC006028.11	pseudogene	42.1577	-0.468976	0.306507	-1.53007	0.126
AC006033.22	pseudogene	1.49805	0.916315	1.63195	0.561485	0.574467
AC006035.1	pseudogene	0
AC006037.2	lincRNA	0
AC006041.1	lincRNA	0.166322	0.884593	4.08047	0.216787	0.828374
AC006042.6	antisense	0.336521	-0.0771753	3.21504	-0.0240045	0.980849
AC006042.7	antisense	0.840065	1.83818	2.18402	0.841652	0.399983
AC006042.8	pseudogene	6.36396	-0.280387	0.773848	-0.362329	0.717106
AC006045.3	pseudogene	0
AC006050.2	processed_transcript	0
AC006070.12	pseudogene	0
AC006076.1	lincRNA	0.173613	-1.03896	4.08047	-0.254618	0.799018
AC006077.4	pseudogene	0.15584	0.884593	4.08047	0.216787	0.828374
AC006080.1	miRNA	0
AC006111.1	pseudogene	3.93539	0.18191	0.944816	0.192535	0.847323
AC006115.1	miRNA	0
AC006115.3	antisense	0.166322	0.884593	4.08047	0.216787	0.828374
AC006115.6	pseudogene	0
AC006116.1	miRNA	0
AC006116.12	antisense	0
AC006116.13	pseudogene	0
AC006116.14	pseudogene	0
AC006116.15	sense_intronic	0.503766	0.815135	2.6261	0.310398	0.756258
AC006116.17	antisense	5.11584	0.583821	0.830481	0.702991	0.482061
AC006116.19	sense_intronic	1.79118	0.241166	1.43241	0.168363	0.866298
AC006116.20	protein_coding	9.69535	0.790642	0.603134	1.31089	0.189895
AC006116.21	lincRNA	0.832296	0.493372	2.07892	0.237321	0.812408
AC006116.22	pseudogene	45.8704	-0.176953	0.278153	-0.636171	0.524665
AC006116.24	sense_intronic	4.15	0.762339	0.924686	0.82443	0.409695
AC006116.27	pseudogene	0
AC006126.3	protein_coding	0.32923	1.8014	3.18876	0.564923	0.572126
AC006126.4	lincRNA	0
AC006129.1	lincRNA	0.836874	0.468806	2.0748	0.225952	0.821239
AC006129.2	lincRNA	0
AC006129.4	lincRNA	0.854646	-0.68829	2.16072	-0.318547	0.75007
AC006130.1	miRNA	0
AC006130.3	antisense	0.157238	-1.03896	4.08047	-0.254618	0.799018
AC006130.4	pseudogene	0
AC006132.1	protein_coding	0.166322	0.884593	4.08047	0.216787	0.828374
AC006133.3	pseudogene	0
AC006145.1	miRNA	0
AC006150.1	antisense	0
AC006150.2	miRNA	0
AC006153.3	pseudogene	0.973159	-0.0365205	1.84854	-0.0197564	0.984238
AC006156.1	protein_coding	0
AC006156.2	pseudogene	0
AC006159.3	lincRNA	6.51484	-0.44493	0.748771	-0.594213	0.55237
AC006159.4	antisense	2.67832	-0.104694	1.13514	-0.0922302	0.926515
AC006159.5	antisense	8.15761	-0.481032	0.656187	-0.733071	0.463515
AC006160.4	pseudogene	0
AC006160.5	antisense	3.49286	0.602885	1.02537	0.587971	0.556552
AC006195.2	pseudogene	0.329453	-0.0771754	3.23866	-0.0238294	0.980989
AC006196.1	lincRNA	1.46228	3.9562	1.78447	2.21702	0.026622
AC006227.1	lincRNA	0
AC006262.10	antisense	0
AC006262.4	lincRNA	0
AC006262.5	lincRNA	0.702442	-2.96883	2.42047	-1.22655	0.219992
AC006262.6	processed_transcript	0.313078	-0.0771757	3.29657	-0.0234109	0.981323
AC006272.1	lincRNA	0.50175	-0.965468	2.62951	-0.367166	0.713495
AC006272.2	lincRNA	0
AC006273.4	lincRNA	2.3574	-1.3882	1.29146	-1.07491	0.282415
AC006273.5	lincRNA	6.00781	-0.545042	0.77571	-0.702636	0.482283
AC006273.7	lincRNA	0.684669	-1.59257	2.35189	-0.677146	0.498314
AC006277.2	antisense	1.77108	1.3998	1.51559	0.9236	0.355695
AC006296.1	lincRNA	0
AC006296.2	lincRNA	0
AC006322.1	miRNA	0.162908	0.884593	4.08047	0.216787	0.828374
AC006326.3	pseudogene	0
AC006326.5	pseudogene	0
AC006328.1	miRNA	0
AC006328.9	pseudogene	0
AC006335.10	pseudogene	0
AC006335.11	pseudogene	0
AC006335.2	pseudogene	0
AC006335.6	pseudogene	0
AC006355.3	pseudogene	0.173613	-1.03896	4.08047	-0.254618	0.799018
AC006366.3	pseudogene	0
AC006369.2	antisense	0.65527	1.3967	2.38074	0.586666	0.557428
AC006369.3	lincRNA	0
AC006371.1	miRNA	0
AC006372.1	protein_coding	0.181604	-1.03896	4.08047	-0.254618	0.799018
AC006372.4	lincRNA	0.166322	0.884593	4.08047	0.216787	0.828374
AC006372.5	lincRNA	0
AC006372.6	antisense	0
AC006373.1	lincRNA	0
AC006377.1	miRNA	0.48669	-0.942639	2.65399	-0.355178	0.722456
AC006378.2	antisense	4.45555	0.47403	0.880509	0.53836	0.590329
AC006380.1	miRNA	0
AC006380.3	lincRNA	0
AC006390.4	pseudogene	0
AC006427.2	pseudogene	0
AC006432.1	miRNA	0
AC006435.1	protein_coding	0
AC006445.6	pseudogene	0
AC006445.7	pseudogene	0.483055	0.827094	2.82688	0.292582	0.769842
AC006445.8	lincRNA	0
AC006449.1	protein_coding	0
AC006452.1	miRNA	0
AC006455.1	protein_coding	0
AC006458.3	lincRNA	0
AC006460.2	antisense	1.30921	0.646557	1.59752	0.404724	0.68568
AC006461.2	pseudogene	0.166322	0.884593	4.08047	0.216787	0.828374
AC006465.4	pseudogene	59.2271	-0.132745	0.246831	-0.537798	0.590716	0.752137
AC006466.5	pseudogene	0
AC006480.1	miRNA	0.513547	-0.992079	2.77144	-0.357965	0.72037
AC006481.1	lincRNA	0
AC006482.1	lincRNA	0.313078	-0.0771757	3.29657	-0.0234109	0.981323
AC006483.1	miRNA	0
AC006483.5	pseudogene	3.46607	0.0555618	0.988573	0.056204	0.955179
AC006486.1	protein_coding	34.9853	0.127797	0.338037	0.378058	0.705388
AC006486.9	protein_coding	0
AC006487.1	miRNA	0
AC006499.1	pseudogene	0.166322	0.884593	4.08047	0.216787	0.828374
AC006499.2	pseudogene	0
AC006499.3	pseudogene	0
AC006499.4	pseudogene	0
AC006499.5	pseudogene	0
AC006499.6	pseudogene	0
AC006499.7	pseudogene	0
AC006499.8	pseudogene	0
AC006499.9	pseudogene	0
AC006509.4	pseudogene	0
AC006509.7	pseudogene	26.9275	-0.507301	0.371427	-1.36582	0.171997
AC006534.1	miRNA	0
AC006534.2	miRNA	0
AC006538.1	sense_intronic	25.7989	0.0188307	0.384628	0.0489581	0.960953
AC006538.4	protein_coding	0
AC006539.1	miRNA	0.332644	1.81446	3.43941	0.527548	0.597813
AC006539.2	pseudogene	0
AC006539.3	pseudogene	0.670785	-1.54338	2.36491	-0.652619	0.514002
AC006539.4	pseudogene	0
AC006547.13	antisense	62.5319	-0.135746	0.241278	-0.562614	0.573698	0.740014
AC006547.14	protein_coding	41.767	0.186154	0.322622	0.577002	0.563938
AC006547.15	antisense	0
AC006547.8	antisense	0
AC006548.19	pseudogene	0
AC006548.26	pseudogene	0
AC006552.1	lincRNA	0.173613	-1.03896	4.08047	-0.254618	0.799018
AC006557.1	miRNA	2.00212	-0.0713449	1.2834	-0.0555904	0.955668
AC006926.1	miRNA	0.15584	0.884593	4.08047	0.216787	0.828374
AC006942.4	antisense	2.623	0.67078	1.14517	0.585745	0.558047
AC006946.12	pseudogene	4.30318	-0.0746505	0.873654	-0.0854463	0.931907
AC006946.15	protein_coding	3.16099	-0.832807	1.06002	-0.785649	0.432073
AC006946.16	lincRNA	23.327	0.555095	0.399591	1.38916	0.164784
AC006946.17	lincRNA	1.8766	-1.50431	1.44211	-1.04314	0.296886
AC006947.1	sense_intronic	0
AC006953.1	miRNA	1.93941	2.23983	1.52099	1.47261	0.140856
AC006960.5	pseudogene	0.15584	0.884593	4.08047	0.216787	0.828374
AC006960.7	antisense	0
AC006967.1	protein_coding	0.173613	-1.03896	4.08047	-0.254618	0.799018
AC006978.6	pseudogene	86.1021	-0.110609	0.204109	-0.541913	0.587879	0.750077
AC006987.4	pseudogene	0
AC006987.5	pseudogene	0
AC006987.6	pseudogene	0
AC006987.7	pseudogene	0
AC006988.1	miRNA	0
AC006989.2	pseudogene	0
AC006994.1	pseudogene	0.33085	-1.9003	3.18385	-0.596857	0.550603
AC006994.2	antisense	0.338841	-1.92669	3.15666	-0.610356	0.541626
AC006994.3	miRNA	0
AC006995.8	pseudogene	0
AC007000.10	pseudogene	0.85806	-0.678842	2.06253	-0.32913	0.742057
AC007000.11	pseudogene	0.650996	-1.50909	2.38487	-0.632777	0.526879
AC007000.12	pseudogene	0.69266	-1.60799	2.34445	-0.685873	0.492793
AC007003.1	processed_transcript	0
AC007009.1	antisense	0
AC007009.2	miRNA	0
AC007014.1	pseudogene	102.886	0.00620296	0.194356	0.0319154	0.974539	0.986344
AC007016.3	pseudogene	0.166322	0.884593	4.08047	0.216787	0.828374
AC007025.1	miRNA	0
AC007036.4	sense_intronic	0.485071	2.36579	2.57547	0.918585	0.358313
AC007036.5	sense_overlapping	0
AC007036.6	lincRNA	0.528829	-2.55777	2.66817	-0.958623	0.337749
AC007038.7	antisense	17.395	0.0131656	0.450398	0.0292311	0.97668
AC007040.1	miRNA	0
AC007040.11	protein_coding	27.7172	0.442168	0.355935	1.24227	0.214137
AC007040.2	miRNA	0
AC007040.3	miRNA	0
AC007040.5	lincRNA	0
AC007040.6	antisense	1.48741	0.270854	1.49634	0.181011	0.856359
AC007040.7	antisense	19.674	0.0964126	0.433853	0.222224	0.82414
AC007040.8	antisense	0
AC007041.1	miRNA	0
AC007041.2	pseudogene	277.841	-0.164925	0.128731	-1.28116	0.200138	0.387784
AC007050.1	miRNA	0
AC007050.17	antisense	0.478002	2.34885	2.7592	0.85128	0.394614
AC007050.18	pseudogene	0
AC007056.1	miRNA	0
AC007064.22	pseudogene	0
AC007064.24	lincRNA	0.642308	1.40392	2.28049	0.615623	0.538143
AC007064.25	pseudogene	0
AC007078.4	antisense	0.636637	-0.00621928	2.42001	-0.00256994	0.997949
AC007091.1	lincRNA	0.665752	1.41915	2.37027	0.598729	0.549354
AC007092.1	lincRNA	0.669387	-0.0973343	2.38116	-0.0408769	0.967394
AC007096.1	miRNA	0
AC007098.1	antisense	0
AC007099.1	antisense	4.29812	0.138794	0.895949	0.154913	0.87689
AC007099.2	antisense	0.329453	-0.0771754	3.23866	-0.0238294	0.980989
AC007106.1	lincRNA	0
AC007114.1	miRNA	0
AC007115.3	pseudogene	0
AC007126.1	lincRNA	0.157238	-1.03896	4.08047	-0.254618	0.799018
AC007128.1	antisense	0
AC007131.1	lincRNA	0
AC007131.2	lincRNA	0
AC007131.3	miRNA	0
AC007136.1	pseudogene	0
AC007161.5	lincRNA	0.181604	-1.03896	4.08047	-0.254618	0.799018
AC007163.10	pseudogene	0.162908	0.884593	4.08047	0.216787	0.828374
AC007163.11	pseudogene	0.489882	0.848837	2.81364	0.301686	0.762891
AC007163.3	lincRNA	0.512454	-2.52119	2.53216	-0.995671	0.31941
AC007163.6	antisense	2.35867	-0.083278	1.31451	-0.0633528	0.949486
AC007163.8	pseudogene	10.0537	-0.463221	0.591804	-0.782727	0.433788
AC007163.9	pseudogene	1.48896	0.253182	1.55882	0.162419	0.870976
AC007179.1	lincRNA	0
AC007179.2	miRNA	0
AC007182.6	antisense	0.332644	1.81446	3.43941	0.527548	0.597813
AC007192.6	antisense	0
AC007193.10	antisense	0
AC007193.6	lincRNA	0
AC007193.8	antisense	0
AC007193.9	antisense	0
AC007204.1	protein_coding	1.98364	-0.0740721	1.29891	-0.0570263	0.954524
AC007204.2	lincRNA	2.45101	0.131103	1.18906	0.110257	0.912205
AC007216.1	miRNA	0
AC007216.2	protein_coding	0
AC007228.11	antisense	17.5827	-0.339266	0.445305	-0.761875	0.446135
AC007228.5	lincRNA	0
AC007228.8	pseudogene	0.627553	-1.46954	2.57084	-0.571618	0.567581
AC007228.9	lincRNA	48.1412	0.048653	0.283598	0.171556	0.863786
AC007229.3	pseudogene	117.63	-0.27621	0.184254	-1.49908	0.133854	0.295855
AC007237.2	pseudogene	0
AC007238.1	pseudogene	1205.49	-0.180563	0.0716563	-2.51985	0.0117404	0.0537995
AC007241.1	miRNA	0
AC007242.1	miRNA	0.162908	0.884593	4.08047	0.216787	0.828374
AC007246.3	antisense	24.5753	-0.269822	0.374539	-0.72041	0.471272
AC007248.6	pseudogene	0
AC007248.7	pseudogene	0
AC007249.3	lincRNA	1.15562	1.20639	1.8502	0.652034	0.514379
AC007250.4	lincRNA	0
AC007251.2	lincRNA	0
AC007253.1	pseudogene	0.173613	-1.03896	4.08047	-0.254618	0.799018
AC007255.8	antisense	3.72053	-0.919199	1.01245	-0.907897	0.363933
AC007256.5	pseudogene	251.764	-0.037543	0.128191	-0.292867	0.769624	0.875205
AC007271.3	antisense	0.157238	-1.03896	4.08047	-0.254618	0.799018
AC007272.1	pseudogene	0.162908	0.884593	4.08047	0.216787	0.828374
AC007272.3	pseudogene	0
AC007274.2	pseudogene	0
AC007274.5	pseudogene	0
AC007276.5	pseudogene	69.4146	0.033953	0.229665	0.147837	0.882472	0.940329
AC007277.3	antisense	0
AC007278.2	sense_intronic	0
AC007278.3	sense_intronic	0
AC007279.2	pseudogene	3.59642	0.761669	1.06131	0.717667	0.472962
AC007282.6	pseudogene	18.2389	-0.11081	0.445909	-0.248503	0.803745
AC007283.4	pseudogene	0.676456	-0.0771648	2.37315	-0.0325158	0.974061
AC007283.5	lincRNA	0
AC007285.6	antisense	12.4643	0.632266	0.531499	1.18959	0.234207
AC007285.7	antisense	2.49743	-0.635315	1.27635	-0.497758	0.618654
AC007292.1	pseudogene	0.505163	-0.965476	2.62428	-0.367901	0.712947
AC007292.3	antisense	11.4449	0.0584607	0.550048	0.106283	0.915358
AC007292.4	antisense	0.477384	-0.888709	2.84002	-0.312924	0.754339
AC007292.6	antisense	9.62872	-0.172782	0.588008	-0.293843	0.768878
AC007292.7	antisense	0.347225	-1.95634	3.38389	-0.578134	0.563174
AC007308.6	antisense	12.3253	0.375357	0.551075	0.681135	0.495786
AC007308.7	antisense	0
AC007312.3	pseudogene	0
AC007316.3	pseudogene	0.166322	0.884593	4.08047	0.216787	0.828374
AC007317.1	lincRNA	0.339935	-0.0771753	3.20391	-0.0240878	0.980783
AC007318.5	pseudogene	2253.58	-0.091871	0.0627137	-1.46493	0.142941	0.309251
AC007319.1	antisense	2.31467	1.24928	1.25564	0.994934	0.319768
AC007322.1	pseudogene	0
AC007322.3	pseudogene	0
AC007322.5	pseudogene	0
AC007322.7	pseudogene	0
AC007326.9	pseudogene	0
AC007327.5	antisense	0
AC007327.6	pseudogene	0
AC007333.1	miRNA	0
AC007339.1	miRNA	0
AC007347.1	pseudogene	0
AC007349.4	lincRNA	0
AC007349.5	lincRNA	0
AC007349.7	antisense	0
AC007353.1	miRNA	0
AC007358.1	miRNA	0
AC007359.6	lincRNA	0
AC007362.1	pseudogene	107.774	-0.0290641	0.199783	-0.145478	0.884334	0.941371
AC007362.3	antisense	0.833693	-0.634019	2.07806	-0.305102	0.760288
AC007364.1	lincRNA	0.173613	-1.03896	4.08047	-0.254618	0.799018
AC007365.1	lincRNA	0.181604	-1.03896	4.08047	-0.254618	0.799018
AC007365.2	miRNA	0
AC007365.3	lincRNA	4.23823	0.161611	0.930329	0.173714	0.862091
AC007365.4	pseudogene	0.32356	-0.0771755	3.25897	-0.0236809	0.981107
AC007375.1	protein_coding	0
AC007377.1	protein_coding	0
AC007381.2	lincRNA	0
AC007381.3	lincRNA	0
AC007382.1	protein_coding	9.40574	0.171117	0.618732	0.276561	0.782117
AC007383.3	lincRNA	20.2853	0.385165	0.428001	0.899915	0.368166
AC007383.4	antisense	0
AC007383.6	pseudogene	0
AC007386.2	lincRNA	0
AC007386.3	pseudogene	0
AC007386.4	antisense	0.336521	-0.0771753	3.21504	-0.0240045	0.980849
AC007387.2	pseudogene	0
AC007389.1	pseudogene	2.33406	-0.0651824	1.21734	-0.0535448	0.957298
AC007389.2	pseudogene	0.173613	-1.03896	4.08047	-0.254618	0.799018
AC007389.3	lincRNA	0
AC007389.4	miRNA	0
AC007390.4	pseudogene	0.166322	0.884593	4.08047	0.216787	0.828374
AC007390.5	protein_coding	1075.73	0.0302706	0.0922944	0.327979	0.742928	0.858935
AC007391.2	lincRNA	2.38014	-1.94373	1.32997	-1.46148	0.143883
AC007392.3	lincRNA	0.332644	1.81446	3.43941	0.527548	0.597813
AC007392.4	lincRNA	0
AC007394.3	pseudogene	0
AC007395.3	antisense	0
AC007395.4	pseudogene	46.7313	-0.460034	0.303698	-1.51477	0.12983
AC007401.1	pseudogene	0.983166	0.925815	1.94992	0.474797	0.634932
AC007401.2	protein_coding	4.42794	1.20586	0.976468	1.23493	0.216858
AC007402.1	miRNA	0
AC007403.1	lincRNA	0
AC007403.2	lincRNA	0.173613	-1.03896	4.08047	-0.254618	0.799018
AC007403.3	lincRNA	0
AC007405.2	protein_coding	0
AC007405.4	lincRNA	0
AC007405.6	lincRNA	0
AC007405.8	antisense	0
AC007421.1	protein_coding	0.971761	0.936584	1.88561	0.4967	0.619401
AC007422.1	lincRNA	0.33085	-1.9003	3.18385	-0.596857	0.550603
AC007431.1	protein_coding	0
AC007435.1	miRNA	0
AC007436.1	miRNA	0
AC007450.1	miRNA	0
AC007461.1	protein_coding	0
AC007461.2	lincRNA	0.514248	0.848459	2.76987	0.306317	0.759363
AC007463.2	lincRNA	0
AC007464.1	lincRNA	0.181604	-1.03896	4.08047	-0.254618	0.799018
AC007486.1	miRNA	0
AC007528.1	miRNA	0
AC007535.1	miRNA	0
AC007551.1	miRNA	0
AC007551.2	pseudogene	0.162908	0.884593	4.08047	0.216787	0.828374
AC007551.3	lincRNA	10.4897	-0.125946	0.565847	-0.22258	0.823862
AC007556.3	antisense	0
AC007557.1	protein_coding	0
AC007557.2	antisense	0
AC007557.3	lincRNA	0
AC007557.4	antisense	0
AC007559.1	pseudogene	0
AC007560.1	pseudogene	175.482	-0.0491004	0.152257	-0.322484	0.747086	0.861464
AC007560.2	miRNA	0
AC007562.1	pseudogene	0
AC007563.1	antisense	0.173613	-1.03896	4.08047	-0.254618	0.799018
AC007563.3	lincRNA	0.355216	-1.98088	3.10398	-0.638176	0.523359
AC007563.4	pseudogene	0.495552	2.3905	2.72668	0.876706	0.380646
AC007563.5	antisense	0.496079	-2.484	2.72419	-0.911828	0.361859
AC007566.10	antisense	7.34556	0.624638	0.742369	0.841412	0.400117
AC007566.11	pseudogene	0.166322	0.884593	4.08047	0.216787	0.828374
AC007567.1	miRNA	0
AC007568.1	pseudogene	0
AC007611.1	miRNA	0
AC007618.3	pseudogene	0.645722	1.41123	2.3906	0.590323	0.554974
AC007620.3	antisense	609.848	0.409003	0.221597	1.8457	0.0649355	0.180413
AC007631.1	lincRNA	0
AC007652.1	lincRNA	0
AC007677.2	pseudogene	0
AC007679.1	pseudogene	0.162908	0.884593	4.08047	0.216787	0.828374
AC007679.3	antisense	0
AC007679.4	pseudogene	0
AC007680.2	lincRNA	0
AC007682.1	lincRNA	0.492139	2.38258	2.73286	0.871826	0.383303
AC007682.2	miRNA	0
AC007682.3	miRNA	0
AC007690.1	pseudogene	0
AC007731.1	miRNA	0
AC007740.1	antisense	0
AC007742.3	pseudogene	0
AC007742.7	pseudogene	0
AC007743.1	antisense	19.8404	-1.44075	0.435949	-3.30486	0.000950226
AC007750.5	antisense	75.4858	0.411707	0.22945	1.79432	0.0727621	0.195375
AC007773.1	miRNA	1.16634	0.372828	1.80314	0.206766	0.836193
AC007773.2	antisense	17.3039	-0.245259	0.45995	-0.53323	0.593875
AC007773.3	protein_coding	0
AC007787.2	antisense	2.43541	1.36304	1.25783	1.08364	0.278523
AC007790.4	pseudogene	0.181604	-1.03896	4.08047	-0.254618	0.799018
AC007795.1	lincRNA	0
AC007796.1	antisense	4.85298	0.731008	0.88114	0.829616	0.406756
AC007842.1	miRNA	0.828419	1.83224	2.21184	0.828379	0.407456
AC007875.2	pseudogene	0
AC007875.3	pseudogene	0
AC007879.1	lincRNA	0.329453	-0.0771754	3.23866	-0.0238294	0.980989
AC007879.2	lincRNA	7.60819	-0.449569	0.675092	-0.665937	0.505451
AC007879.3	lincRNA	2.50223	-1.07205	1.21604	-0.881592	0.377997
AC007879.4	lincRNA	0.4794	0.815094	2.66489	0.305864	0.759708
AC007879.5	antisense	4.52885	-0.625297	0.920376	-0.679392	0.496889
AC007879.6	lincRNA	0.471713	-2.42331	2.99967	-0.807858	0.419172
AC007879.7	lincRNA	98.9898	-0.233878	0.193722	-1.20729	0.227322	0.420682
AC007880.1	lincRNA	0
AC007881.1	miRNA	0.166322	0.884593	4.08047	0.216787	0.828374
AC007881.2	miRNA	0
AC007881.4	pseudogene	0
AC007899.3	pseudogene	0.485293	0.78069	2.82356	0.276492	0.782171
AC007919.1	miRNA	0
AC007919.18	pseudogene	0.32923	1.8014	3.18876	0.564923	0.572126
AC007919.19	pseudogene	1.01033	-1.04673	2.01786	-0.518729	0.603949
AC007919.2	protein_coding	0.980449	-1.05763	1.95083	-0.542145	0.587718
AC007948.1	lincRNA	0
AC007950.1	lincRNA	0
AC007952.1	protein_coding	0
AC007952.4	lincRNA	0
AC007952.5	protein_coding	0
AC007952.6	protein_coding	0
AC007956.1	protein_coding	0
AC007965.1	protein_coding	0
AC007966.1	antisense	0.322162	1.77646	3.21382	0.552755	0.580431
AC007967.2	pseudogene	0
AC007967.3	pseudogene	0
AC007967.4	pseudogene	0
AC007969.4	pseudogene	2.96913	-0.0724303	1.05709	-0.0685189	0.945373
AC007969.5	pseudogene	1345.16	-0.15011	0.0946681	-1.58565	0.112819	0.263323
AC007970.1	antisense	15.9753	0.143169	0.466093	0.307169	0.758715
AC008045.1	miRNA	0
AC008060.5	antisense	0
AC008060.7	protein_coding	0.157238	-1.03896	4.08047	-0.254618	0.799018
AC008060.8	lincRNA	0
AC008063.2	antisense	0.181604	-1.03896	4.08047	-0.254618	0.799018
AC008063.3	lincRNA	2.79854	-0.935466	1.12724	-0.829873	0.406611
AC008064.1	miRNA	0
AC008065.1	pseudogene	0.322162	1.77646	3.21382	0.552755	0.580431
AC008067.2	antisense	0
AC008069.1	lincRNA	0
AC008069.2	pseudogene	0
AC008072.1	pseudogene	0
AC008073.7	antisense	0.338841	-1.92669	3.15666	-0.610356	0.541626
AC008073.9	antisense	0.162908	0.884593	4.08047	0.216787	0.828374
AC008074.3	antisense	0
AC008074.4	lincRNA	0
AC008074.5	pseudogene	0
AC008079.9	antisense	0.314475	-1.8391	3.51482	-0.523241	0.600807
AC008085.1	miRNA	0
AC008088.4	lincRNA	0
AC008122.1	miRNA	0.166322	0.884593	4.08047	0.216787	0.828374
AC008132.1	protein_coding	1.25658	1.5364	1.91571	0.801999	0.422554
AC008132.12	pseudogene	1.98029	-1.06537	1.3246	-0.804294	0.421227
AC008132.13	protein_coding	0.173613	-1.03896	4.08047	-0.254618	0.799018
AC008132.14	pseudogene	0
AC008147.1	pseudogene	0
AC008147.2	pseudogene	0.503766	0.815135	2.6261	0.310398	0.756258
AC008154.4	antisense	0.162908	0.884593	4.08047	0.216787	0.828374
AC008154.5	lincRNA	0
AC008155.1	pseudogene	0.15584	0.884593	4.08047	0.216787	0.828374
AC008155.2	pseudogene	0
AC008163.4	lincRNA	0.677156	1.42624	2.35892	0.604615	0.545435
AC008163.6	pseudogene	0
AC008166.1	miRNA	0
AC008171.1	pseudogene	0
AC008173.1	pseudogene	0
AC008174.3	antisense	0.339935	-0.0771753	3.20391	-0.0240878	0.980783
AC008175.1	lincRNA	0
AC008264.4	pseudogene	0.332644	1.81446	3.43941	0.527548	0.597813
AC008265.2	pseudogene	0.329453	-0.0771754	3.23866	-0.0238294	0.980989
AC008267.1	protein_coding	0.998618	0.916574	1.94081	0.472264	0.636738
AC008268.1	lincRNA	0.363208	-2.00882	3.32691	-0.603808	0.545971
AC008268.2	pseudogene	0
AC008269.2	lincRNA	0
AC008271.1	protein_coding	0
AC008277.1	antisense	0
AC008278.2	antisense	0.676456	-0.0771648	2.37315	-0.0325158	0.974061
AC008278.3	antisense	0
AC008280.1	pseudogene	0.339935	-0.0771753	3.20391	-0.0240878	0.980783
AC008280.3	pseudogene	0
AC008281.1	lincRNA	0
AC008372.1	protein_coding	0.49943	0.827023	2.79647	0.295739	0.76743
AC008387.1	protein_coding	0
AC008391.1	miRNA	0.470315	-0.888389	2.85387	-0.311292	0.755578
AC008394.1	protein_coding	0
AC008397.1	miRNA	0
AC008410.1	miRNA	0
AC008427.2	pseudogene	132.555	-0.146425	0.166029	-0.881927	0.377816	0.581149
AC008440.10	lincRNA	1.13901	1.24083	1.86034	0.666988	0.50478
AC008440.5	antisense	0
AC008443.1	protein_coding	0
AC008498.1	protein_coding	0.322162	1.77646	3.21382	0.552755	0.580431
AC008536.1	miRNA	0
AC008555.1	pseudogene	0
AC008555.2	pseudogene	0
AC008565.1	pseudogene	0
AC008581.1	miRNA	0
AC008592.3	pseudogene	4.79755	0.216637	0.835537	0.259279	0.79542
AC008592.4	antisense	0.49943	0.827023	2.79647	0.295739	0.76743
AC008592.5	processed_transcript	0.965868	0.990788	1.96388	0.504505	0.613907
AC008592.7	lincRNA	0
AC008592.8	lincRNA	0.318749	1.76441	3.22624	0.546895	0.584451
AC008625.1	miRNA	0
AC008671.1	miRNA	0
AC008674.1	miRNA	0
AC008686.1	protein_coding	1.63075	-0.055004	1.42095	-0.0387094	0.969122
AC008691.1	lincRNA	0
AC008694.2	pseudogene	0.50175	-0.965468	2.62951	-0.367166	0.713495
AC008694.3	antisense	0
AC008697.1	lincRNA	0.65759	-0.0823123	2.2814	-0.0360797	0.971219
AC008703.1	lincRNA	0
AC008703.2	miRNA	0
AC008706.1	miRNA	0
AC008731.1	pseudogene	0
AC008738.1	pseudogene	0
AC008738.2	miRNA	0.162908	0.884593	4.08047	0.216787	0.828374
AC008746.10	pseudogene	0
AC008746.12	lincRNA	3.1648	0.0889121	1.05017	0.0846643	0.932528
AC008746.3	antisense	0.480797	-0.888862	2.83344	-0.313704	0.753746
AC008746.5	pseudogene	4.47701	-0.40434	0.870744	-0.464362	0.642389
AC008746.9	pseudogene	0
AC008747.1	miRNA	0
AC008752.1	miRNA	0
AC008752.2	miRNA	0.157238	-1.03896	4.08047	-0.254618	0.799018
AC008752.3	miRNA	0
AC008753.3	pseudogene	0.488725	2.37497	2.9639	0.801299	0.422959
AC008753.4	lincRNA	0
AC008753.6	antisense	2.85786	1.15581	1.19807	0.96472	0.334685
AC008780.1	miRNA	0
AC008781.7	antisense	1.47304	0.89375	1.59035	0.561983	0.574128
AC008834.1	lincRNA	0.318749	1.76441	3.22624	0.546895	0.584451
AC008834.2	pseudogene	0
AC008836.1	miRNA	0
AC008850.3	pseudogene	0.336521	-0.0771753	3.21504	-0.0240045	0.980849
AC008865.1	pseudogene	0
AC008869.1	miRNA	0.336521	-0.0771753	3.21504	-0.0240045	0.980849
AC008914.1	protein_coding	0
AC008937.2	antisense	0.963295	2.11518	2.11617	0.999532	0.317537
AC008937.3	antisense	4.58007	-1.33346	0.898299	-1.48443	0.137694
AC008938.1	miRNA	0
AC008940.1	lincRNA	0.322162	1.77646	3.21382	0.552755	0.580431
AC008948.1	protein_coding	0
AC008949.1	miRNA	0
AC008964.1	protein_coding	0
AC008967.1	miRNA	0
AC008982.2	sense_intronic	69.466	0.0559242	0.248867	0.224715	0.822201	0.90769
AC008984.2	processed_transcript	0
AC008984.5	pseudogene	0
AC008984.6	pseudogene	0
AC008984.7	pseudogene	0
AC008991.1	lincRNA	0
AC008992.1	lincRNA	0.166322	0.884593	4.08047	0.216787	0.828374
AC009005.2	antisense	2.18171	-0.744324	1.31175	-0.56743	0.570422
AC009009.1	miRNA	0
AC009014.3	lincRNA	2.5672	0.70841	1.25108	0.566241	0.57123
AC009035.1	miRNA	0
AC009041.1	pseudogene	0
AC009041.2	protein_coding	0
AC009052.12	processed_transcript	0.162908	0.884593	4.08047	0.216787	0.828374
AC009060.1	protein_coding	0
AC009061.1	pseudogene	2.1432	-0.741767	1.25485	-0.591121	0.55444
AC009065.1	protein_coding	0
AC009065.2	miRNA	0.651919	-1.52515	2.38408	-0.639724	0.522352
AC009065.3	miRNA	0.166322	0.884593	4.08047	0.216787	0.828374
AC009080.1	miRNA	0
AC009081.1	miRNA	0
AC009093.1	pseudogene	0
AC009095.4	antisense	3.77505	0.573482	1.00059	0.573143	0.566548
AC009107.1	pseudogene	0
AC009110.1	lincRNA	0
AC009120.10	lincRNA	0
AC009120.3	pseudogene	7.61832	0.437422	0.679468	0.643771	0.519724
AC009120.4	lincRNA	0.643706	0.0139529	2.41149	0.005786	0.995383
AC009120.5	lincRNA	9.42526	0.815414	0.632857	1.28846	0.197584
AC009120.6	antisense	16.0418	0.0223983	0.466801	0.0479825	0.96173
AC009120.8	pseudogene	0.157238	-1.03896	4.08047	-0.254618	0.799018
AC009121.1	miRNA	0
AC009132.1	miRNA	0
AC009133.12	antisense	37.3164	0.0570459	0.314901	0.181155	0.856246
AC009133.14	antisense	21.2267	-0.234428	0.420643	-0.557309	0.577316
AC009133.15	antisense	0
AC009133.17	antisense	0
AC009133.20	antisense	0
AC009133.21	lincRNA	0
AC009134.1	antisense	0
AC009142.1	miRNA	0.173613	-1.03896	4.08047	-0.254618	0.799018
AC009158.1	lincRNA	0
AC009159.1	miRNA	0
AC009161.1	pseudogene	0
AC009166.5	antisense	0
AC009196.1	miRNA	0
AC009227.2	antisense	0
AC009227.3	lincRNA	0
AC009228.1	antisense	0
AC009229.4	pseudogene	0.68716	-1.57793	2.50092	-0.63094	0.52808
AC009229.5	lincRNA	140.811	-0.268822	0.176627	-1.52197	0.128016	0.286802
AC009229.6	lincRNA	74.0786	-0.285023	0.236544	-1.20495	0.228223	0.421311
AC009232.2	lincRNA	0
AC009234.1	pseudogene	0
AC009234.2	miRNA	0
AC009236.1	processed_transcript	2.49113	-0.652939	1.15755	-0.564069	0.572707
AC009236.2	lincRNA	0.337444	-0.0771753	3.21201	-0.0240271	0.980831
AC009237.10	pseudogene	0
AC009237.11	pseudogene	22.7749	-0.468586	0.396241	-1.18258	0.236976
AC009237.13	pseudogene	0
AC009237.14	pseudogene	0
AC009237.16	pseudogene	4.36946	0.94479	0.940448	1.00462	0.315082
AC009237.17	pseudogene	0
AC009237.2	pseudogene	0
AC009237.4	pseudogene	0
AC009237.5	pseudogene	0
AC009237.6	pseudogene	0
AC009237.8	pseudogene	229.252	0.248298	0.1329	1.86831	0.0617185	0.17417
AC009238.6	pseudogene	0
AC009238.7	pseudogene	0
AC009238.8	pseudogene	2.29736	1.23862	1.28811	0.961575	0.336263
AC009245.3	pseudogene	25.8396	-0.654868	0.374916	-1.74671	0.080688
AC009262.2	lincRNA	0
AC009263.2	pseudogene	0
AC009274.6	pseudogene	0.483055	0.827094	2.82688	0.292582	0.769842
AC009276.4	lincRNA	0.677683	-2.92664	2.42476	-1.20698	0.227439
AC009297.1	miRNA	0
AC009299.1	miRNA	0.318749	1.76441	3.22624	0.546895	0.584451
AC009299.2	antisense	1.4812	1.70275	1.63092	1.04404	0.296466
AC009299.3	lincRNA	0.157238	-1.03896	4.08047	-0.254618	0.799018
AC009299.4	pseudogene	0.181604	-1.03896	4.08047	-0.254618	0.799018
AC009299.5	pseudogene	642.338	0.0426786	0.0880802	0.484543	0.628001	0.78058
AC009302.2	pseudogene	185.273	-0.190277	0.147836	-1.28709	0.198064	0.385265
AC009302.4	pseudogene	0
AC009303.1	antisense	1.35026	-0.788463	1.69445	-0.46532	0.641702
AC009303.3	pseudogene	1.46916	-0.396815	1.62049	-0.244874	0.806554
AC009305.1	antisense	0
AC009305.2	miRNA	0
AC009310.1	pseudogene	0
AC009312.1	antisense	0
AC009313.1	antisense	0
AC009313.2	pseudogene	0
AC009336.1	miRNA	0
AC009336.24	lincRNA	0
SAMD11	protein_coding	62.8643	-1.01631	0.246546	-4.12219	3.75279e-05	0.000635965
AC009365.3	protein_coding	0
AC009365.4	antisense	0
AC009403.2	protein_coding	64.0079	-0.251562	0.238131	-1.0564	0.290786	0.494671
AC009404.2	lincRNA	20.4689	0.341154	0.411506	0.829039	0.407082
AC009410.1	lincRNA	0.666674	1.40392	2.25857	0.621596	0.534208
AC009411.1	lincRNA	0
AC009411.2	lincRNA	0
AC009413.2	pseudogene	0.666674	1.40392	2.25857	0.621596	0.534208
AC009414.1	pseudogene	0
AC009469.1	pseudogene	0
AC009473.1	antisense	5.81014	0.165681	0.756381	0.219045	0.826615
AC009474.1	pseudogene	0
AC009474.2	pseudogene	0
AC009477.7	pseudogene	0
AC009478.1	lincRNA	0
AC009478.2	miRNA	0
AC009480.1	miRNA	0
AC009480.3	antisense	0.677683	-2.92664	2.42476	-1.20698	0.227439
AC009480.4	pseudogene	0
AC009487.4	antisense	0
AC009487.5	3prime_overlapping_ncrna	0.15584	0.884593	4.08047	0.216787	0.828374
AC009492.1	lincRNA	3.8442	0.5401	0.962345	0.561233	0.574639
AC009494.3	pseudogene	0
AC009495.1	miRNA	0
AC009495.2	lincRNA	7.36751	-1.03593	0.709388	-1.46032	0.144203
AC009495.3	lincRNA	2.9755	0.572978	1.11504	0.513865	0.607346
AC009495.4	lincRNA	2.84394	-0.270716	1.12661	-0.240292	0.810104
AC009498.1	lincRNA	0.162908	0.884593	4.08047	0.216787	0.828374
AC009499.1	lincRNA	0.173613	-1.03896	4.08047	-0.254618	0.799018
AC009499.2	lincRNA	0
AC009500.2	pseudogene	0
AC009501.4	antisense	18.2916	-0.16314	0.471571	-0.345951	0.729379
AC009502.1	pseudogene	0.157238	-1.03896	4.08047	-0.254618	0.799018
AC009502.4	lincRNA	2.48996	-0.641978	1.21856	-0.526833	0.59831
AC009505.2	antisense	0.322162	1.77646	3.21382	0.552755	0.580431
AC009505.4	lincRNA	0.157238	-1.03896	4.08047	-0.254618	0.799018
AC009506.1	antisense	14.2461	-0.21703	0.497053	-0.436634	0.662376
AC009506.2	pseudogene	0
AC009508.1	lincRNA	0
AC009517.2	pseudogene	0
AC009518.2	pseudogene	0.329453	-0.0771754	3.23866	-0.0238294	0.980989
AC009518.3	pseudogene	0.15584	0.884593	4.08047	0.216787	0.828374
AC009518.4	lincRNA	0.318749	1.76441	3.22624	0.546895	0.584451
AC009518.8	antisense	0.332644	1.81446	3.43941	0.527548	0.597813
AC009531.2	lincRNA	0
AC009541.1	pseudogene	0
AC009542.2	antisense	1.45054	-0.340788	1.5752	-0.216346	0.828718
AC009677.1	miRNA	0
AC009695.1	miRNA	0
AC009779.1	miRNA	0
AC009784.1	miRNA	0
AC009784.3	lincRNA	1.97977	0.421527	1.29079	0.326566	0.743996
AC009784.4	pseudogene	0
AC009800.1	miRNA	0
AC009802.1	protein_coding	0
AC009831.1	miRNA	0
AC009835.1	miRNA	0
AC009878.2	lincRNA	0
AC009892.1	miRNA	0
AC009892.10	protein_coding	0
AC009892.2	pseudogene	0
AC009892.5	pseudogene	0
AC009892.9	pseudogene	0
AC009941.1	miRNA	0
AC009945.4	pseudogene	39.2709	0.0928159	0.306777	0.302551	0.762232
AC009947.2	pseudogene	0
AC009947.3	pseudogene	0
AC009947.5	pseudogene	0
AC009948.5	antisense	447.507	0.0224077	0.113474	0.197471	0.843459	0.918857
AC009948.7	pseudogene	567.581	-0.0694281	0.0983886	-0.705652	0.480405	0.667787
AC009950.2	antisense	0.673965	-0.124489	2.26461	-0.0549715	0.956161
AC009951.1	pseudogene	1.48561	-1.05561	1.51882	-0.695019	0.487043
AC009951.2	pseudogene	0
AC009955.8	antisense	0.181604	-1.03896	4.08047	-0.254618	0.799018
AC009960.1	pseudogene	0
AC009960.2	pseudogene	0
AC009960.3	pseudogene	0
AC009960.4	pseudogene	0
AC009960.5	pseudogene	0
AC009960.6	pseudogene	0
AC009960.7	pseudogene	0
AC009961.2	pseudogene	0.320146	-0.0771756	3.27101	-0.0235938	0.981177
AC009961.3	lincRNA	16.8546	-0.162449	0.470613	-0.345185	0.729955
AC009961.5	pseudogene	0
AC009963.3	pseudogene	0
AC009963.4	pseudogene	0
AC009963.5	pseudogene	0.337444	-0.0771753	3.21201	-0.0240271	0.980831
AC009963.6	pseudogene	26.1184	-0.187257	0.374602	-0.499884	0.617157
AC009965.1	pseudogene	0
AC009965.2	lincRNA	0
AC009967.3	pseudogene	0
AC009969.1	pseudogene	0
AC009970.1	antisense	0.181604	-1.03896	4.08047	-0.254618	0.799018
AC009974.11	pseudogene	0
AC009977.1	protein_coding	0
AC009987.1	miRNA	0
AC009994.2	miRNA	0.822989	0.546844	2.0878	0.261923	0.793381
AC009997.1	miRNA	0
AC010082.2	antisense	0
AC010084.1	lincRNA	0
AC010086.1	pseudogene	0
AC010086.5	pseudogene	0
AC010090.1	lincRNA	0
AC010091.1	lincRNA	50.8485	0.381877	0.276649	1.38036	0.167475
AC010091.4	pseudogene	2.23355	2.53767	1.53803	1.64994	0.0989547
AC010092.1	miRNA	0
AC010095.5	antisense	1.82346	0.766107	1.48283	0.516652	0.605399
AC010095.6	pseudogene	0
AC010095.7	pseudogene	0
AC010096.1	lincRNA	0.503766	0.815135	2.6261	0.310398	0.756258
AC010096.2	lincRNA	0
AC010105.1	lincRNA	0
AC010127.3	antisense	0.96447	2.13931	1.98897	1.07559	0.282112
AC010127.5	processed_transcript	2.95617	-0.0605148	1.09852	-0.0550875	0.956069
AC010132.10	lincRNA	0.500352	0.80482	2.63168	0.30582	0.759742
AC010132.11	pseudogene	0
AC010136.2	antisense	0.821896	-0.623892	2.18476	-0.285565	0.775211
AC010139.1	miRNA	0
AC010141.1	pseudogene	0
AC010141.4	pseudogene	0
AC010141.6	pseudogene	0
AC010141.8	pseudogene	0
AC010145.4	lincRNA	0
AC010146.1	pseudogene	0
AC010146.2	miRNA	0
AC010148.1	processed_transcript	0.636637	-0.00621928	2.42001	-0.00256994	0.997949
AC010149.4	antisense	2.17775	0.135177	1.23879	0.109121	0.913107
AC010150.1	pseudogene	1.50331	0.881531	1.6293	0.54105	0.588473
AC010150.2	miRNA	0
AC010153.3	pseudogene	0
AC010154.2	pseudogene	0
AC010170.1	pseudogene	0
AC010196.1	miRNA	0
AC010203.1	miRNA	0
AC010207.1	miRNA	0
AC010209.1	miRNA	0
AC010226.4	antisense	10.997	-0.0894724	0.582172	-0.153687	0.877856
AC010235.1	miRNA	0
AC010240.2	pseudogene	1.84348	0.700775	1.39428	0.502606	0.615241
AC010240.3	pseudogene	24.9461	0.173943	0.369022	0.471362	0.637382
AC010243.1	pseudogene	4.97957	0.908882	0.849814	1.06951	0.284841
AC010247.1	miRNA	0
AC010295.1	miRNA	0
AC010296.1	pseudogene	0
AC010297.1	miRNA	0
AC010311.1	miRNA	0
AC010319.1	miRNA	0
AC010323.1	miRNA	0
AC010327.1	miRNA	0.15584	0.884593	4.08047	0.216787	0.828374
AC010327.2	protein_coding	0
AC010329.1	miRNA	0.166322	0.884593	4.08047	0.216787	0.828374
AC010335.1	pseudogene	0
AC010336.1	protein_coding	5.75349	0.0128882	0.778961	0.0165454	0.986799
AC010368.1	miRNA	0
AC010368.2	protein_coding	0
AC010376.1	miRNA	0
AC010422.1	miRNA	0
AC010423.1	pseudogene	3.98251	0.674655	0.960177	0.702637	0.482282
AC010441.1	protein_coding	2.29742	0.347552	1.20302	0.288899	0.772659
AC010455.1	miRNA	0
AC010458.1	miRNA	0.173613	-1.03896	4.08047	-0.254618	0.799018
AC010468.1	pseudogene	3.46678	-0.465252	0.99557	-0.467322	0.640269
AC010468.2	antisense	0.173613	-1.03896	4.08047	-0.254618	0.799018
AC010468.3	pseudogene	0
AC010492.2	pseudogene	59.735	-0.0152387	0.243444	-0.0625963	0.950088	0.974814
AC010492.4	pseudogene	0
AC010492.5	pseudogene	0
AC010504.2	antisense	8.73587	-0.338227	0.631143	-0.535895	0.592031
AC010518.3	pseudogene	0
SERPINB2	protein_coding	4115.77	1.79893	0.442957	4.06118	4.88243e-05	0.000796905
AC010524.2	antisense	2.01763	-1.05323	1.36027	-0.774282	0.438764
AC010524.4	antisense	1.79909	0.743097	1.37919	0.538791	0.590031
AC010525.1	pseudogene	0
AC010525.2	miRNA	0.157238	-1.03896	4.08047	-0.254618	0.799018
AC010525.4	antisense	1.17293	1.22962	1.78243	0.689854	0.490286
AC010525.5	pseudogene	2.473	1.39653	1.27355	1.09656	0.272833
AC010525.6	lincRNA	12.3779	0.621269	0.5679	1.09397	0.273966
AC010525.7	lincRNA	8.40134	-0.911202	0.673419	-1.3531	0.176025
AC010528.1	miRNA	0
AC010536.1	protein_coding	22.075	0.416516	0.43452	0.958565	0.337778
AC010543.1	miRNA	0
AC010546.1	miRNA	0
AC010547.9	protein_coding	0
AC010595.1	miRNA	0
AC010609.1	miRNA	0
AC010620.1	pseudogene	0
AC010641.1	lincRNA	0
AC010642.1	protein_coding	39.3907	0.225676	0.30206	0.747125	0.454988
AC010642.2	pseudogene	5.74013	0.864583	0.855147	1.01103	0.312
AC010646.3	protein_coding	0
AC010649.1	antisense	0
AC010677.5	pseudogene	3.50998	0.0342268	1.06375	0.0321757	0.974332
AC010723.1	lincRNA	0
AC010723.2	miRNA	0
AC010724.1	miRNA	0
AC010729.1	3prime_overlapping_ncrna	0
AC010729.2	lincRNA	0
AC010729.3	lincRNA	0
AC010731.2	antisense	2.66196	-0.0623201	1.14057	-0.0546394	0.956426
AC010731.3	antisense	0
AC010731.4	lincRNA	0
AC010731.6	pseudogene	0
AC010733.4	lincRNA	0.162908	0.884593	4.08047	0.216787	0.828374
AC010733.5	pseudogene	3.7805	0.348573	1.01248	0.344277	0.730638
AC010733.7	pseudogene	0
AC010739.1	miRNA	0
AC010740.1	pseudogene	0.320146	-0.0771756	3.27101	-0.0235938	0.981177
AC010744.1	lincRNA	0
AC010745.1	lincRNA	0
AC010745.2	lincRNA	0
AC010745.3	lincRNA	0
AC010745.4	lincRNA	0
AC010746.3	antisense	0.157238	-1.03896	4.08047	-0.254618	0.799018
AC010747.2	pseudogene	0.173613	-1.03896	4.08047	-0.254618	0.799018
AC010754.1	miRNA	0
AC010760.1	protein_coding	0
AC010761.10	antisense	0
AC010761.13	antisense	18.6807	-0.183178	0.428781	-0.427208	0.669228
AC010761.14	antisense	0.338841	-1.92669	3.15666	-0.610356	0.541626
AC010761.6	antisense	0
AC010761.8	antisense	75.3392	-0.0200543	0.218969	-0.0915852	0.927028	0.962677
AC010761.9	antisense	0.492361	0.804757	2.6442	0.304349	0.760862
AC010874.1	miRNA	0
AC010877.1	protein_coding	0
AC010878.3	pseudogene	484.786	0.0429573	0.0981734	0.437566	0.661701	0.803891
AC010880.1	lincRNA	0
AC010883.5	antisense	5.77924	-0.310132	0.774628	-0.400362	0.68889
AC010884.1	antisense	0.526116	-1.03853	2.74931	-0.377741	0.705623
AC010884.2	miRNA	0
AC010886.2	pseudogene	0.858982	-0.710457	2.06323	-0.344343	0.730589
AC010887.1	miRNA	0
AC010890.1	antisense	1.49268	-1.04422	1.56084	-0.669009	0.50349
AC010891.2	lincRNA	0
AC010894.3	lincRNA	9.88181	0.209322	0.605919	0.345462	0.729747
AC010894.4	pseudogene	0
AC010894.5	antisense	1.18254	-0.501446	1.71303	-0.292724	0.769733
AC010900.2	pseudogene	5.931	0.27257	0.790229	0.344925	0.730151
AC010904.1	pseudogene	219.623	-0.0301891	0.13533	-0.223078	0.823475	0.908318
AC010907.2	antisense	0
AC010907.5	antisense	0
AC010928.1	miRNA	0
AC010930.1	miRNA	0
AC010967.1	pseudogene	0
AC010967.2	lincRNA	0.344512	-0.0771752	3.18925	-0.0241985	0.980694
AC010967.3	lincRNA	0
AC010969.1	antisense	0
AC010970.1	miRNA	0
AC010970.2	pseudogene	0
AC010971.1	lincRNA	0
AC010974.3	antisense	0.494682	-0.965452	2.64052	-0.365629	0.714642
AC010975.1	antisense	0
AC010975.2	pseudogene	0
AC010976.2	antisense	21.9193	0.150494	0.405449	0.371177	0.710505
AC010980.2	pseudogene	0.162908	0.884593	4.08047	0.216787	0.828374
AC010982.1	lincRNA	6.26562	-1.31498	0.812648	-1.61815	0.105631
AC010982.2	lincRNA	0
AC010983.1	lincRNA	0.320146	-0.0771756	3.27101	-0.0235938	0.981177
AC010984.3	pseudogene	0
AC010984.4	pseudogene	0
AC010987.5	lincRNA	0.166322	0.884593	4.08047	0.216787	0.828374
AC010987.6	lincRNA	3.91395	0.403189	0.964976	0.417823	0.676076
AC010999.1	miRNA	0
AC011073.1	miRNA	0
AC011193.1	lincRNA	0
AC011196.3	lincRNA	0
AC011225.1	pseudogene	0
AC011233.2	pseudogene	0
AC011239.1	protein_coding	0
AC011242.5	pseudogene	0.841907	-1.97856	2.09068	-0.946373	0.343959
AC011242.6	pseudogene	21.9805	-0.137405	0.396082	-0.34691	0.728659
AC011243.1	lincRNA	0
AC011247.3	antisense	1.97068	-0.0574199	1.28693	-0.0446178	0.964412
AC011284.3	antisense	0
AC011286.1	lincRNA	0.173613	-1.03896	4.08047	-0.254618	0.799018
AC011288.2	lincRNA	0
AC011290.4	antisense	1.04788	-2.34384	2.04694	-1.14504	0.252192
AC011290.5	pseudogene	21.5377	-0.329486	0.410179	-0.803272	0.421817
AC011293.1	miRNA	0
AC011294.3	protein_coding	8.28483	-0.190132	0.651441	-0.291864	0.770391
AC011298.1	protein_coding	0
AC011298.2	lincRNA	0
AC011306.1	lincRNA	0
AC011306.2	lincRNA	0
AC011308.1	protein_coding	0
AC011313.1	miRNA	0
AC011322.1	pseudogene	1.49424	0.915537	1.58615	0.577209	0.563798
AC011330.5	pseudogene	1.76929	0.235842	1.43592	0.164245	0.869538
AC011330.6	pseudogene	1.62773	1.92501	1.5878	1.21237	0.22537
AC011343.1	lincRNA	0
AC011357.1	miRNA	0
AC011363.1	miRNA	0
AC011366.3	protein_coding	0.318749	1.76441	3.22624	0.546895	0.584451
AC011379.1	miRNA	0
AC011385.1	pseudogene	3.95417	-0.292249	0.930642	-0.314029	0.753499
AC011385.2	pseudogene	0.995034	-0.110624	1.91099	-0.0578882	0.953838
AC011406.2	pseudogene	0.781996	0.544305	2.36542	0.23011	0.818007
AC011407.1	miRNA	0.166322	0.884593	4.08047	0.216787	0.828374
AC011410.1	miRNA	0
AC011416.1	miRNA	0.166322	0.884593	4.08047	0.216787	0.828374
AC011431.1	pseudogene	0
AC011431.2	miRNA	0
AC011450.1	miRNA	0
AC011453.1	miRNA	0
AC011456.1	miRNA	0
AC011465.1	miRNA	0
AC011467.1	miRNA	0
AC011475.1	protein_coding	0.650522	-0.103259	2.40319	-0.0429674	0.965728
AC011477.1	miRNA	0
AC011478.1	miRNA	0
AC011484.1	protein_coding	0
AC011498.1	pseudogene	0.65279	1.42645	2.38379	0.598396	0.549576
AC011499.1	miRNA	0
AC011500.1	protein_coding	1.13699	0.356028	1.73021	0.205772	0.836969
AC011513.4	antisense	0
AC011515.2	pseudogene	0
AC011516.1	lincRNA	0
AC011516.2	lincRNA	0
AC011518.1	lincRNA	0
AC011518.2	lincRNA	0
AC011523.2	antisense	0
AC011524.1	lincRNA	0.166322	0.884593	4.08047	0.216787	0.828374
AC011524.2	lincRNA	0
AC011524.3	lincRNA	0
AC011525.2	lincRNA	0
AC011525.4	lincRNA	0
AC011526.1	lincRNA	0.338841	-1.92669	3.15666	-0.610356	0.541626
AC011530.4	protein_coding	0.485071	2.36579	2.57547	0.918585	0.358313
AC011551.3	protein_coding	1.68539	-0.0814904	1.41154	-0.0577316	0.953962
AC011558.5	antisense	0
AC011591.1	miRNA	0
AC011625.1	antisense	0
AC011626.1	miRNA	0
AC011648.1	lincRNA	0.181604	-1.03896	4.08047	-0.254618	0.799018
AC011652.1	miRNA	0
AC011652.2	miRNA	0
AC011718.1	pseudogene	0
AC011718.2	lincRNA	0
AC011718.3	lincRNA	0
AC011737.2	pseudogene	0
AC011738.1	miRNA	0
AC011738.4	antisense	6.67892	0.718232	0.743576	0.965916	0.334086
AC011742.3	pseudogene	0.325817	1.78993	3.46677	0.51631	0.605638
AC011742.5	pseudogene	0
AC011747.3	lincRNA	0.166322	0.884593	4.08047	0.216787	0.828374
AC011747.4	lincRNA	0.15584	0.884593	4.08047	0.216787	0.828374
AC011747.6	lincRNA	0.668294	-1.55903	2.25732	-0.690655	0.489782
AC011747.7	antisense	7.50749	0.240686	0.699636	0.344016	0.730834
AC011748.1	miRNA	0
AC011752.1	lincRNA	0
AC011753.5	sense_intronic	0.181604	-1.03896	4.08047	-0.254618	0.799018
AC011753.6	pseudogene	0
AC011754.1	sense_overlapping	0
AC011755.1	protein_coding	0.157238	-1.03896	4.08047	-0.254618	0.799018
AC011816.1	pseudogene	0
AC011891.5	lincRNA	0
AC011893.3	antisense	3.15017	-0.571871	1.17685	-0.485935	0.627013
AC011897.1	protein_coding	0
AC011897.2	lincRNA	0
AC011899.10	antisense	0.162908	0.884593	4.08047	0.216787	0.828374
AC011899.9	antisense	0.825005	1.82627	2.10113	0.869182	0.384747
AC011901.2	lincRNA	0
AC011933.1	pseudogene	0
AC011933.2	pseudogene	0.363208	-2.00882	3.32691	-0.603808	0.545971
AC011994.1	miRNA	0
AC011995.1	lincRNA	0
AC011995.3	lincRNA	0
AC011997.1	protein_coding	0
AC011998.1	sense_intronic	0
AC011998.2	pseudogene	0
AC011998.4	pseudogene	0
AC011999.1	pseudogene	0.32923	1.8014	3.18876	0.564923	0.572126
AC012003.1	miRNA	0
AC012005.2	pseudogene	0
AC012047.1	miRNA	0
AC012050.1	miRNA	0
AC012065.4	lincRNA	0
AC012065.5	pseudogene	0.347926	-0.0771752	3.17852	-0.0242802	0.980629
AC012065.7	lincRNA	1.33405	-0.0795395	1.56056	-0.0509685	0.959351
AC012066.1	pseudogene	192.549	0.0126181	0.142638	0.0884626	0.929509	0.963973
AC012067.1	protein_coding	0
AC012074.1	pseudogene	0
AC012074.2	lincRNA	0
AC012075.1	pseudogene	0
AC012075.2	lincRNA	0
AC012078.2	pseudogene	0
AC012119.1	miRNA	0
AC012123.1	protein_coding	0
RP11-48O20.4	lincRNA	108.3	-1.00317	0.194937	-5.14614	2.65898e-07	9.47109e-06
AC012150.1	miRNA	0
AC012175.1	miRNA	0
AC012181.1	miRNA	0
AC012215.1	protein_coding	0
AC012305.1	miRNA	0
AC012306.2	pseudogene	0
AC012307.2	lincRNA	0.166322	0.884593	4.08047	0.216787	0.828374
AC012307.3	processed_transcript	100.641	0.116622	0.202038	0.577227	0.563786	0.732851
AC012309.5	lincRNA	11.0406	-0.275027	0.566355	-0.485609	0.627245
AC012313.1	protein_coding	0.355216	-1.98088	3.10398	-0.638176	0.523359
AC012314.19	pseudogene	0.500352	0.80482	2.63168	0.30582	0.759742
AC012314.20	antisense	0.659606	1.38866	2.37613	0.584423	0.558936
AC012314.8	antisense	20.4445	0.299945	0.419713	0.714643	0.47483
AC012317.1	lincRNA	0
AC012318.3	pseudogene	43.2645	0.349822	0.288482	1.21263	0.225271
AC012322.1	lincRNA	0
AC012353.1	miRNA	0
AC012354.6	lincRNA	0.157238	-1.03896	4.08047	-0.254618	0.799018
AC012354.8	pseudogene	254.3	-0.0652628	0.130848	-0.49877	0.617942	0.772922
AC012358.4	pseudogene	17.8579	0.469791	0.442342	1.06205	0.288211
AC012358.7	antisense	4.59286	1.53488	0.976852	1.57125	0.116125
AC012358.8	antisense	4.80882	0.233333	0.872803	0.267337	0.789209
AC012360.1	protein_coding	0
AC012360.2	protein_coding	0
AC012360.4	lincRNA	2.00436	-0.0977129	1.29657	-0.0753625	0.939926
AC012360.6	antisense	51.9407	0.465307	0.266464	1.74623	0.0807709
AC012361.1	lincRNA	0
AC012362.1	miRNA	0
AC012362.3	pseudogene	0
AC012363.10	pseudogene	0.347926	-0.0771752	3.17852	-0.0242802	0.980629
AC012363.13	lincRNA	0
AC012363.4	antisense	0.173613	-1.03896	4.08047	-0.254618	0.799018
AC012363.7	pseudogene	0.968125	2.14416	2.00514	1.06933	0.284921
AC012363.8	pseudogene	0.485071	2.36579	2.57547	0.918585	0.358313
AC012365.3	pseudogene	0
AC012368.1	lincRNA	0.33085	-1.9003	3.18385	-0.596857	0.550603
AC012370.2	sense_intronic	1.13669	2.39622	1.89958	1.26145	0.207146
AC012370.3	lincRNA	0
AC012379.1	pseudogene	0
AC012391.1	miRNA	0
AC012414.1	protein_coding	0.329453	-0.0771754	3.23866	-0.0238294	0.980989
AC012441.1	pseudogene	0
AC012442.5	3prime_overlapping_ncrna	1.33972	0.637352	1.63873	0.38893	0.697328
AC012442.6	lincRNA	2.19762	-0.28974	1.29079	-0.224467	0.822394
AC012445.1	lincRNA	0
AC012451.1	lincRNA	0
AC012454.4	pseudogene	0
AC012456.3	antisense	0
AC012456.4	antisense	0.329453	-0.0771754	3.23866	-0.0238294	0.980989
AC012457.2	antisense	0
AC012462.1	antisense	2.60019	0.679182	1.18642	0.572464	0.567007
AC012462.2	lincRNA	9.48595	0.757423	0.630634	1.20105	0.229732
AC012462.3	lincRNA	1.14973	1.25419	1.7936	0.699256	0.484392
AC012467.1	miRNA	0
AC012485.1	protein_coding	0.15584	0.884593	4.08047	0.216787	0.828374
AC012485.2	antisense	0
AC012487.2	antisense	5.58093	0.651544	0.839518	0.776093	0.437694
AC012493.1	pseudogene	87.1514	-0.119363	0.202972	-0.588078	0.55648	0.727983
AC012493.2	protein_coding	0
AC012494.1	lincRNA	0.347926	-0.0771752	3.17852	-0.0242802	0.980629
AC012497.2	pseudogene	0
AC012499.1	antisense	0
AC012501.1	pseudogene	0.32356	-0.0771755	3.25897	-0.0236809	0.981107
AC012501.2	sense_overlapping	9.81409	-0.621334	0.597437	-1.04	0.29834
AC012501.3	pseudogene	38.8966	-0.0864828	0.304625	-0.283899	0.776488
AC012506.1	lincRNA	0
AC012506.2	lincRNA	0
AC012506.3	lincRNA	0
AC012506.4	lincRNA	0
AC012507.3	antisense	0
AC012507.4	antisense	0
AC012512.1	pseudogene	22.8913	-0.100135	0.404477	-0.247568	0.804469
AC012513.4	pseudogene	1.30602	-0.0525476	1.67846	-0.031307	0.975025
AC012513.6	antisense	0.173613	-1.03896	4.08047	-0.254618	0.799018
AC012531.23	lincRNA	0
AC012531.25	lincRNA	121.377	-0.205698	0.178723	-1.15094	0.249758	0.446421
AC012564.1	miRNA	0
AC012593.1	lincRNA	0
AC012594.1	antisense	0
AC012603.1	miRNA	0
AC012613.2	antisense	9.03874	-0.178383	0.635409	-0.280738	0.778912
AC012615.1	pseudogene	0
AC012627.1	miRNA	0.332644	1.81446	3.43941	0.527548	0.597813
AC012667.1	miRNA	0
AC012668.1	lincRNA	0
AC012668.2	lincRNA	1.68725	-1.29741	1.54834	-0.837936	0.402067
AC012668.3	lincRNA	0.505163	-0.965476	2.62428	-0.367901	0.712947
AC012671.1	miRNA	0
AC012671.2	pseudogene	0
AC012671.3	miRNA	0
AC012671.4	miRNA	0
AC013248.2	lincRNA	0
AC013262.1	pseudogene	0.15584	0.884593	4.08047	0.216787	0.828374
AC013264.2	antisense	0
AC013267.1	pseudogene	0
AC013268.1	miRNA	0
AC013268.2	pseudogene	0
AC013268.3	pseudogene	0.15584	0.884593	4.08047	0.216787	0.828374
AC013268.4	pseudogene	0
AC013268.5	lincRNA	0.640292	0.009285	2.55502	0.00363402	0.9971
AC013269.1	pseudogene	0
AC013269.3	antisense	0
AC013269.4	antisense	0
AC013269.5	protein_coding	0
AC013271.3	processed_transcript	0
AC013275.1	miRNA	0
AC013275.2	antisense	0
AC013283.1	miRNA	8.46719	-0.356861	0.628658	-0.567655	0.570269
IFIT1	protein_coding	106.99	-0.998436	0.222352	-4.49033	7.11121e-06	0.000159864
AC013399.3	pseudogene	0
AC013401.1	lincRNA	0
AC013401.2	lincRNA	0
AC013402.1	miRNA	0
AC013402.2	lincRNA	0
AC013402.3	lincRNA	0
AC013402.4	lincRNA	0
AC013402.5	lincRNA	0
AC013403.13	pseudogene	0
AC013404.1	pseudogene	0
AC013406.1	miRNA	0
AC013410.1	pseudogene	0
AC013410.2	pseudogene	0
AC013429.4	pseudogene	0
AC013429.5	pseudogene	0
AC013436.6	antisense	0.166322	0.884593	4.08047	0.216787	0.828374
AC013437.2	pseudogene	0
AC013437.4	pseudogene	0
AC013437.6	pseudogene	0
AC013437.7	pseudogene	0
AC013439.4	pseudogene	0.173613	-1.03896	4.08047	-0.254618	0.799018
AC013442.1	pseudogene	0
AC013444.1	pseudogene	0.670088	1.41115	2.36576	0.59649	0.550848
AC013444.2	miRNA	0
AC013448.1	lincRNA	0
AC013448.2	lincRNA	0
AC013449.1	protein_coding	337.823	-0.203417	0.118359	-1.71865	0.0856786	0.218246
AC013460.1	processed_transcript	0.32356	-0.0771755	3.25897	-0.0236809	0.981107
AC013463.2	antisense	0
AC013467.1	pseudogene	0
AC013468.1	protein_coding	0
AC013469.1	protein_coding	0.329453	-0.0771754	3.23866	-0.0238294	0.980989
AC013470.6	pseudogene	344.36	-0.199715	0.111256	-1.79509	0.072639	0.195152
AC013470.8	pseudogene	0.643928	-1.50897	2.39194	-0.630855	0.528135
AC013472.3	processed_transcript	1.82479	1.31847	1.44938	0.909681	0.362991
AC013472.4	antisense	0.166322	0.884593	4.08047	0.216787	0.828374
AC013474.4	pseudogene	2.65351	0.666546	1.13194	0.58885	0.555962
AC013476.1	miRNA	0.181604	-1.03896	4.08047	-0.254618	0.799018
AC013477.1	miRNA	0
AC013480.2	antisense	0
AC013489.1	miRNA	0
AC013558.1	miRNA	0
AC013717.3	pseudogene	0.699729	-1.60786	2.33773	-0.687785	0.491588
AC013718.1	pseudogene	0
AC013727.1	lincRNA	0
AC013727.2	lincRNA	0
AC013731.1	miRNA	0
AC013733.3	antisense	0
AC013733.4	lincRNA	0
AC013733.5	pseudogene	44.9996	-0.319741	0.278002	-1.15014	0.250087
AC013737.1	miRNA	0
AC013751.1	miRNA	0
AC013791.2	pseudogene	0
AC015600.1	miRNA	0
AC015660.1	protein_coding	0
AC015688.3	protein_coding	0.181604	-1.03896	4.08047	-0.254618	0.799018
AC015691.13	antisense	0.329453	-0.0771754	3.23866	-0.0238294	0.980989
AC015726.1	pseudogene	0
AC015815.1	pseudogene	0.15584	0.884593	4.08047	0.216787	0.828374
AC015815.2	pseudogene	1.51403	0.895271	1.55651	0.575178	0.565171
AC015815.3	pseudogene	0
AC015815.4	pseudogene	0
AC015815.5	pseudogene	0
AC015815.6	pseudogene	2.12722	0.61829	1.29683	0.476772	0.633525
AC015815.7	pseudogene	0
AC015815.8	pseudogene	0
AC015818.3	pseudogene	0
AC015818.5	pseudogene	0
AC015818.6	pseudogene	0
AC015820.1	miRNA	0
AC015849.12	lincRNA	0
AC015849.13	sense_overlapping	1.3124	1.51742	1.7094	0.887694	0.374706
AC015849.14	pseudogene	104.083	-0.153878	0.188582	-0.815977	0.414513	0.613072
AC015849.16	lincRNA	0.162908	0.884593	4.08047	0.216787	0.828374
AC015849.19	antisense	29.4702	0.291589	0.352233	0.827828	0.407768
AC015849.2	antisense	0.650996	-1.50909	2.38487	-0.632777	0.526879
AC015871.1	pseudogene	0
AC015884.1	miRNA	0
AC015922.5	pseudogene	0
AC015922.6	lincRNA	0
AC015922.7	pseudogene	0
AC015923.1	antisense	0.162908	0.884593	4.08047	0.216787	0.828374
AC015933.2	antisense	6.58045	0.993145	0.760517	1.30588	0.191593
AC015936.3	antisense	0
AC015969.3	antisense	0
AC015971.1	miRNA	0
AC015971.2	antisense	11.5339	-0.117165	0.562768	-0.208193	0.835078
AC015977.5	pseudogene	0
AC015977.6	antisense	0
AC015987.1	antisense	4.25611	2.00604	1.00221	2.00161	0.0453263
AC015987.2	protein_coding	0
AC015989.1	protein_coding	0
AC015989.2	protein_coding	0
AC016113.1	miRNA	0
AC016178.1	miRNA	0
AC016178.2	miRNA	0
AC016194.1	miRNA	0
AC016251.1	protein_coding	0
AC016292.1	antisense	0
AC016292.3	pseudogene	214.447	-0.11263	0.135521	-0.831094	0.405921	0.605585
AC016405.1	pseudogene	38.0108	0.142444	0.314789	0.452508	0.650903
AC016405.2	miRNA	0
AC016543.1	miRNA	0
AC016553.1	miRNA	0
AC016559.1	protein_coding	0.32923	1.8014	3.18876	0.564923	0.572126
AC016561.1	pseudogene	0
AC016575.1	miRNA	0
AC016582.2	lincRNA	0
AC016586.1	protein_coding	5.46743	0.0296166	0.821897	0.0360344	0.971255
AC016597.1	miRNA	0
AC016626.1	pseudogene	0
AC016626.2	lincRNA	0
AC016629.3	antisense	1.34453	-0.0656997	1.60738	-0.0408737	0.967397
AC016629.7	pseudogene	0
AC016629.8	antisense	50.2364	0.289759	0.263124	1.10123	0.270798
AC016644.1	antisense	1.18821	0.305776	1.7101	0.178806	0.85809
AC016670.1	miRNA	0
AC016682.1	lincRNA	0
[truncated: 53,244 more rows]

## Sheet: Upregulated log2FC ≥ 0.32
Up-reg	Up-reg
Padj <=0.1	Padj <=0.05
MMP10	MMP10
SPP1	SPP1
EGR1	EGR1
ESM1	ESM1
IL8	IL8
ANGPTL4	ANGPTL4
LUCAT1	LUCAT1
ABTB2	SERPINB2
SERPINB2	CXCL3
AC016683.6	PTGS2
CXCL3	STC1
AC096677.1	DUSP6
AC112721.2	BMP2
PTGS2	RP11-366L20.2
STC1	MMP1
DUSP6	CDCP1
BMP2	EGR3
RP11-366L20.2	AKR1C2
ADAMTS3	PREX1
MMP1	SLC16A6
ADAMTSL4	POU2F2
CDCP1	DUSP5
EGR3	RP11-355I22.7
AKR1C2	MMP3
PREX1	DUSP4
SLC16A6	SPRY4
POU2F2	GFPT2
DUSP5	FOS
RP11-355I22.7	IGFBP1
MMP3	ICAM1
AKR1B1P1	PTX3
DUSP4	SPRY2
AKR1B1P7	HAS2
SPRY4	LIF
GFPT2	TBX2
AL589743.1	IKZF2
FOS	RP11-443P15.2
IGFBP1	TGM2
ICAM1	RP11-361F15.2
PTX3	SH3TC1
SPRY2	IL1B
HAS2	CD274
LIF	IL6
TBX2	NRCAM
IKZF2	GDNF
RP11-443P15.2	ITGA2
TGM2	PTPN22
AP001007.1	DOCK4
RP11-361F15.2	SEMA4B
SH3TC1	HBEGF
IL1B	SYT16
CD274	CDKN1A
IL6	THBD
NRCAM	MFSD2A
GDNF	G0S2
ITGA2	ABCA1
PTPN22	PANX2
DOCK4	SLC7A2
SEMA4B	MICALCL
HBEGF	AKAP12
SYT16	DSCAM
CDKN1A	PTPRU
THBD	SH2B3
B3GALT5	IER3
MFSD2A	AKR1B10
G0S2	FAM180A
ABCA1	HAS2-AS1
PANX2	NAV3
SLC7A2	NRROS
MICALCL	AKR1C1
AKAP12	SYT7
DSCAM	NKX3-1
PTPRU	MTHFD2L
SH2B3	NR4A3
IER3	RNF152
AKR1B10	MAML3
FAM180A	IFNE
HAS2-AS1	RGMB
NAV3	PHLDA1
C19orf68	FZD8
NRROS	RP11-1024P17.1
AKR1C1	RGS17
SYT7	CNIH3
NKX3-1	LAMA1
MTHFD2L	SOX9
NR4A3	DGKG
RNF152	FERMT1
MAML3	PTGS1
IFNE	TNIP3
RGMB	OSGIN1
PHLDA1	PALM2
FZD8	RP11-415J8.3
RP11-1024P17.1	NIPAL1
RGS17	SPRED1
CNIH3	HK2
LAMA1	EMP1
SOX9	HK2P1
DGKG	ARHGAP22
FERMT1	IL11
PTGS1	DUSP1
CDC14A	HMGA2
TNIP3	AC144831.1
OSGIN1	NFE2L2
PALM2	CHST11
RP11-415J8.3	TFPI2
NIPAL1	RP11-506K6.4
SPRED1	ZSWIM5
CELSR1	HMGA1P8
HK2	AMPD3
EMP1	SOCS3
HK2P1	PRDM1
ARHGAP22	PAQR5
IL11	PLAT
DUSP1	SCUBE3
HMGA2	F3
AC144831.1	LAMB3
NFE2L2	GRPR
CHST11	PKIA
TFPI2	C6orf132
CMKLR1	F2RL2
RP11-506K6.4	OTUB2
ZSWIM5	HS3ST3B1
HMGA1P8	ELK3
AMPD3	OSBP2
SOCS3	JUN
PRDM1	ADTRP
PAQR5	MYH15
PLAT	EGR2
SCUBE3	ZNF710
F3	IL1RN
LAMB3	TMEM200A
GRPR	CREG1
PKIA	RPLP0P2
C6orf132	HPCAL1
F2RL2	TMEM158
OTUB2	MARCH4
HS3ST3B1	MAFF
ELK3	SIPA1L3
OSBP2	ERN1
JUN	TSPAN13
ADTRP	SEMA7A
MYH15	SH2D5
EGR2	ITGB3
ZNF710	CTSS
IL1RN	RFX8
TMEM200A	SLC20A1
CREG1	ABCC3
RPLP0P2	ERRFI1
HPCAL1	CCND1
TMEM158	NEK10
DLGAP1-AS2	CCDC39
MARCH4	CRYGS
MAFF	MAST4
SIPA1L3	HS3ST3A1
ERN1	HIPK2
DNMT3A	HHIP
TSPAN13	RASSF8
SEMA7A	PLCXD3
SH2D5	GRB14
ITGB3	PLAU
CTSS	KCTD12
RFX8	ZNF385A
SLC20A1	ALK
ABCC3	WNT7B
ERRFI1	HMGA1
CCND1	IRAK2
NEK10	SPTB
CCDC39	SLC4A7
CRYGS	CCDC19
MAST4	ST3GAL6
HS3ST3A1	RP11-431J24.2
HIPK2	NFKBIZ
HHIP	LYPLA1
RASSF8	LRRC8C
PLCXD3	CYP26B1
GRB14	SPRED2
PLAU	XDH
KCTD12	PODXL
ZNF385A	AC137932.6
ALK	TMEM154
WNT7B	SLC7A11
HMGA1	RP6-99M1.2
IRAK2	SPSB1
SPTB	RHOB
SLC4A7	RGMB-AS1
CCDC19	CEP170
ST3GAL6	ITPRIP
RP11-431J24.2	NR2F2
NFKBIZ	PMAIP1
LYPLA1	NCKAP5
LRRC8C	KBTBD8
CYP26B1	RP11-1299A16.3
SPRED2	ADAM19
XDH	CSGALNACT2
PODXL	P2RY11
AC137932.6	ZBTB20
TMEM154	ARC
SLC7A11	AGO2
RP6-99M1.2	RP11-82L18.4
SPSB1	CBLB
RHOB	F2RL1
RGMB-AS1	PITPNC1
CEP170	AGPAT9
ITPRIP	SLC16A3
NR2F2	SEMA6D
PMAIP1	RASD1
NCKAP5	TNFSF9
KBTBD8	FJX1
RP11-1299A16.3	PAG1
ADAM19	TXNRD1
CSGALNACT2	DPF3
P2RY11	LOXL4
ZBTB20	CDK17
ARC	INHBA
AGO2	FMNL3
RP11-82L18.4	IER2
CBLB	ITGA3
F2RL1	MT2A
PITPNC1	NCF2
AGPAT9	RAPGEF3
SLC16A3	METRNL
SEMA6D	SFRP1
RASD1	MIR29B1
TNFSF9	SLIT2
FJX1	GDNF-AS1
PAG1	ZNF697
TXNRD1	STEAP2
DPF3	CAMK2N1
LOXL4	NFATC2
CDK17	ETNK1
INHBA	TNFAIP3
FMNL3	CD82
IER2	SLC12A6
ITGA3	PHLDA2
MT2A	STX1A
NCF2	MTSS1
RAPGEF3	CREB5
METRNL	THSD4
SFRP1	SMTN
MIR29B1	SRGAP1
SLIT2	CASC7
GAREM	ABL2
GDNF-AS1	PIK3CD
GBX2	TMEM156
ZNF697	SPATA13
STEAP2	PHC2
CAMK2N1	FAM107B
NFATC2	SLC18A2
GDPD5	CLDN1
ETNK1	SERINC2
TNFAIP3	TNFRSF21
CD82	JHDM1D
SLC12A6	MIR146A
GMIP	MYB
GNG4	LSM12
PHLDA2	PCSK5
STX1A	SYNPO
GPR153	SOX4
MTSS1	NR3C2
CREB5	AKR1B1
THSD4	ADAMTS6
SMTN	HMGA1P2
SRGAP1	BDKRB2
CASC7	NTN1
ABL2	SERPINB8
PIK3CD	VEGFA
TMEM156	KIAA0754
SPATA13	RELB
PHC2	ALDH1A3
FAM107B	APBB2
SLC18A2	SLFN5
CLDN1	TNFRSF10B
SERINC2	KITLG
TNFRSF21	DCBLD2
JHDM1D	ANPEP
MIR146A	FAM167A
MYB	RASA2
LSM12	GPR3
HMGA1P1	AKR1B1P2
PCSK5	FGF2
SYNPO	C2CD2
SOX4	SH3RF1
NR3C2	SOWAHC
AKR1B1	ADAMTS16
ADAMTS6	ITPR3
HMGA1P2	LIMS1
BDKRB2	ZSWIM4
NTN1	XKRX
SERPINB8	CLMP
VEGFA	STEAP1
KIAA0754	EIF5A2
RELB	EFHD2
ALDH1A3	DIO2
APBB2	ZC3H12C
SLFN5	ZNF792
TNFRSF10B	GCLM
KITLG	MYC
IGIP	FGF5
DCBLD2	ANTXR2
ANPEP	HMOX1
FAM167A	EGFR
RASA2	SLC22A23
GPR3	TOX2
AKR1B1P2	SGIP1
FGF2	SMURF2
C2CD2	IGFBP5
SH3RF1	PPIF
IMPDH1P6	NBPF20
SOWAHC	NHSL1
ADAMTS16	DTNA
ITPR3	NES
LIMS1	TRIB1
ZSWIM4	RAC2
XKRX	PPP1R15A
CLMP	CPNE8
STEAP1	KIAA1549L
EIF5A2	ADAMTS14
EFHD2	FCRLA
DIO2	NMNAT2
ZC3H12C	TNC
ZNF792	BEND3
GCLM	SHC3
MYC	BCL7A
FGF5	RAB3B
ANTXR2	KLHL21
HMOX1	KCNQ5
EGFR	DOK6
SLC22A23	GLIS3
TOX2	NOTCH2NL
SGIP1	ZNF469
SMURF2	IRS1
KCNAB1	WDR66
KCNAB2	TNFRSF10A
KCNC4	SLC1A1
KCNN4	DTX4
IGFBP5	IRGQ
PPIF	ECE1
NBPF20	TBX3
NHSL1	FOSL1
DTNA	ATP13A3
NES	SSC5D
TRIB1	TMEM51
RAC2	MGAT5
PPP1R15A	PRDM8
KIAA1958	BIRC3
CPNE8	IGFN1
KIAA1549L	NUMB
ADAMTS14	CDK6
FCRLA	BMPR1B
NMNAT2	MAFK
TNC	ETV4
BEND3	SLC9A1
SHC3	KLHL29
BCL7A	SYTL3
RAB3B	PDE4D
KLHL21	TSPAN14
LAMC2	PLXNA1
KCNQ5	CPEB4
DOK6	OAF
GLIS3	KDM6B
LINC00936	FOXN2
NOTCH2NL	FAM155A
ZNF469	TM4SF1
IRS1	ASB1
WDR66	FAM124A
TNFRSF10A	MYO10
SLC1A1	IL7R
DTX4	GPR68
IRGQ	ZNF121
ECE1	FAM83G
TBX3	FOXQ1
FOSL1	PPARD
ATP13A3	DGKH
SSC5D	PLEKHG5
TMEM51	NEDD4L
MGAT5	SLC5A3
MAF	SLC2A13
PRDM8	ISLR2
BIRC3	RFX3
IGFN1	RERE
NUMB	MTAP
CDK6	RP3-368A4.5
BMPR1B	C4orf32
MAFK	IRF2BPL
ETV4	OGFRL1
SLC9A1	SLC35E4
KLHL29	LRIG1
MARCH3	MMP14
SYTL3	RP11-479G22.8
MAST3	NAMPT
PDE4D	RP6-42F4.1
TSPAN14	ZNF267
PLXNA1	NABP1
CPEB4	PTPN12
OAF	ITGB8
KDM6B	CPED1
FOXN2	TNRC6C
FAM155A	ITPRIPL2
TM4SF1	GPR39
MICU3	MMD
ASB1	PXN
FAM124A	CDC42EP2
MYO10	ASPH
IL7R	WDFY2
GPR68	ZCCHC6
ZNF121	GSAP
FAM83G	ABCA13
FOXQ1	SLC9A7
PPARD	TGFBR3
DGKH	CTC-205M6.5
PLEKHG5	SHROOM2
NEDD4L	MAP3K5
SLC5A3	PPFIBP1
SLC2A13	RAPH1
MT2P1	SMOX
ISLR2	ANGPT1
RFX3	NFAT5
RERE	C22orf23
MTAP	STX6
RP3-368A4.5	AMOTL1
C4orf32	HOMER1
IRF2BPL	PDCD1LG2
OGFRL1	RP1-228H13.5
SLC35E4	ENOX1
LRIG1	OSBPL8
MMP14	C16orf52
RP11-479G22.8	C1QTNF1
NAMPT	ZNF628
RP6-42F4.1	STK4
ZNF267	PFKFB3
NABP1	CEBPB
PTPN12	CSNK1E
ITGB8	SEC14L2
CPED1	S1PR3
TNRC6C	PCDHB11
ITPRIPL2	LRRC8B
GPR39	RND3
MMD	BDKRB1
PXN	PDE10A
CDC42EP2	TATDN2P2
ASPH	YES1
WDFY2	CAMK1D
ZCCHC6	PLK3
GSAP	ARNTL2
ABCA13	CHIC1
SLC9A7	CLIP2
TGFBR3	MLPH
NKD1	HIPK3
CTC-205M6.5	RAB27B
SHROOM2	ST3GAL1
MAP3K5	ABCC9
PPFIBP1	ZBED6
RAPH1	ARHGAP31
SMOX	LTBP4
NR1D1	PPARA
ANGPT1	RICTOR
NFAT5	AC010522.1
NR4A1	SLC43A3
C22orf23	MCTP1
STX6	TRIM8
AMOTL1	CLSTN2
HOMER1	TSLP
PDCD1LG2	GPR157
RP1-228H13.5	RP11-76E16.2
ENOX1	SACS
OSBPL8	CSRNP1
C16orf52	CTB-89H12.4
C1QTNF1	SATB1
ZNF628	MXD1
STK4	TFPI
PFKFB3	FMNL2
CEBPB	SH3BP5L
CSNK1E	HELZ2
SEC14L2	GEM
S1PR3	PER2
PCDHB11	COL13A1
LRRC8B	MLXIP
RND3	ANKRD11
BDKRB1	SLC6A6
PDE10A	MOB1B
PAX8	MAP2
TATDN2P2	ARL5B
PCDHB13	MXRA5
YES1	KIAA1549
CAMK1D	KLF12
PLK3	VEGFC
ARNTL2	RAB3IP
CHIC1	TMEM55A
CLIP2	TMEM132A
MLPH	MAP2K3
HIPK3	DNER
RAB27B	SCAMP1
ST3GAL1	SLC45A4
ABCC9	BRSK1
ZBED6	ZDHHC21
ARHGAP31	FTH1
LTBP4	MEGF10
PPARA	UBASH3B
RICTOR	RASA3
AC010522.1	C5orf30
SLC43A3	SMG9
MCTP1	TMEM132B
TRIM8	FRMD4A
CLSTN2	CNNM4
TSLP	ZNF516
GPR157	JARID2
RP11-76E16.2	HIN1L
SACS	EDEM3
PLAUR	NAB1
CSRNP1	TAPBP
CTB-89H12.4	AEN
SATB1	MT-ND1
MXD1	CCDC57
TFPI	KIAA1462
FMNL2	BACH1
SH3BP5L	PHKA1
HELZ2	KLHL28
GEM	RUNX1
PER2	PTP4A1
COL13A1	NID2
MLXIP	RP1-203P18.1
ANKRD11	CHIC2
SLC6A6	RP11-343N15.5
MOB1B	TNS3
PPARGC1B	INO80D
MAP2	RP11-566E18.3
ARL5B	RAI14
MXRA5	TRAK1
KIAA1549	WDR36
KLF12	FSD1L
VEGFC	RIPK4
PRKX	APCDD1L
PSD4	NCR3LG1
RAB3IP	PLCH2
PTGER3	RIN2
TMEM55A	OSMR
TMEM132A	SLC36A1
MAP2K3	SH3PXD2B
DNER	LAMA5
SCAMP1	TNFAIP6
SLC45A4	IGF2BP3
BRSK1	VEPH1
ZDHHC21	UBE2W
FTH1	AKAP11
MEGF10	AMZ1
UBASH3B	KIAA1217
RASA3	ETV3
C5orf30	FBXO30
SMG9	EBF3
TMEM132B	TET3
FRMD4A	ZMIZ1
CNNM4	MYADM
ZNF516	FOXP1
JARID2	MAPKBP1
HIN1L	AFAP1
EDEM3	ZXDB
NAB1	PLEKHM3
TAPBP	FURIN
AEN	STEAP1B
MT-ND1	EPHX1
CCDC57	NT5E
RFFL	APBA1
KIAA1462	MRPS24
BACH1	ZNF175
PHKA1	NRP1
KLHL28	CLCA2
RUNX1	VAC14
PTP4A1	ETV5
NID2	MEX3A
RP1-203P18.1	DLGAP4
CHIC2	DLG1
RP11-343N15.5	REEP3
TNS3	MCL1
RNF157	STARD13
INO80D	PITPNM2
RP11-566E18.3	PDGFRA
RAI14	CBFB
TRAK1	LRP12
WDR36	UNC5B
FSD1L	DRAM1
RIPK4	TWIST2
APCDD1L	B3GNT5
RP11-175O19.4	SLC36A4
NCR3LG1	SGK1
RP11-224O19.2	DYNC1H1
PLCH2	PDP2
RIN2	EPAS1
OSMR	ASAP2
SLC36A1	NOTCH3
RP11-390F4.8	LRP10
RP11-412H8.2	SOD2
SH3PXD2B	POLR3G
LAMA5	AAK1
TNFAIP6	PFKFB4
IGF2BP3	UBE2D1
VEPH1	ZSWIM6
UBE2W	RNF44
AKAP11	LOXL1
AMZ1	NOTCH2
KIAA1217	IMPAD1
ETV3	BICD1
FBXO30	LRRC32
EBF3	GPSM1
RPSAP52	ANKH
TET3	SPHK1
ZMIZ1	FAM3C
MYADM	MNT
FOXP1	FAM129B
SAT1	ETV1
MAPKBP1	RASAL2
AFAP1	EFTUD1
ZXDB	FGD4
PLEKHM3	CLDN12
FURIN	ISM1
STEAP1B	EPHA2
EPHX1	CLSTN3
NT5E	ZFP69B
APBA1	POM121C
MRPS24	CREB3L2
ZNF175	SGPP1
NRP1	DPYSL2
CLCA2	PTAR1
VAC14	ZFPM2
ETV5	SLC37A2
MEX3A	ZBTB38
DLGAP4	CASP4
DLG1	POLR3A
REEP3	TACC2
MCL1	FCHO2
STARD13	NAV1
PITPNM2	VMA21
PDGFRA	B3GNT2
CBFB	TMED5
LRP12	OTUD4
UNC5B	JUNB
DRAM1	FOXC2
TWIST2	DOT1L
B3GNT5	DENND2A
SLC36A4	LINC00565
SLAMF8	ZNRF3
SGK1	CA12
DYNC1H1	RNPEPL1
PDP2	DNMBP
EPAS1	LACC1
ASAP2	RNF182
NOTCH3	SNED1
LRP10	PDLIM4
SOD2	TTYH3
POLR3G	ZNF462
AAK1	DLC1
PFKFB4	SATB2
UBE2D1	ZMAT3
ZSWIM6	TIMP3
RNF44	IL6ST
LOXL1	TMEM44
NOTCH2	PANK3
IMPAD1	HIVEP2
BICD1	RNF217
LRRC32	TRAF3
GPSM1	FOXK1
ANKH	TRIB2
SPHK1	ARHGEF28
FAM3C	EHD1
MNT	PNP
FAM129B	FAM60A
ETV1	E2F7
RASAL2	GPC1
EFTUD1	PGPEP1
FGD4	TGFBR2
CLDN12	AC073869.1
ISM1	MAP4K4
EPHA2	RUSC2
CLSTN3	SLC7A1
ZFP69B	PCDHGB7
POM121C	SEMA5A
CREB3L2	BCL2L1
SGPP1	TMEM185B
DPYSL2	ENTPD7
PTAR1	TICAM1
ZFPM2	SLC19A2
SLC37A2	TMEM255B
ZBTB38	COTL1
CASP4	RP11-206L10.11
POLR3A	PDGFA
TACC2	GCLC
FCHO2	ZBTB37
NAV1	WWTR1
VMA21	CNTNAP3
SRXN1	GATAD2A
B3GNT2	PTPRG
TMED5	MAN1A1
OTUD4	MAP1B
JUNB	RAB11FIP2
FOXC2	OLFML2A
DOT1L	USP36
DENND2A	FMN1
LINC00565	NPR3
ZNRF3	SKIL
CA12	TNFRSF11B
RNPEPL1	NBPF10
DNMBP	NAV2
LACC1	DBNDD1
RNF182	GLIPR1
SNED1	HSPG2
PDLIM4	FAM43A
TTYH3	UBALD2
ZNF462	DAGLA
DLC1	SMAGP
SATB2	UBL3
ZMAT3	DOCK6
TIMP3	BCL10
IL6ST	VPS37B
TMEM44	ASAP1
PANK3	GABPA
HIVEP2	DNM1
RNF217	SAV1
TRAF3	LRP1
FOXK1	REXO1
TRIB2	KMT2D
ARHGEF28	KIAA1671
EHD1	MYO9B
PNP	SVEP1
FAM60A	SERTAD2
E2F7	ITGA10
TMED7	GNPNAT1
GPC1	LTBP2
PGPEP1	SEMA3A
TGFBR2	SRCAP
AC073869.1	KLF16
MAP4K4	FHOD3
RUSC2	EPG5
SLC7A1	TNIP1
PCDHGB7	WDR26
SEMA5A	STXBP1
BCL2L1	C3orf52
TMEM185B	PELI1
ENTPD7	CPEB2
TICAM1	INSIG1
SLC19A2	ITGA6
TMEM255B	EPN2
COTL1	ARAP1
RP11-206L10.11	SDE2
PDGFA	G6PD
GCLC	ABL1
ZBTB37	SRRM2
WWTR1	ZNF609
CNTNAP3	PIM3
GATAD2A	HOXB3
PTPRG	DUSP10
MAN1A1	TLN1
MAP1B	LPP
RAB11FIP2
OLFML2A
USP36
FMN1
NPR3
SKIL
TNFRSF11B
NBPF10
NAV2
DBNDD1
GLIPR1
HSPG2
FAM43A
UBALD2
DAGLA
SMAGP
UBL3
DOCK6
BCL10
VPS37B
ASAP1
GABPA
DNM1
SAV1
LRP1
REXO1
KMT2D
KIAA1671
MYO9B
SVEP1
SERTAD2
ITGA10
GNPNAT1
LTBP2
SEMA3A
ZC3H12A
SRCAP
KLF16
FHOD3
EPG5
TNIP1
WDR26
STXBP1
C3orf52
PELI1
CPEB2
INSIG1
ZNF460
ITGA6
EPN2
ARAP1
SDE2
G6PD
ABL1
SRRM2
ZNF609
PIM3
HOXB3
DUSP10
TLN1
LPP

## Sheet: Downregulated log2FC≤ -0.32
Down-reg	Down-reg
Padj <=0.1	Padj <=0.05
PPP1R3C	PPP1R3C
UBE2QL1	UBE2QL1
SAMD11	SAMD11
RP11-48O20.4	RP11-48O20.4
IFIT1	IFIT1
ACTA2-AS1	ACTA2-AS1
LGR5	LGR5
DACT1	DACT1
LINC01018	LINC01018
MFI2-AS1	MFI2-AS1
VAV3	VAV3
PKDCC	PKDCC
HAUS1P1	HAUS1P1
NPY1R	NPY1R
RP11-344E13.3	RP11-344E13.3
ID3	ID3
TSPAN2	TSPAN2
RP1-273G13.3	RP1-273G13.3
LFNG	LFNG
GPR1	GPR1
DDIT4	DDIT4
RP11-620J15.3	RP11-620J15.3
HOXA5	HOXA5
MYLIP	MYLIP
HEY2	HEY2
TSC22D3	TSC22D3
CDH18	CDH18
OSR2	OSR2
ZNF488	ZNF488
CREB3L4	CREB3L4
CORO6	CORO6
HOXA2	FHDC1
FHDC1	AC012146.7
AC012146.7	AC009362.2
AC009362.2	KB-1732A1.1
KB-1732A1.1	HOXA1
HOXA1	ARMCX2
ARMCX2	LMOD1
LMOD1	TTC28-AS1
TTC28-AS1	SDPR
SDPR	ZNF433
ZNF433	TMEM107
TMEM107	RP5-1172A22.1
RP5-1172A22.1	RP11-328N19.1
RP11-328N19.1	HOXA-AS2
HOXA-AS2	ARHGEF37
ARHGEF37	HIST1H2AC
FAM218A	AC079780.3
C5orf63	DEPTOR
PPFIA2	RP13-1032I1.7
HIST1H2AC	CCDC85A
AC079780.3	ZNF345
DEPTOR	TUBA3FP
RP13-1032I1.7	HINT2
LIN7B	ID2
CCDC85A	NXPH3
ZNF345	BANF1P2
TUBA3FP	ID1
HINT2	COX6CP1
SESN3	MORN4
ID2	CDK15
NXPH3	GLI1
BANF1P2	RASSF4
ID1	NREP
COX6CP1	ZCCHC5
MORN4	DCLK2
CDK15	RP11-380G5.3
GLI1	BMP4
RASSF4	C22orf34
NREP	LYSMD4
ZCCHC5	RPL35AP21
DCLK2	AMACR
RP11-380G5.3	SLC12A8
MAMSTR	CNKSR3
BMP4	CTD-2319I12.1
C22orf34	CTD-2015B23.2
LYSMD4	RPL39
ENTPD3-AS1	MIEF2
HRCT1	KRT14
C1orf213	MXD3
SAMD12	TRIM69
RPL35AP21	GCNT1
AMACR	ATOH8
SLC12A8	XRCC6BP1
CNKSR3	SPATA7
CTD-2319I12.1	RP1-151F17.2
TMSB4XP2	FAM105A
CTD-2015B23.2	TMEM256
RPL39	LINC00857
CCDC74B	KRBOX1
NAP1L3	CRISPLD1
MIEF2	RHOBTB1
TTC12	RGS5
KRT14	MKS1
MXD3	NEK11
TRIM69	PPIAP29
GCNT1	PCDH18
ATOH8	RP11-867G23.10
XRCC6BP1	INHBE
SPATA7	LHX9
RP1-151F17.2	CSRP2
FAM105A	FAM46B
TMEM256	CTD-2027G2.1
LINC00857	RPL24P2
KRBOX1	GADD45B
CRISPLD1	ZNF608
RHOBTB1	GALT
RGS5	RP11-111M22.3
MKS1	TUFT1
NEK11	HAUS4
PPIAP29	KIAA1456
PCDH18	OIP5
RP11-867G23.10	PSMD5-AS1
INHBE	RPA3
LHX9	ZNF738
HIST1H2BC	NUDT18
CSRP2	NUAK1
FAM46B	HOTAIRM1
FAM211B	ZNF441
CTD-2027G2.1	RP11-114H7.1
RPL24P2	HIST1H2AG
GADD45B	SYTL2
MEG9	RP11-815N9.2
ZNF608	TMEM218
GALT	TGFBI
RP11-141J13.4	ASAP3
RP11-111M22.3	RP11-527H14.3
GALM	NMI
TUFT1	ADA
HAUS4	RP11-367G18.2
SYNPO2	EME1
KIAA1456	PXMP4
C21orf119	C1orf110
TMSB4XP4	LRIG3
OIP5	ZNF93
RPS10P3	C16orf59
PSMD5-AS1	CUTC
RPA3	SSBP2
CTD-2366F13.1	CXXC5
ZNF738	CBR3
NUDT18	RP11-112J1.1
NUAK1	CHAF1B
HOTAIRM1	HOXA3
ZNF441	RP11-304L19.5
NDUFA9P1	LINC00900
RP11-114H7.1	AC017048.3
NUDT6	CKS2
SMAD6	CENPW
HIST1H2AG	CENPM
SYTL2	ATL1
RP11-25K19.1	TXNIP
RP11-815N9.2	SNAPC5
TMEM218	CCDC28B
TGFBI	ZNF395
HCN3	CHSY3
ASAP3	FAM92A1P1
RP11-527H14.3	PRRX2
NMI	IER5L
ADA	ARL6IP1P3
EFNA4	CDKN3
RP11-367G18.2	ISCA2
EME1	RAD51C
PSMB9	NUDT2
C11orf70	RPL24P8
PXMP4	LYPLAL1
RAD51B	MND1
C1orf110	LINC01085
LRIG3	PDE6D
ZNF93	NEAT1
C16orf59	SH2D4A
CUTC	WDR25
SSBP2	KLHDC8B
CXXC5	TRAF5
CBR3	EPS8L2
RP11-112J1.1	TGFB3
CHAF1B	SAP30
RAB20	CHCHD1
WNT10B	NXN
HOXA3	CCDC74A
RP11-304L19.5	CCNB2
LINC00900	SLC25A27
AC017048.3	CYP1B1
CKS2	LINC00847
CENPW	HENMT1
CTD-2528L19.3	CCDC150
CENPM	DAAM1
ATL1	RFC4
TXNIP	CABLES1
SNAPC5	TRPC4
CCDC28B	THOC3
ZNF395	TMEM42
CHSY3	CDCA7
FAM92A1P1	VPS45
PRRX2	ACTA2
RPL18P11	AC004381.6
IER5L	RP11-34P1.2
RPL29P19	SERAC1
ARL6IP1P3	CPA3
LINC00467	LINC00883
CDKN3	ING4
HES4	PHF7
PSMA6P2	RP11-864N7.2
ISCA2	UBE2T
RAD51C	PRIMPOL
NUDT2	SLC2A11
RPL24P8	CHN1
LYPLAL1	GMNN
MND1	GINS2
LINC01085	ZNF34
AC018737.1	PPM1H
PDE6D	GTF2H5
CD27-AS1	BOLA3
NEAT1	DNAJC22
SH2D4A	RP11-144L1.8
CASC10	HSPA8P9
WDR25	MBOAT1
KLHDC8B	GEMIN2
TRAF5	SPSB2
EPS8L2	TMEM261
BMF	RP11-488C13.1
TGFB3	FAM111B
SAP30	RPS27A
C11orf1	PDLIM2
CHCHD1	ABHD4
NXN	CYP1B1-AS1
CCDC74A	SEPW1
CCNB2	RP1-181J22.1
SLC25A27	RP11-1094M14.11
CTD-3065B20.1	BBS4
TMCC1-AS1	EPOR
CYP1B1	MTMR11
SNRPEP2	DYNLL1
LINC00847	CABYR
HENMT1	PRIM1
CCDC150	PEX11B
DAAM1	RP11-121L10.3
RFC4	HNRNPA1L2
CABLES1	DNAJC19P9
TRPC4	RP1-152L7.5
THOC3	RPL5P12
TMEM42	HYLS1
CDCA7	STAG3L4
CDPF1	RMI2
RP11-527H14.2	MRAP2
RP11-392O18.2	DDIT3
GUCY1A3	NEXN
VPS45	OXTR
ACTA2	IFT74
AC004381.6	WISP1
RP11-34P1.2	C11orf83
SERAC1	HOXA9
CPA3	C1orf21
LINC00883	AC016747.3
ING4	PRAME
PHF7	SCN3A
RP11-864N7.2	LAYN
UBE2T	RPSAP58
PRIMPOL	ARL4D
SLC2A11	RABL5
CHN1	KIF20A
GMNN	NFU1
GINS2	HSPA8P7
ZNF34	AC108488.3
PPM1H	TFB1M
GTF2H5	NUPR1
BOLA3	AC093323.3
DNAJC22	PTTG1
RP11-144L1.8	ATG4A
HSPA8P9	AKTIP
EID2B	UGP2
MBOAT1	MIR145
GEMIN2	KIAA1377
SPSB2	RP11-314A20.1
TMEM261	COX20P1
RP11-488C13.1	PARP9
FAM111B	ECI1
RPS27A	EIF4A2P4
PDLIM2	HSPA8P8
ABHD4	RP4-706A16.3
CYP1B1-AS1	ST6GAL2
HMGB3P6	PLK2
SEPW1	CCDC53
RP1-181J22.1	NDUFB1
RP11-1094M14.11	E2F8
BBS4	RP11-265N6.3
NAT1	FZD2
IQCC	HINT1
EPOR	PPAPDC1A
MTMR11	CTD-2161E19.1
RPS15AP38	TMEM126A
SLC35A1	C2orf44
DYNLL1	HMGB3
CABYR	MIR4426
PRIM1	C17orf59
PEX11B	CCDC77
RP11-121L10.3	PPT2
HNRNPA1L2	NDUFC1
DNAJC19P9	DTWD1
RP1-152L7.5	RPL39L
RPL5P12	FBXO43
HYLS1	COA3
STAG3L4	TMEM223
RMI2	SC22CB-1E7.1
MRAP2	CCDC115
DDIT3	SNN
SEMA3D	METTL17
RSBN1L-AS1	TOR3A
TMEM136	SERTAD3
NEXN	MDM1
OXTR	LRRCC1
IFT74	SRR
LINC00882	CHRNB1
WISP1	NDUFA12
C11orf83	AC013394.2
HOXA9	CKLF
METTL12	SNHG5
C1orf21
AC016747.3
PRAME
SCN3A
LAYN
RPSAP58
ARL4D
RABL5
KIF20A
NFU1
HSPA8P7
AC108488.3
TFB1M
NUPR1
AC093323.3
PTTG1
ATG4A
GLYATL2
AKTIP
UGP2
MIR145
KIAA1377
RP11-314A20.1
THYN1
COX20P1
PARP9
ECI1
EIF4A2P4
RP11-139H15.1
HSPA8P8
RP4-706A16.3
ST6GAL2
PLK2
CCDC53
NDUFB1
E2F8
RP11-265N6.3
RP11-478C6.4
FZD2
TATDN3
HINT1
PPAPDC1A
CTD-2161E19.1
TMEM126A
C2orf44
ANKRD20A5P
HMGB3
MIR4426
C17orf59
CCDC77
PPT2
NDUFC1
DTWD1
RPL39L
FBXO43
COA3
TMEM223
SC22CB-1E7.1
CCDC115
SNN
METTL17
BCAS2P2
PQLC3
TOR3A
SERTAD3
LRRC28
XAF1
MDM1
LRRCC1
RP9P
SRR
CHRNB1
NDUFA12
AC013394.2
CKLF
SNHG5
