# Supplementary material for: NRF2 activation by cysteine as a survival mechanism for triple-negative breast cancer cells
Source: Oncogene. 2024 Apr 10;43(22):1701–13. doi: 10.1038/s41388-024-03025-0 (PMC11136656; doi:10.1038/s41388-024-03025-0)
Supplement: Supplementary file 6 — Dataset 6 [file 41388_2024_3025_MOESM6_ESM.xlsx]

## Sheet: All genes
Dataset S6. Gene list reporting the gene expression Fold Change of NRF2 transduced Hs 578T cells without Cyss VS with Cyss
Gene	Type	baseMean	log2FoldChange	lfcSE	stat	pvalue	padj
RPS17	protein_coding	5.05581	-4.84479	3.91618	-1.23712	0.216042
RP11-703I16.1	antisense	1.74071	-4.30952	1.71838	-2.50789	0.0121455
CTC-246B18.8	sense_overlapping	1.61346	-4.19021	1.75723	-2.38455	0.0170999
AF064858.8	lincRNA	1.51247	-4.11934	1.77506	-2.32068	0.0203043
LINC00689	processed_transcript	1.2559	-3.82818	1.87589	-2.04073	0.0412773
RP11-510C10.3	antisense	1.22519	-3.80085	1.87634	-2.02567	0.0427986
RNU6-327P	snRNA	1.21633	-3.79339	1.88734	-2.00992	0.0444401
CTD-2316B1.2	lincRNA	1.2054	-3.78337	1.86426	-2.02942	0.0424154
F10	protein_coding	1.19108	-3.77061	1.89503	-1.98973	0.0466202
SCARNA2	lincRNA	1.16583	-3.74573	1.99975	-1.8731	0.0610544
AC107993.1	miRNA	1.04198	-3.57009	1.94763	-1.83304	0.066796
POLR2J2	protein_coding	2.1754	-3.56808	1.7179	-2.077	0.0378018
AC133680.1	lincRNA	1.03651	-3.56428	1.96865	-1.81052	0.0702151
RGN	protein_coding	1.03651	-3.56428	1.96865	-1.81052	0.0702151
RP11-319E12.1	lincRNA	1.02219	-3.5496	1.97458	-1.79765	0.072233
WDFY4	protein_coding	1.01127	-3.53739	2.00662	-1.76286	0.0779233
YIPF7	protein_coding	1.01127	-3.53739	2.00662	-1.76286	0.0779233
SLC7A9	protein_coding	1.00241	-3.52696	2.10098	-1.67872	0.0932068
AC005775.2	antisense	2.06945	-3.48212	1.60932	-2.16372	0.0304856
RP11-694D5.1	pseudogene	2.04491	-3.47268	1.66461	-2.08618	0.0369621
RP5-1182A14.5	lincRNA	0.918119	-3.37082	2.19615	-1.53488	0.124813
ASRGL1	protein_coding	0.898334	-3.34405	2.07932	-1.60824	0.107783
FAM71E2	protein_coding	0.898334	-3.34405	2.07932	-1.60824	0.107783
RP11-112L6.2	lincRNA	1.8917	-3.34234	1.63176	-2.0483	0.0405309
PROX1	protein_coding	0.884012	-3.3277	2.18815	-1.52079	0.128314
RP11-234B24.2	lincRNA	0.884012	-3.3277	2.18815	-1.52079	0.128314
RP11-69C17.4	lincRNA	0.884012	-3.3277	2.18815	-1.52079	0.128314
RP11-1E1.1	pseudogene	0.87855	-3.31977	2.0707	-1.60321	0.108888
RP11-569A11.1	antisense	0.87855	-3.31977	2.0707	-1.60321	0.108888
NANOGNBP3	pseudogene	0.873087	-3.31285	2.07374	-1.59752	0.110149
RNY1P4	misc_RNA	0.873087	-3.31285	2.07374	-1.59752	0.110149
RP1-276N6.2	lincRNA	0.873087	-3.31285	2.07374	-1.59752	0.110149
RP11-265D19.6	lincRNA	0.873087	-3.31285	2.07374	-1.59752	0.110149
ST14	protein_coding	0.873087	-3.31285	2.07374	-1.59752	0.110149
HMGB3P4	pseudogene	0.867625	-3.30607	2.19892	-1.5035	0.132711
MIR4658	miRNA	0.864227	-3.30234	2.23097	-1.48023	0.138813
ATP5G1P5	pseudogene	0.858765	-3.29538	2.10159	-1.56804	0.116872
ADCY4	protein_coding	0.853302	-3.28841	2.08511	-1.57709	0.114775
CDIPT-AS1	antisense	0.853302	-3.28841	2.08511	-1.57709	0.114775
GMNC	protein_coding	0.853302	-3.28841	2.08511	-1.57709	0.114775
RP11-398E10.1	lincRNA	0.853302	-3.28841	2.08511	-1.57709	0.114775
MIR4523	antisense	0.833517	-3.26167	2.22268	-1.46745	0.142254
RP13-685P2.8	pseudogene	0.833517	-3.26167	2.22268	-1.46745	0.142254
U1	lincRNA	0.833517	-3.26167	2.22268	-1.46745	0.142254
MTND5P15	pseudogene	0.822593	-3.24611	2.26061	-1.43594	0.151019
TUBB4A	protein_coding	0.822593	-3.24611	2.26061	-1.43594	0.151019
NAPSA	protein_coding	1.74806	-3.20969	1.672	-1.91967	0.0548999
P2RY1	protein_coding	1.72676	-3.19308	1.66717	-1.91527	0.0554577
STOX2	protein_coding	1.72676	-3.19308	1.66717	-1.91527	0.0554577
RP1-29C18.8	sense_intronic	1.71395	-3.18752	1.71587	-1.85767	0.0632154
RP4-655J12.4	lincRNA	1.69757	-3.17637	1.67806	-1.89288	0.0583733
RP3-406P24.4	lincRNA	1.58464	-3.04963	1.73318	-1.75956	0.0784824
AP006621.9	antisense	0.734908	-3.04913	2.35017	-1.29741	0.194491
RP11-342F17.2	pseudogene	0.734908	-3.04913	2.35017	-1.29741	0.194491
RP4-714D9.4	pseudogene	1.57235	-3.04522	1.72098	-1.76947	0.076815
CTD-2311M21.3	antisense	1.58312	-3.04517	1.71865	-1.77184	0.0764204
ITIH4-AS1	antisense	1.57371	-3.04129	1.73483	-1.75308	0.0795876
AC009227.2	antisense	0.729446	-3.04041	2.35513	-1.29097	0.196714
AP001604.3	lincRNA	0.729446	-3.04041	2.35513	-1.29097	0.196714
CACNA1C-AS3	antisense	0.729446	-3.04041	2.35513	-1.29097	0.196714
FMR1NB	protein_coding	0.729446	-3.04041	2.35513	-1.29097	0.196714
GOLGA6L10	protein_coding	0.729446	-3.04041	2.35513	-1.29097	0.196714
KRT8P29	pseudogene	0.729446	-3.04041	2.35513	-1.29097	0.196714
MPPED2	protein_coding	0.729446	-3.04041	2.35513	-1.29097	0.196714
NOD2	protein_coding	0.729446	-3.04041	2.35513	-1.29097	0.196714
MIR4500HG	lincRNA	1.56485	-3.0351	1.73623	-1.7481	0.0804469
NOS2P3	pseudogene	1.55257	-3.03073	1.71668	-1.76546	0.077487
CTC-498J12.1	lincRNA	1.54846	-3.02248	1.73878	-1.73828	0.0821623
ASB2	protein_coding	0.715123	-3.01808	2.34726	-1.28579	0.198517
CTD-2538C1.3	lincRNA	0.715123	-3.01808	2.34726	-1.28579	0.198517
RP11-369G6.2	pseudogene	0.715123	-3.01808	2.34726	-1.28579	0.198517
RP11-37C7.2	sense_intronic	0.715123	-3.01808	2.34726	-1.28579	0.198517
RP5-1119A7.11	pseudogene	0.715123	-3.01808	2.34726	-1.28579	0.198517
RPS10P2	pseudogene	0.715123	-3.01808	2.34726	-1.28579	0.198517
AC007292.1	pseudogene	1.54355	-3.01626	1.72468	-1.74888	0.0803116
SNORD116-12	snoRNA	1.53278	-3.01625	1.7271	-1.74642	0.0807372
UBBP1	pseudogene	1.53278	-3.01625	1.7271	-1.74642	0.0807372
CTB-193M12.1	antisense	0.709661	-3.00813	2.23145	-1.34806	0.177639
CTD-2568A17.1	lincRNA	0.709661	-3.00813	2.23145	-1.34806	0.177639
DPEP1	protein_coding	0.709661	-3.00813	2.23145	-1.34806	0.177639
PLXDC2	protein_coding	0.709661	-3.00813	2.23145	-1.34806	0.177639
RP11-439E19.1	sense_intronic	0.709661	-3.00813	2.23145	-1.34806	0.177639
RP11-807E13.2	pseudogene	0.709661	-3.00813	2.23145	-1.34806	0.177639
RP11-88H10.3	lincRNA	0.709661	-3.00813	2.23145	-1.34806	0.177639
RPL18AP2	pseudogene	0.709661	-3.00813	2.23145	-1.34806	0.177639
TP53AIP1	protein_coding	0.709661	-3.00813	2.23145	-1.34806	0.177639
XXbac-B476C20.17	lincRNA	0.709661	-3.00813	2.23145	-1.34806	0.177639
RP11-463P17.3	antisense	0.704199	-3.00032	2.35769	-1.27257	0.203172
SNORD37	snoRNA	1.50889	-2.99287	1.74531	-1.71481	0.0863799
AKR1CL1	protein_coding	0.695339	-2.98681	2.38766	-1.25094	0.210957
RP5-1160K1.1	pseudogene	1.48775	-2.98024	1.82986	-1.62867	0.103383
CHTF8P1	pseudogene	0.689876	-2.97789	2.24814	-1.3246	0.185303
CTB-35F21.3	lincRNA	0.689876	-2.97789	2.24814	-1.3246	0.185303
HOXD12	protein_coding	0.689876	-2.97789	2.24814	-1.3246	0.185303
MIR4722	miRNA	0.689876	-2.97789	2.24814	-1.3246	0.185303
RP11-399E6.2	pseudogene	0.689876	-2.97789	2.24814	-1.3246	0.185303
RP11-589C21.6	lincRNA	0.689876	-2.97789	2.24814	-1.3246	0.185303
LINC00284	lincRNA	0.684414	-2.96911	2.25288	-1.31792	0.187531
RP11-192P3.4	lincRNA	0.684414	-2.96911	2.25288	-1.31792	0.187531
RP11-371E8.4	protein_coding	0.684414	-2.96911	2.25288	-1.31792	0.187531
RPS20P23	pseudogene	0.684414	-2.96911	2.25288	-1.31792	0.187531
SPN	protein_coding	0.684414	-2.96911	2.25288	-1.31792	0.187531
MDGA2	protein_coding	2.76736	-2.96223	1.40567	-2.10734	0.0350878
CTD-2587H24.1	pseudogene	0.678951	-2.95935	2.40429	-1.23086	0.218375
RNU5B-2P	snRNA	0.678951	-2.95935	2.40429	-1.23086	0.218375
RP11-145A3.2	sense_intronic	0.678951	-2.95935	2.40429	-1.23086	0.218375
RP11-110G21.2	sense_intronic	0.675554	-2.95334	2.59351	-1.13874	0.254811
CD1D	protein_coding	0.670091	-2.94532	2.41362	-1.22029	0.222354
RP4-735C1.6	lincRNA	0.670091	-2.94532	2.41362	-1.22029	0.222354
ATP6V1G1P4	pseudogene	0.664629	-2.93623	2.39806	-1.22442	0.220795
PRKG1-AS1	antisense	0.664629	-2.93623	2.39806	-1.22442	0.220795
RNU7-18P	snRNA	0.664629	-2.93623	2.39806	-1.22442	0.220795
RP11-302B13.1	pseudogene	0.664629	-2.93623	2.39806	-1.22442	0.220795
RP11-506H20.2	pseudogene	0.664629	-2.93623	2.39806	-1.22442	0.220795
LA16c-380H5.5	lincRNA	0.659166	-2.92653	2.42536	-1.20664	0.227572
RP11-63B19.1	lincRNA	0.659166	-2.92653	2.42536	-1.20664	0.227572
TMEM246	protein_coding	0.653704	-2.91421	2.62089	-1.11192	0.266175
RN7SL637P	misc_RNA	1.41969	-2.8644	1.78677	-1.60312	0.108909
RP1-63M2.5	antisense	2.58686	-2.8295	1.42557	-1.98482	0.0471646
LINC00410	lincRNA	1.35843	-2.82183	1.77666	-1.58828	0.112223
RP11-429H9.4	antisense	1.36373	-2.81695	1.79809	-1.56663	0.1172
RP4-580N22.2	lincRNA	1.35297	-2.81693	1.80112	-1.56399	0.11782
SLC26A5	protein_coding	2.56216	-2.81196	1.41347	-1.9894	0.0466575
RNU4-32P	snRNA	1.32432	-2.79098	1.89536	-1.47253	0.140878
RP11-468H14.1	pseudogene	1.30794	-2.77549	1.89964	-1.46106	0.143999
RPL35P3	pseudogene	2.44322	-2.72915	1.4622	-1.86647	0.0619754
RP11-42I10.1	lincRNA	3.47992	-2.68456	1.22992	-2.18271	0.0290572
CTA-384D8.33	lincRNA	0.56602	-2.66765	2.76495	-0.96481	0.33464
MAB21L1	protein_coding	0.56602	-2.66765	2.76495	-0.96481	0.33464
NUDT7	protein_coding	0.56602	-2.66765	2.76495	-0.96481	0.33464
POTEI	protein_coding	0.56602	-2.66765	2.76495	-0.96481	0.33464
RP11-152F13.7	pseudogene	0.56602	-2.66765	2.76495	-0.96481	0.33464
RP11-405A12.2	lincRNA	0.56602	-2.66765	2.76495	-0.96481	0.33464
RP1-223B1.1	lincRNA	1.23457	-2.64822	1.93424	-1.36912	0.17096
RP11-424M22.1	pseudogene	1.22025	-2.63265	1.85053	-1.42265	0.154839
RP11-848G14.5	pseudogene	1.22025	-2.63265	1.85053	-1.42265	0.154839
CEACAMP10	pseudogene	1.21479	-2.62719	1.85197	-1.41859	0.156018
RP11-667M19.4	pseudogene	1.21479	-2.62719	1.85197	-1.41859	0.156018
RP11-44N21.1	lincRNA	1.22555	-2.62714	1.8484	-1.42131	0.155228
AC022819.1	miRNA	0.546235	-2.62335	2.59584	-1.0106	0.312208
DCT	protein_coding	0.546235	-2.62335	2.59584	-1.0106	0.312208
FTH1P22	pseudogene	0.546235	-2.62335	2.59584	-1.0106	0.312208
MIR519A2	lincRNA	0.546235	-2.62335	2.59584	-1.0106	0.312208
RNU6-288P	snRNA	0.546235	-2.62335	2.59584	-1.0106	0.312208
RNU6-689P	snRNA	0.546235	-2.62335	2.59584	-1.0106	0.312208
RP11-227F8.2	lincRNA	0.546235	-2.62335	2.59584	-1.0106	0.312208
RP11-359K18.3	antisense	0.546235	-2.62335	2.59584	-1.0106	0.312208
RP11-382D8.5	pseudogene	0.546235	-2.62335	2.59584	-1.0106	0.312208
RP11-434D11.4	lincRNA	0.546235	-2.62335	2.59584	-1.0106	0.312208
RP11-438E8.2	pseudogene	0.546235	-2.62335	2.59584	-1.0106	0.312208
RP11-664D1.1	antisense	0.546235	-2.62335	2.59584	-1.0106	0.312208
COL23A1	protein_coding	1.20933	-2.62257	1.93383	-1.35615	0.17505
RP11-13N13.5	sense_intronic	1.22009	-2.62253	1.92961	-1.3591	0.174115
RP11-666A8.12	sense_intronic	1.22009	-2.62253	1.92961	-1.3591	0.174115
RP11-271K11.5	pseudogene	2.27146	-2.61199	1.48223	-1.76221	0.0780344
AC008074.3	antisense	0.540773	-2.61174	2.60407	-1.00294	0.315888
AC020952.1	protein_coding	0.540773	-2.61174	2.60407	-1.00294	0.315888
CELA2B	protein_coding	0.540773	-2.61174	2.60407	-1.00294	0.315888
CRISP1	protein_coding	0.540773	-2.61174	2.60407	-1.00294	0.315888
CTD-2024P10.2	lincRNA	0.540773	-2.61174	2.60407	-1.00294	0.315888
ELAVL4	protein_coding	0.540773	-2.61174	2.60407	-1.00294	0.315888
GKN1	protein_coding	0.540773	-2.61174	2.60407	-1.00294	0.315888
KANK4	protein_coding	0.540773	-2.61174	2.60407	-1.00294	0.315888
KLHL14	protein_coding	0.540773	-2.61174	2.60407	-1.00294	0.315888
RIC3	protein_coding	0.540773	-2.61174	2.60407	-1.00294	0.315888
RP11-122C5.1	lincRNA	0.540773	-2.61174	2.60407	-1.00294	0.315888
RP11-286H14.8	antisense	0.540773	-2.61174	2.60407	-1.00294	0.315888
RP11-680F20.10	lincRNA	0.540773	-2.61174	2.60407	-1.00294	0.315888
RP3-425P12.2	lincRNA	0.540773	-2.61174	2.60407	-1.00294	0.315888
RP3-432I18.1	pseudogene	0.540773	-2.61174	2.60407	-1.00294	0.315888
RP11-422N16.3	protein_coding	1.195	-2.60806	1.84106	-1.41661	0.156598
DUTP5	pseudogene	1.20183	-2.60805	1.83877	-1.41837	0.156083
CTD-2350C19.2	antisense	1.20577	-2.60805	1.83745	-1.41938	0.155788
NUP210	protein_coding	2.21566	-2.60362	1.49266	-1.74428	0.0811098
RP11-6B19.1	lincRNA	1.20031	-2.60257	1.85516	-1.40288	0.160653
H2AFZP4	pseudogene	1.18614	-2.59956	1.98075	-1.31241	0.189381
SNORD116-13	snoRNA	1.1909	-2.5967	1.94755	-1.33332	0.182428
CTD-2195M15.3	lincRNA	1.18598	-2.58884	1.85915	-1.39248	0.163777
RP3-400B16.4	antisense	1.18204	-2.58882	1.86052	-1.39145	0.16409
RP11-255M2.2	lincRNA	1.17522	-2.5888	1.86291	-1.38965	0.164636
AP000253.1	lincRNA	2.24417	-2.58423	1.44615	-1.78697	0.0739423
AC084809.2	antisense	0.52645	-2.58221	2.62635	-0.983192	0.325513
GPR128	protein_coding	0.52645	-2.58221	2.62635	-0.983192	0.325513
IL13	protein_coding	0.52645	-2.58221	2.62635	-0.983192	0.325513
LL22NC03-104C7.1	antisense	0.52645	-2.58221	2.62635	-0.983192	0.325513
NEDD8-MDP1	protein_coding	0.52645	-2.58221	2.62635	-0.983192	0.325513
OR5B19P	pseudogene	0.52645	-2.58221	2.62635	-0.983192	0.325513
RNU6-882P	snRNA	0.52645	-2.58221	2.62635	-0.983192	0.325513
RP1-71H24.4	pseudogene	0.52645	-2.58221	2.62635	-0.983192	0.325513
RP11-381P6.1	antisense	0.52645	-2.58221	2.62635	-0.983192	0.325513
RP11-466A19.5	sense_intronic	0.52645	-2.58221	2.62635	-0.983192	0.325513
RP11-492M23.2	pseudogene	0.52645	-2.58221	2.62635	-0.983192	0.325513
RP11-58B17.2	lincRNA	0.52645	-2.58221	2.62635	-0.983192	0.325513
TUBA3GP	pseudogene	0.52645	-2.58221	2.62635	-0.983192	0.325513
RNU5E-4P	snRNA	1.1609	-2.57285	1.98944	-1.29325	0.195924
AC007036.6	lincRNA	0.520988	-2.57008	2.48038	-1.03616	0.300126
AC010747.2	pseudogene	0.520988	-2.57008	2.48038	-1.03616	0.300126
ALG1L8P	pseudogene	0.520988	-2.57008	2.48038	-1.03616	0.300126
AP000708.1	protein_coding	0.520988	-2.57008	2.48038	-1.03616	0.300126
CTD-2345M20.2	pseudogene	0.520988	-2.57008	2.48038	-1.03616	0.300126
CTD-2516F10.2	antisense	0.520988	-2.57008	2.48038	-1.03616	0.300126
CTD-2651B20.6	sense_intronic	0.520988	-2.57008	2.48038	-1.03616	0.300126
MESP2	protein_coding	0.520988	-2.57008	2.48038	-1.03616	0.300126
MIR5091	miRNA	0.520988	-2.57008	2.48038	-1.03616	0.300126
MIR5194	miRNA	0.520988	-2.57008	2.48038	-1.03616	0.300126
NBEAP3	pseudogene	0.520988	-2.57008	2.48038	-1.03616	0.300126
NDUFB4P1	pseudogene	0.520988	-2.57008	2.48038	-1.03616	0.300126
RNU1-63P	snRNA	0.520988	-2.57008	2.48038	-1.03616	0.300126
RNU2-37P	snRNA	0.520988	-2.57008	2.48038	-1.03616	0.300126
RNU6-1085P	snRNA	0.520988	-2.57008	2.48038	-1.03616	0.300126
RNU6-1278P	snRNA	0.520988	-2.57008	2.48038	-1.03616	0.300126
RP11-145A3.4	pseudogene	0.520988	-2.57008	2.48038	-1.03616	0.300126
RP11-264E23.1	pseudogene	0.520988	-2.57008	2.48038	-1.03616	0.300126
RP11-345M22.2	lincRNA	0.520988	-2.57008	2.48038	-1.03616	0.300126
RP11-533E19.3	pseudogene	0.520988	-2.57008	2.48038	-1.03616	0.300126
RP11-788A4.1	lincRNA	0.520988	-2.57008	2.48038	-1.03616	0.300126
SCARNA20	snoRNA	0.520988	-2.57008	2.48038	-1.03616	0.300126
SELE	protein_coding	0.520988	-2.57008	2.48038	-1.03616	0.300126
SNORD114-3	snoRNA	0.520988	-2.57008	2.48038	-1.03616	0.300126
SPIN2A	protein_coding	0.520988	-2.57008	2.48038	-1.03616	0.300126
SYCE3	protein_coding	0.520988	-2.57008	2.48038	-1.03616	0.300126
RTBDN	protein_coding	1.1696	-2.56991	1.98555	-1.2943	0.19556
RP11-247I13.11	antisense	1.1662	-2.5675	1.95553	-1.31294	0.189203
ZSWIM5P3	pseudogene	1.15544	-2.56741	1.96007	-1.30986	0.190243
SNRPFP4	pseudogene	1.15679	-2.56172	1.95066	-1.31326	0.189096
AC004019.13	antisense	0.515525	-2.5582	2.64403	-0.967539	0.333275
AC004231.2	antisense	0.515525	-2.5582	2.64403	-0.967539	0.333275
ACTBP1	pseudogene	0.515525	-2.5582	2.64403	-0.967539	0.333275
C1QL3	protein_coding	0.515525	-2.5582	2.64403	-0.967539	0.333275
CDRT8	lincRNA	0.515525	-2.5582	2.64403	-0.967539	0.333275
CICP22	pseudogene	0.515525	-2.5582	2.64403	-0.967539	0.333275
CTB-189B5.3	antisense	0.515525	-2.5582	2.64403	-0.967539	0.333275
CTD-2104P17.1	pseudogene	0.515525	-2.5582	2.64403	-0.967539	0.333275
CTD-3222D19.2	protein_coding	0.515525	-2.5582	2.64403	-0.967539	0.333275
CXorf36	protein_coding	0.515525	-2.5582	2.64403	-0.967539	0.333275
ENTPD8	protein_coding	0.515525	-2.5582	2.64403	-0.967539	0.333275
EPYC	protein_coding	0.515525	-2.5582	2.64403	-0.967539	0.333275
MIR887	miRNA	0.515525	-2.5582	2.64403	-0.967539	0.333275
RP11-196G18.3	antisense	0.515525	-2.5582	2.64403	-0.967539	0.333275
RP11-294O2.2	lincRNA	0.515525	-2.5582	2.64403	-0.967539	0.333275
RP11-667M19.10	antisense	0.515525	-2.5582	2.64403	-0.967539	0.333275
RP11-671E7.1	pseudogene	0.515525	-2.5582	2.64403	-0.967539	0.333275
RP4-656G21.1	lincRNA	0.515525	-2.5582	2.64403	-0.967539	0.333275
RP11-889D3.1	lincRNA	1.13905	-2.54874	1.99723	-1.27614	0.201907
RP11-357N13.1	antisense	0.506665	-2.53854	2.87096	-0.884214	0.376581
TBX4	protein_coding	0.506665	-2.53854	2.87096	-0.884214	0.376581
ACOXL	protein_coding	0.501203	-2.52751	2.66818	-0.947278	0.343497
CCDC67	protein_coding	0.501203	-2.52751	2.66818	-0.947278	0.343497
CLDN9	protein_coding	0.501203	-2.52751	2.66818	-0.947278	0.343497
CRYAA	protein_coding	0.501203	-2.52751	2.66818	-0.947278	0.343497
CTB-178M22.2	antisense	0.501203	-2.52751	2.66818	-0.947278	0.343497
CTB-58E17.9	antisense	0.501203	-2.52751	2.66818	-0.947278	0.343497
DPY19L2P1	pseudogene	0.501203	-2.52751	2.66818	-0.947278	0.343497
RN7SL619P	misc_RNA	0.501203	-2.52751	2.66818	-0.947278	0.343497
RN7SL717P	misc_RNA	0.501203	-2.52751	2.66818	-0.947278	0.343497
RP11-1149O23.1	pseudogene	0.501203	-2.52751	2.66818	-0.947278	0.343497
RP11-307P5.1	lincRNA	0.501203	-2.52751	2.66818	-0.947278	0.343497
RP5-943J3.1	sense_intronic	0.501203	-2.52751	2.66818	-0.947278	0.343497
CTA-992D9.6	lincRNA	0.49574	-2.51509	2.6777	-0.939273	0.347591
DPY19L2P4	pseudogene	0.49574	-2.51509	2.6777	-0.939273	0.347591
HSPA7	pseudogene	0.49574	-2.51509	2.6777	-0.939273	0.347591
NOG	protein_coding	0.49574	-2.51509	2.6777	-0.939273	0.347591
NOVA1-AS1	antisense	0.49574	-2.51509	2.6777	-0.939273	0.347591
PPY	protein_coding	0.49574	-2.51509	2.6777	-0.939273	0.347591
PSMC1P12	pseudogene	0.49574	-2.51509	2.6777	-0.939273	0.347591
RP11-24B13.1	pseudogene	0.49574	-2.51509	2.6777	-0.939273	0.347591
RP11-278H7.1	lincRNA	0.49574	-2.51509	2.6777	-0.939273	0.347591
RP11-307E17.8	lincRNA	0.49574	-2.51509	2.6777	-0.939273	0.347591
RP11-632K5.2	sense_intronic	0.49574	-2.51509	2.6777	-0.939273	0.347591
RP11-814H16.2	lincRNA	0.49574	-2.51509	2.6777	-0.939273	0.347591
RP4-597N16.1	pseudogene	0.49574	-2.51509	2.6777	-0.939273	0.347591
SCGB1A1	protein_coding	0.49574	-2.51509	2.6777	-0.939273	0.347591
STEAP4	protein_coding	0.49574	-2.51509	2.6777	-0.939273	0.347591
VN2R1P	pseudogene	0.49574	-2.51509	2.6777	-0.939273	0.347591
RMRP	lincRNA	5.34815	-2.51233	0.946109	-2.65543	0.00792074
TSSC2	pseudogene	5.33276	-2.50956	0.940736	-2.66765	0.00763838
GABARAPL3	protein_coding	0.490278	-2.49968	2.90401	-0.860769	0.389365
RP11-63P12.6	lincRNA	0.490278	-2.49968	2.90401	-0.860769	0.389365
S1PR4	protein_coding	0.490278	-2.49968	2.90401	-0.860769	0.389365
RP11-257I8.1	pseudogene	2.11145	-2.47101	1.56214	-1.58181	0.113693
POU5F1P4	pseudogene	2.06998	-2.46805	1.48573	-1.66117	0.0966801
CLCNKA	protein_coding	4.09871	-2.44154	1.04392	-2.33883	0.0193443
AC009065.2	miRNA	1.07661	-2.41179	2.03419	-1.18562	0.235771
RP11-176H8.1	protein_coding	1.07661	-2.41179	2.03419	-1.18562	0.235771
AC073072.7	pseudogene	1.05683	-2.38783	2.01536	-1.18482	0.236089
RP11-599B13.7	lincRNA	1.05683	-2.38783	2.01536	-1.18482	0.236089
RP11-765K14.1	lincRNA	1.05683	-2.38783	2.01536	-1.18482	0.236089
CYP4A22-AS1	lincRNA	1.06365	-2.38776	2.01206	-1.18673	0.235335
MYCL	protein_coding	1.06365	-2.38776	2.01206	-1.18673	0.235335
PPIAP30	pseudogene	1.05136	-2.37965	1.94498	-1.22348	0.221147
RP11-384M15.3	antisense	1.05136	-2.37965	1.94498	-1.22348	0.221147
RP11-114B7.6	antisense	1.06213	-2.37955	1.94045	-1.22629	0.220091
RP11-178C3.6	pseudogene	1.06213	-2.37955	1.94045	-1.22629	0.220091
ATP4B	protein_coding	1.0459	-2.37444	2.01986	-1.17555	0.239776
RARRES2P8	pseudogene	1.05667	-2.37436	2.01458	-1.17858	0.238564
AC104654.2	lincRNA	3.92041	-2.36967	1.05975	-2.23606	0.0253481
RP11-483F11.7	antisense	1.04781	-2.36437	2.01828	-1.17148	0.241406
AC084125.1	pseudogene	1.03158	-2.35688	1.93516	-1.21792	0.223253
CDO1	protein_coding	1.03158	-2.35688	1.93516	-1.21792	0.223253
FAM180B	protein_coding	1.03158	-2.35688	1.93516	-1.21792	0.223253
AC068641.1	miRNA	1.0384	-2.35686	1.93224	-1.21976	0.222558
DBH	protein_coding	1.04234	-2.35684	1.93056	-1.22081	0.222159
VAX1	protein_coding	1.04234	-2.35684	1.93056	-1.22081	0.222159
AC007228.8	pseudogene	1.02612	-2.35038	1.93718	-1.2133	0.225016
CHRNA9	protein_coding	1.02612	-2.35038	1.93718	-1.2133	0.225016
AC008694.2	pseudogene	1.03294	-2.35036	1.93423	-1.21514	0.224313
CLSTN2-AS1	antisense	1.03688	-2.35035	1.93254	-1.2162	0.223909
TMED10P2	pseudogene	1.02065	-2.34402	2.03087	-1.15419	0.24842
XXbac-BPG181B23.6	pseudogene	1.02065	-2.34402	2.03087	-1.15419	0.24842
CTB-75G16.3	lincRNA	1.03142	-2.34401	2.02539	-1.15732	0.247143
LMOD3	protein_coding	1.03142	-2.34401	2.02539	-1.15732	0.247143
RP11-22P4.2	lincRNA	1.03142	-2.34401	2.02539	-1.15732	0.247143
VN1R80P	pseudogene	1.03142	-2.34401	2.02539	-1.15732	0.247143
RP11-347C18.1	pseudogene	1.02802	-2.34068	2.05386	-1.13965	0.254434
IL20RA	protein_coding	5.75465	-2.33471	0.892714	-2.61529	0.00891516
RP11-166O4.4	pseudogene	1.02256	-2.33416	1.95504	-1.19392	0.232509
DNAJC9-AS1	antisense	1.01862	-2.33415	1.95679	-1.19285	0.232929
RP11-113K21.4	lincRNA	1.0171	-2.32766	1.93993	-1.19987	0.23019
TRIM67	protein_coding	1.0171	-2.32766	1.93993	-1.19987	0.23019
GRM1	protein_coding	1.01315	-2.32765	1.94167	-1.19878	0.230612
RP11-247A12.1	antisense	1.01315	-2.32765	1.94167	-1.19878	0.230612
OSTCP8	pseudogene	1.00633	-2.32762	1.94471	-1.1969	0.231347
MIR5188	miRNA	1.01163	-2.32086	1.95923	-1.18457	0.236186
MIR541	miRNA	1.01163	-2.32086	1.95923	-1.18457	0.236186
FOXD3	protein_coding	1.00769	-2.32084	1.96101	-1.18349	0.236615
RP11-243J16.8	pseudogene	1.00769	-2.32084	1.96101	-1.18349	0.236615
DEGS2	protein_coding	1.00087	-2.3208	1.96412	-1.1816	0.237364
RP11-574K11.8	antisense	1.00087	-2.3208	1.96412	-1.1816	0.237364
RP11-513G19.1	antisense	1.87448	-2.31998	1.5575	-1.48956	0.136341
RP11-521D12.1	lincRNA	1.86902	-2.31604	1.55051	-1.49373	0.135247
RP11-57C19.2	pseudogene	1.00617	-2.31277	2.06362	-1.12073	0.262401
RP11-603J24.4	antisense	1.00223	-2.31275	2.06571	-1.11959	0.262888
ADAMDEC1	protein_coding	1.89957	-2.31114	1.51719	-1.5233	0.127683
NBPF11	protein_coding	1.00824	-2.30871	3.96107	-0.58285	0.559994
RP11-129K12.4	lincRNA	0.997311	-2.30276	2.04062	-1.12846	0.259126
RP11-416N4.1	lincRNA	0.997311	-2.30276	2.04062	-1.12846	0.259126
RP11-77O7.1	pseudogene	0.997311	-2.30276	2.04062	-1.12846	0.259126
RP11-368I23.2	lincRNA	1.87979	-2.29873	1.51221	-1.52011	0.128482
RP11-732A21.2	sense_overlapping	1.86492	-2.29766	1.54587	-1.48632	0.137194
AC099048.1	pseudogene	0.991849	-2.29574	2.04314	-1.12364	0.261168
DISC1-IT1	sense_intronic	0.991849	-2.29574	2.04314	-1.12364	0.261168
LDHD	protein_coding	1.87432	-2.29519	1.51957	-1.51041	0.130938
RP11-661C8.2	lincRNA	0.975622	-2.2879	2.07918	-1.10039	0.271164
AC002310.7	antisense	1.86	-2.28633	1.52099	-1.50319	0.13279
RP11-328L11.1	pseudogene	1.84022	-2.2734	1.54735	-1.46923	0.141771
CTB-113P19.3	antisense	2.77099	-2.24284	1.27427	-1.7601	0.0783908
RP11-480I12.5	pseudogene	3.61199	-2.2292	1.08531	-2.05399	0.0399769
MIR410	miRNA	1.78118	-2.18367	1.60705	-1.35881	0.174206
RP11-296K13.4	lincRNA	1.7322	-2.15612	1.56113	-1.38113	0.167239
BTG4	protein_coding	1.68581	-2.14084	1.60812	-1.33127	0.1831
RPS18P6	pseudogene	1.70149	-2.13459	1.57844	-1.35234	0.176266
AC074091.13	protein_coding	1.7109	-2.13212	1.55547	-1.37072	0.170461
TLDC2	protein_coding	1.72318	-2.12505	1.55202	-1.36922	0.17093
AC007362.3	antisense	1.71772	-2.12107	1.55265	-1.3661	0.171909
RP11-332H18.5	antisense	1.6551	-2.11834	1.62808	-1.30113	0.193215
RP11-366M4.3	processed_transcript	2.55364	-2.11748	1.2999	-1.62896	0.103322
RP11-366M4.17	pseudogene	1.69399	-2.1129	1.5951	-1.32462	0.185297
RP11-173A16.2	sense_intronic	1.69793	-2.10724	1.55505	-1.35509	0.175388
GATA3-AS1	lincRNA	1.66874	-2.09378	1.62193	-1.29092	0.196732
RP11-124N2.1	antisense	1.65494	-2.0908	1.62364	-1.28773	0.197841
CNTNAP4	protein_coding	0.887938	-2.08258	2.14287	-0.971865	0.331118
HIST1H4PS1	pseudogene	0.887938	-2.08258	2.14287	-0.971865	0.331118
MYL6P3	pseudogene	0.887938	-2.08258	2.14287	-0.971865	0.331118
COL6A4P1	pseudogene	0.894759	-2.08246	2.13854	-0.973777	0.330168
IGSF1	protein_coding	0.898702	-2.08239	2.13606	-0.974874	0.329623
AC006994.2	antisense	0.377347	-2.08168	3.21775	-0.646938	0.517672
AC007126.1	lincRNA	0.377347	-2.08168	3.21775	-0.646938	0.517672
AC020947.2	pseudogene	0.377347	-2.08168	3.21775	-0.646938	0.517672
AC114730.3	antisense	0.377347	-2.08168	3.21775	-0.646938	0.517672
AC123900.2	pseudogene	0.377347	-2.08168	3.21775	-0.646938	0.517672
AL358815.1	miRNA	0.377347	-2.08168	3.21775	-0.646938	0.517672
ANAPC1P1	pseudogene	0.377347	-2.08168	3.21775	-0.646938	0.517672
ATP6V1G2-DDX39B	protein_coding	0.377347	-2.08168	3.21775	-0.646938	0.517672
BAATP1	pseudogene	0.377347	-2.08168	3.21775	-0.646938	0.517672
C17orf102	protein_coding	0.377347	-2.08168	3.21775	-0.646938	0.517672
C1QTNF4	protein_coding	0.377347	-2.08168	3.21775	-0.646938	0.517672
CDC42P5	pseudogene	0.377347	-2.08168	3.21775	-0.646938	0.517672
CTD-3088G3.6	antisense	0.377347	-2.08168	3.21775	-0.646938	0.517672
CYP2C18	protein_coding	0.377347	-2.08168	3.21775	-0.646938	0.517672
HMGN1P26	pseudogene	0.377347	-2.08168	3.21775	-0.646938	0.517672
HOOK1	protein_coding	0.377347	-2.08168	3.21775	-0.646938	0.517672
LINC00163	lincRNA	0.377347	-2.08168	3.21775	-0.646938	0.517672
MAGEA2	protein_coding	0.377347	-2.08168	3.21775	-0.646938	0.517672
MIR1276	miRNA	0.377347	-2.08168	3.21775	-0.646938	0.517672
MIR670	miRNA	0.377347	-2.08168	3.21775	-0.646938	0.517672
MRC1L1	protein_coding	0.377347	-2.08168	3.21775	-0.646938	0.517672
NBPF23	pseudogene	0.377347	-2.08168	3.21775	-0.646938	0.517672
PGAM4P1	pseudogene	0.377347	-2.08168	3.21775	-0.646938	0.517672
PGAM5P1	pseudogene	0.377347	-2.08168	3.21775	-0.646938	0.517672
PRAM1	protein_coding	0.377347	-2.08168	3.21775	-0.646938	0.517672
RGS21	protein_coding	0.377347	-2.08168	3.21775	-0.646938	0.517672
RN7SL4P	misc_RNA	0.377347	-2.08168	3.21775	-0.646938	0.517672
RN7SL767P	misc_RNA	0.377347	-2.08168	3.21775	-0.646938	0.517672
RNU4-48P	snRNA	0.377347	-2.08168	3.21775	-0.646938	0.517672
RNU6-295P	snRNA	0.377347	-2.08168	3.21775	-0.646938	0.517672
RNU6-701P	snRNA	0.377347	-2.08168	3.21775	-0.646938	0.517672
RP11-110I1.6	antisense	0.377347	-2.08168	3.21775	-0.646938	0.517672
RP11-140L24.3	pseudogene	0.377347	-2.08168	3.21775	-0.646938	0.517672
RP11-149I23.3	antisense	0.377347	-2.08168	3.21775	-0.646938	0.517672
RP11-193H22.2	pseudogene	0.377347	-2.08168	3.21775	-0.646938	0.517672
RP11-764I5.1	pseudogene	0.377347	-2.08168	3.21775	-0.646938	0.517672
RP11-775A3.1	pseudogene	0.377347	-2.08168	3.21775	-0.646938	0.517672
RP3-453C12.8	pseudogene	0.377347	-2.08168	3.21775	-0.646938	0.517672
RP3-522D1.1	lincRNA	0.377347	-2.08168	3.21775	-0.646938	0.517672
RP4-714D9.2	antisense	0.377347	-2.08168	3.21775	-0.646938	0.517672
RPL12P41	pseudogene	0.377347	-2.08168	3.21775	-0.646938	0.517672
RPS26P11	pseudogene	0.377347	-2.08168	3.21775	-0.646938	0.517672
S100P	protein_coding	0.377347	-2.08168	3.21775	-0.646938	0.517672
SLC9A2	protein_coding	0.377347	-2.08168	3.21775	-0.646938	0.517672
SLCO4C1	protein_coding	0.377347	-2.08168	3.21775	-0.646938	0.517672
TPSG1	protein_coding	0.377347	-2.08168	3.21775	-0.646938	0.517672
WNT3A	protein_coding	0.377347	-2.08168	3.21775	-0.646938	0.517672
FGF9	protein_coding	1.66383	-2.07902	1.66547	-1.24831	0.211919
AC090804.1	pseudogene	0.889296	-2.07429	2.14187	-0.968446	0.332822
LINC01031	lincRNA	0.889296	-2.07429	2.14187	-0.968446	0.332822
RPL21P131	pseudogene	0.889296	-2.07429	2.14187	-0.968446	0.332822
CD80	protein_coding	0.89324	-2.07422	2.13936	-0.969552	0.33227
CES1P1	pseudogene	0.89324	-2.07422	2.13936	-0.969552	0.33227
DRD1	protein_coding	0.89324	-2.07422	2.13936	-0.969552	0.33227
RP11-99A14.1	pseudogene	0.89324	-2.07422	2.13936	-0.969552	0.33227
RP5-827C21.6	antisense	0.868153	-2.0536	2.1354	-0.961691	0.336205
HSPD1P7	pseudogene	0.874974	-2.05353	2.13094	-0.963673	0.33521
MIR210	miRNA	0.874974	-2.05353	2.13094	-0.963673	0.33521
RNU6-840P	snRNA	0.874974	-2.05353	2.13094	-0.963673	0.33521
GVINP1	pseudogene	0.878917	-2.05349	2.12839	-0.96481	0.33464
IMPA1P	pseudogene	0.878917	-2.05349	2.12839	-0.96481	0.33464
LINC00276	lincRNA	0.878917	-2.05349	2.12839	-0.96481	0.33464
RNU4-1	snRNA	0.878917	-2.05349	2.12839	-0.96481	0.33464
RP11-414H17.5	antisense	0.878917	-2.05349	2.12839	-0.96481	0.33464
RP11-610P16.1	lincRNA	0.878917	-2.05349	2.12839	-0.96481	0.33464
RFPL1S	antisense	3.26875	-2.05206	1.13791	-1.80336	0.0713317
AC010974.3	antisense	0.86269	-2.04423	2.05305	-0.995704	0.319394
AC093850.2	lincRNA	0.86269	-2.04423	2.05305	-0.995704	0.319394
AP000355.2	antisense	0.86269	-2.04423	2.05305	-0.995704	0.319394
RP11-227D13.4	lincRNA	0.86269	-2.04423	2.05305	-0.995704	0.319394
RP11-587D21.4	sense_overlapping	0.86269	-2.04423	2.05305	-0.995704	0.319394
RP11-97N5.2	pseudogene	0.86269	-2.04423	2.05305	-0.995704	0.319394
RP3-415N12.1	pseudogene	0.86269	-2.04423	2.05305	-0.995704	0.319394
TAGAP	protein_coding	0.86269	-2.04423	2.05305	-0.995704	0.319394
AC007000.11	pseudogene	0.869512	-2.04417	2.04917	-0.997563	0.318491
AL050303.1	protein_coding	0.869512	-2.04417	2.04917	-0.997563	0.318491
RNU6-80P	snRNA	0.869512	-2.04417	2.04917	-0.997563	0.318491
PRKRIRP4	pseudogene	0.873455	-2.04414	2.04695	-0.99863	0.317974
RAB17	protein_coding	0.873455	-2.04414	2.04695	-0.99863	0.317974
RP11-315D16.2	protein_coding	0.873455	-2.04414	2.04695	-0.99863	0.317974
AP000289.6	lincRNA	0.857228	-2.03702	2.14195	-0.951009	0.3416
IHH	protein_coding	0.857228	-2.03702	2.14195	-0.951009	0.3416
RP11-445P17.3	lincRNA	0.857228	-2.03702	2.14195	-0.951009	0.3416
RP11-748C4.1	antisense	0.857228	-2.03702	2.14195	-0.951009	0.3416
SRMS	protein_coding	0.857228	-2.03702	2.14195	-0.951009	0.3416
FAM83E	protein_coding	0.867992	-2.03696	2.1348	-0.954167	0.339999
MIR4421	miRNA	0.867992	-2.03696	2.1348	-0.954167	0.339999
NPY2R	protein_coding	0.867992	-2.03696	2.1348	-0.954167	0.339999
RN7SL351P	misc_RNA	0.867992	-2.03696	2.1348	-0.954167	0.339999
RP11-401L13.5	pseudogene	0.867992	-2.03696	2.1348	-0.954167	0.339999
RP11-839D17.3	antisense	0.867992	-2.03696	2.1348	-0.954167	0.339999
RP11-37N22.1	lincRNA	2.44769	-2.03322	1.31785	-1.54284	0.12287
SYCP2L	protein_coding	0.855189	-2.02468	2.1622	-0.936398	0.349068
CRYGN	protein_coding	0.859132	-2.02467	2.15954	-0.93755	0.348476
AC006000.5	lincRNA	0.357562	-2.01764	3.04208	-0.663243	0.507175
AC007163.3	lincRNA	0.357562	-2.01764	3.04208	-0.663243	0.507175
AC009299.4	pseudogene	0.357562	-2.01764	3.04208	-0.663243	0.507175
AC015815.7	pseudogene	0.357562	-2.01764	3.04208	-0.663243	0.507175
AC016697.2	pseudogene	0.357562	-2.01764	3.04208	-0.663243	0.507175
AC020983.5	pseudogene	0.357562	-2.01764	3.04208	-0.663243	0.507175
AC073465.3	pseudogene	0.357562	-2.01764	3.04208	-0.663243	0.507175
AC092755.4	sense_overlapping	0.357562	-2.01764	3.04208	-0.663243	0.507175
AC104667.3	protein_coding	0.357562	-2.01764	3.04208	-0.663243	0.507175
AC123023.1	lincRNA	0.357562	-2.01764	3.04208	-0.663243	0.507175
ADRA2C	protein_coding	0.357562	-2.01764	3.04208	-0.663243	0.507175
AL121578.2	lincRNA	0.357562	-2.01764	3.04208	-0.663243	0.507175
AL158151.2	miRNA	0.357562	-2.01764	3.04208	-0.663243	0.507175
AL353698.1	protein_coding	0.357562	-2.01764	3.04208	-0.663243	0.507175
AP000275.65	protein_coding	0.357562	-2.01764	3.04208	-0.663243	0.507175
C17orf50	protein_coding	0.357562	-2.01764	3.04208	-0.663243	0.507175
CAMKV	protein_coding	0.357562	-2.01764	3.04208	-0.663243	0.507175
CHIT1	protein_coding	0.357562	-2.01764	3.04208	-0.663243	0.507175
COL11A1	protein_coding	0.357562	-2.01764	3.04208	-0.663243	0.507175
CRYBA1	protein_coding	0.357562	-2.01764	3.04208	-0.663243	0.507175
CTB-161M19.4	antisense	0.357562	-2.01764	3.04208	-0.663243	0.507175
CTB-43E15.4	lincRNA	0.357562	-2.01764	3.04208	-0.663243	0.507175
CYP2C9	protein_coding	0.357562	-2.01764	3.04208	-0.663243	0.507175
CYP2F1	protein_coding	0.357562	-2.01764	3.04208	-0.663243	0.507175
DOK2	protein_coding	0.357562	-2.01764	3.04208	-0.663243	0.507175
DSCAML1	protein_coding	0.357562	-2.01764	3.04208	-0.663243	0.507175
FAM71C	protein_coding	0.357562	-2.01764	3.04208	-0.663243	0.507175
FAM83F	protein_coding	0.357562	-2.01764	3.04208	-0.663243	0.507175
FGA	protein_coding	0.357562	-2.01764	3.04208	-0.663243	0.507175
GFOD1-AS1	antisense	0.357562	-2.01764	3.04208	-0.663243	0.507175
GLYATL1P4	pseudogene	0.357562	-2.01764	3.04208	-0.663243	0.507175
GS1-278J22.1	lincRNA	0.357562	-2.01764	3.04208	-0.663243	0.507175
H1FOO	protein_coding	0.357562	-2.01764	3.04208	-0.663243	0.507175
HAAO	protein_coding	0.357562	-2.01764	3.04208	-0.663243	0.507175
HMGB1P9	pseudogene	0.357562	-2.01764	3.04208	-0.663243	0.507175
HNRNPA3P2	pseudogene	0.357562	-2.01764	3.04208	-0.663243	0.507175
KB-1205A7.1	pseudogene	0.357562	-2.01764	3.04208	-0.663243	0.507175
KRT8P4	pseudogene	0.357562	-2.01764	3.04208	-0.663243	0.507175
LINC-ROR	lincRNA	0.357562	-2.01764	3.04208	-0.663243	0.507175
LINC00498	lincRNA	0.357562	-2.01764	3.04208	-0.663243	0.507175
LINC01068	lincRNA	0.357562	-2.01764	3.04208	-0.663243	0.507175
MIR194-2	lincRNA	0.357562	-2.01764	3.04208	-0.663243	0.507175
MIR4260	miRNA	0.357562	-2.01764	3.04208	-0.663243	0.507175
MIR4261	miRNA	0.357562	-2.01764	3.04208	-0.663243	0.507175
NWD1	protein_coding	0.357562	-2.01764	3.04208	-0.663243	0.507175
OPRK1	protein_coding	0.357562	-2.01764	3.04208	-0.663243	0.507175
OR7E22P	pseudogene	0.357562	-2.01764	3.04208	-0.663243	0.507175
PKHD1L1	protein_coding	0.357562	-2.01764	3.04208	-0.663243	0.507175
PRED62	protein_coding	0.357562	-2.01764	3.04208	-0.663243	0.507175
REN	protein_coding	0.357562	-2.01764	3.04208	-0.663243	0.507175
RHO	protein_coding	0.357562	-2.01764	3.04208	-0.663243	0.507175
RN7SKP137	misc_RNA	0.357562	-2.01764	3.04208	-0.663243	0.507175
RN7SL328P	misc_RNA	0.357562	-2.01764	3.04208	-0.663243	0.507175
RN7SL472P	misc_RNA	0.357562	-2.01764	3.04208	-0.663243	0.507175
RNU4-78P	snRNA	0.357562	-2.01764	3.04208	-0.663243	0.507175
RNU6-678P	snRNA	0.357562	-2.01764	3.04208	-0.663243	0.507175
RP1-30G7.2	lincRNA	0.357562	-2.01764	3.04208	-0.663243	0.507175
RP11-1100L3.8	lincRNA	0.357562	-2.01764	3.04208	-0.663243	0.507175
RP11-1336O20.2	antisense	0.357562	-2.01764	3.04208	-0.663243	0.507175
RP11-140C5.3	pseudogene	0.357562	-2.01764	3.04208	-0.663243	0.507175
RP11-158M2.6	pseudogene	0.357562	-2.01764	3.04208	-0.663243	0.507175
RP11-196E1.3	antisense	0.357562	-2.01764	3.04208	-0.663243	0.507175
RP11-218C23.1	pseudogene	0.357562	-2.01764	3.04208	-0.663243	0.507175
RP11-302F12.10	antisense	0.357562	-2.01764	3.04208	-0.663243	0.507175
RP11-34D15.2	antisense	0.357562	-2.01764	3.04208	-0.663243	0.507175
RP11-392E22.1	pseudogene	0.357562	-2.01764	3.04208	-0.663243	0.507175
RP11-420B22.1	antisense	0.357562	-2.01764	3.04208	-0.663243	0.507175
RP11-452D2.2	pseudogene	0.357562	-2.01764	3.04208	-0.663243	0.507175
RP11-455F5.5	antisense	0.357562	-2.01764	3.04208	-0.663243	0.507175
RP11-492O8.1	pseudogene	0.357562	-2.01764	3.04208	-0.663243	0.507175
RP11-572M11.2	pseudogene	0.357562	-2.01764	3.04208	-0.663243	0.507175
RP11-573G6.9	lincRNA	0.357562	-2.01764	3.04208	-0.663243	0.507175
RP11-637O19.2	antisense	0.357562	-2.01764	3.04208	-0.663243	0.507175
RP11-645C24.2	pseudogene	0.357562	-2.01764	3.04208	-0.663243	0.507175
RP11-701H16.4	antisense	0.357562	-2.01764	3.04208	-0.663243	0.507175
RP11-744H18.1	pseudogene	0.357562	-2.01764	3.04208	-0.663243	0.507175
RP11-767L7.2	pseudogene	0.357562	-2.01764	3.04208	-0.663243	0.507175
RP11-783L4.1	lincRNA	0.357562	-2.01764	3.04208	-0.663243	0.507175
RP11-785H20.1	lincRNA	0.357562	-2.01764	3.04208	-0.663243	0.507175
RP11-7M10.2	sense_intronic	0.357562	-2.01764	3.04208	-0.663243	0.507175
RP11-83A16.1	antisense	0.357562	-2.01764	3.04208	-0.663243	0.507175
RP13-492C18.2	pseudogene	0.357562	-2.01764	3.04208	-0.663243	0.507175
RP3-329A5.1	pseudogene	0.357562	-2.01764	3.04208	-0.663243	0.507175
RP3-486D24.1	pseudogene	0.357562	-2.01764	3.04208	-0.663243	0.507175
RP4-647C14.2	antisense	0.357562	-2.01764	3.04208	-0.663243	0.507175
RPL23AP23	pseudogene	0.357562	-2.01764	3.04208	-0.663243	0.507175
RPL31P7	pseudogene	0.357562	-2.01764	3.04208	-0.663243	0.507175
RPS16P5	pseudogene	0.357562	-2.01764	3.04208	-0.663243	0.507175
SIGLEC1	protein_coding	0.357562	-2.01764	3.04208	-0.663243	0.507175
SMAD9-AS1	sense_intronic	0.357562	-2.01764	3.04208	-0.663243	0.507175
SNORA64	snoRNA	0.357562	-2.01764	3.04208	-0.663243	0.507175
SOCS5P3	pseudogene	0.357562	-2.01764	3.04208	-0.663243	0.507175
TRBV20OR9-2	TR_V_gene	0.357562	-2.01764	3.04208	-0.663243	0.507175
RP11-332J15.3	lincRNA	0.85367	-2.0164	2.05733	-0.980104	0.327035
RP11-36B6.1	lincRNA	0.85367	-2.0164	2.05733	-0.980104	0.327035
SPANXN2	protein_coding	0.85367	-2.0164	2.05733	-0.980104	0.327035
AC013717.3	pseudogene	0.849727	-2.01639	2.05963	-0.979007	0.327576
FBXW12	protein_coding	0.849727	-2.01639	2.05963	-0.979007	0.327576
MIR574	miRNA	0.849727	-2.01639	2.05963	-0.979007	0.327576
RP11-337C18.7	pseudogene	0.849727	-2.01639	2.05963	-0.979007	0.327576
RP11-367F23.1	lincRNA	0.849727	-2.01639	2.05963	-0.979007	0.327576
ACTG1P9	pseudogene	0.842905	-2.01639	2.06365	-0.977097	0.328521
AP004289.1	pseudogene	0.842905	-2.01639	2.06365	-0.977097	0.328521
BCRP1	pseudogene	0.842905	-2.01639	2.06365	-0.977097	0.328521
NIP7P3	pseudogene	0.842905	-2.01639	2.06365	-0.977097	0.328521
NPIPB9	protein_coding	0.842905	-2.01639	2.06365	-0.977097	0.328521
RNU6-925P	snRNA	0.842905	-2.01639	2.06365	-0.977097	0.328521
RP11-236P24.3	lincRNA	0.842905	-2.01639	2.06365	-0.977097	0.328521
RP11-768G7.2	lincRNA	0.842905	-2.01639	2.06365	-0.977097	0.328521
FAM35DP	pseudogene	3.22152	-2.01203	1.13858	-1.76713	0.0772058
RP11-544A12.8	antisense	2.38779	-2.00845	1.31078	-1.53226	0.125458
AC026150.8	lincRNA	0.848207	-2.0083	2.06027	-0.974776	0.329671
CTD-2184D3.6	lincRNA	0.848207	-2.0083	2.06027	-0.974776	0.329671
RP11-75C10.7	sense_intronic	0.848207	-2.0083	2.06027	-0.974776	0.329671
LINC00167	lincRNA	0.844264	-2.00829	2.06259	-0.973671	0.33022
CTD-2179L22.1	pseudogene	0.837443	-2.00826	2.06665	-0.971747	0.331177
GDF5OS	protein_coding	0.837443	-2.00826	2.06665	-0.971747	0.331177
HTR1A	protein_coding	0.837443	-2.00826	2.06665	-0.971747	0.331177
RP11-157D23.2	lincRNA	0.837443	-2.00826	2.06665	-0.971747	0.331177
RPL38P4	pseudogene	0.837443	-2.00826	2.06665	-0.971747	0.331177
FAM27C	protein_coding	1.61229	-2.00468	1.71822	-1.16672	0.243323
KLHDC9	protein_coding	3.20173	-2.0043	1.14322	-1.75322	0.079565
AC004016.2	pseudogene	0.352099	-2.00008	3.05846	-0.65395	0.513144
AC011742.5	pseudogene	0.352099	-2.00008	3.05846	-0.65395	0.513144
AC012451.1	lincRNA	0.352099	-2.00008	3.05846	-0.65395	0.513144
AC019100.3	antisense	0.352099	-2.00008	3.05846	-0.65395	0.513144
AC093142.2	pseudogene	0.352099	-2.00008	3.05846	-0.65395	0.513144
AC097015.1	miRNA	0.352099	-2.00008	3.05846	-0.65395	0.513144
AC097382.5	sense_overlapping	0.352099	-2.00008	3.05846	-0.65395	0.513144
AC132515.1	pseudogene	0.352099	-2.00008	3.05846	-0.65395	0.513144
AL162458.1	pseudogene	0.352099	-2.00008	3.05846	-0.65395	0.513144
AL353671.2	pseudogene	0.352099	-2.00008	3.05846	-0.65395	0.513144
AP000462.1	processed_transcript	0.352099	-2.00008	3.05846	-0.65395	0.513144
AP000647.3	pseudogene	0.352099	-2.00008	3.05846	-0.65395	0.513144
AQP8	protein_coding	0.352099	-2.00008	3.05846	-0.65395	0.513144
C1orf185	protein_coding	0.352099	-2.00008	3.05846	-0.65395	0.513144
C20orf166-AS1	antisense	0.352099	-2.00008	3.05846	-0.65395	0.513144
CTD-2024I7.1	pseudogene	0.352099	-2.00008	3.05846	-0.65395	0.513144
CTD-2363C16.2	antisense	0.352099	-2.00008	3.05846	-0.65395	0.513144
CXCR4	protein_coding	0.352099	-2.00008	3.05846	-0.65395	0.513144
ELF3	protein_coding	0.352099	-2.00008	3.05846	-0.65395	0.513144
EXOC3L2	protein_coding	0.352099	-2.00008	3.05846	-0.65395	0.513144
GIMAP5	protein_coding	0.352099	-2.00008	3.05846	-0.65395	0.513144
GJD3	protein_coding	0.352099	-2.00008	3.05846	-0.65395	0.513144
GNAT3	protein_coding	0.352099	-2.00008	3.05846	-0.65395	0.513144
GOLGA8O	protein_coding	0.352099	-2.00008	3.05846	-0.65395	0.513144
HMGN2P36	pseudogene	0.352099	-2.00008	3.05846	-0.65395	0.513144
IL1F10	protein_coding	0.352099	-2.00008	3.05846	-0.65395	0.513144
KB-1568E2.1	lincRNA	0.352099	-2.00008	3.05846	-0.65395	0.513144
KCNH6	protein_coding	0.352099	-2.00008	3.05846	-0.65395	0.513144
KRT8P28	pseudogene	0.352099	-2.00008	3.05846	-0.65395	0.513144
LHX3	protein_coding	0.352099	-2.00008	3.05846	-0.65395	0.513144
LINC00923	protein_coding	0.352099	-2.00008	3.05846	-0.65395	0.513144
MGC10955	protein_coding	0.352099	-2.00008	3.05846	-0.65395	0.513144
MIR3941	miRNA	0.352099	-2.00008	3.05846	-0.65395	0.513144
MKI67IPP3	pseudogene	0.352099	-2.00008	3.05846	-0.65395	0.513144
MUC16	protein_coding	0.352099	-2.00008	3.05846	-0.65395	0.513144
NDUFAF4P1	pseudogene	0.352099	-2.00008	3.05846	-0.65395	0.513144
OCA2	protein_coding	0.352099	-2.00008	3.05846	-0.65395	0.513144
ODF3L1	protein_coding	0.352099	-2.00008	3.05846	-0.65395	0.513144
OR2A1-AS1	antisense	0.352099	-2.00008	3.05846	-0.65395	0.513144
OR52P1P	pseudogene	0.352099	-2.00008	3.05846	-0.65395	0.513144
RN7SL382P	misc_RNA	0.352099	-2.00008	3.05846	-0.65395	0.513144
RN7SL487P	misc_RNA	0.352099	-2.00008	3.05846	-0.65395	0.513144
RNF222	protein_coding	0.352099	-2.00008	3.05846	-0.65395	0.513144
RNU1-73P	snRNA	0.352099	-2.00008	3.05846	-0.65395	0.513144
RP1-69M21.2	lincRNA	0.352099	-2.00008	3.05846	-0.65395	0.513144
RP1-92C8.2	pseudogene	0.352099	-2.00008	3.05846	-0.65395	0.513144
RP11-100G15.2	pseudogene	0.352099	-2.00008	3.05846	-0.65395	0.513144
RP11-1082L8.4	lincRNA	0.352099	-2.00008	3.05846	-0.65395	0.513144
RP11-114M1.1	lincRNA	0.352099	-2.00008	3.05846	-0.65395	0.513144
RP11-252I13.2	lincRNA	0.352099	-2.00008	3.05846	-0.65395	0.513144
RP11-263C24.3	pseudogene	0.352099	-2.00008	3.05846	-0.65395	0.513144
RP11-268I9.1	pseudogene	0.352099	-2.00008	3.05846	-0.65395	0.513144
RP11-279O17.2	lincRNA	0.352099	-2.00008	3.05846	-0.65395	0.513144
RP11-302I18.1	pseudogene	0.352099	-2.00008	3.05846	-0.65395	0.513144
RP11-329J18.4	pseudogene	0.352099	-2.00008	3.05846	-0.65395	0.513144
RP11-337A23.5	pseudogene	0.352099	-2.00008	3.05846	-0.65395	0.513144
RP11-343B18.2	lincRNA	0.352099	-2.00008	3.05846	-0.65395	0.513144
RP11-352G9.1	lincRNA	0.352099	-2.00008	3.05846	-0.65395	0.513144
RP11-357N13.3	antisense	0.352099	-2.00008	3.05846	-0.65395	0.513144
RP11-404J23.1	lincRNA	0.352099	-2.00008	3.05846	-0.65395	0.513144
RP11-460N16.1	lincRNA	0.352099	-2.00008	3.05846	-0.65395	0.513144
RP11-473A17.1	pseudogene	0.352099	-2.00008	3.05846	-0.65395	0.513144
RP11-475A13.2	lincRNA	0.352099	-2.00008	3.05846	-0.65395	0.513144
RP11-501M7.1	pseudogene	0.352099	-2.00008	3.05846	-0.65395	0.513144
RP11-507K13.4	pseudogene	0.352099	-2.00008	3.05846	-0.65395	0.513144
RP11-567M16.2	lincRNA	0.352099	-2.00008	3.05846	-0.65395	0.513144
RP11-583F2.5	antisense	0.352099	-2.00008	3.05846	-0.65395	0.513144
RP11-585F1.10	protein_coding	0.352099	-2.00008	3.05846	-0.65395	0.513144
RP11-588H23.5	pseudogene	0.352099	-2.00008	3.05846	-0.65395	0.513144
RP11-58E21.7	lincRNA	0.352099	-2.00008	3.05846	-0.65395	0.513144
RP11-60E8.2	pseudogene	0.352099	-2.00008	3.05846	-0.65395	0.513144
RP11-677I18.4	lincRNA	0.352099	-2.00008	3.05846	-0.65395	0.513144
RP11-76H14.5	pseudogene	0.352099	-2.00008	3.05846	-0.65395	0.513144
RP11-818F20.4	lincRNA	0.352099	-2.00008	3.05846	-0.65395	0.513144
RP11-824M15.3	pseudogene	0.352099	-2.00008	3.05846	-0.65395	0.513144
RP11-843A23.1	antisense	0.352099	-2.00008	3.05846	-0.65395	0.513144
RP11-981G7.3	lincRNA	0.352099	-2.00008	3.05846	-0.65395	0.513144
RP4-593M8.1	pseudogene	0.352099	-2.00008	3.05846	-0.65395	0.513144
RPL21P122	pseudogene	0.352099	-2.00008	3.05846	-0.65395	0.513144
RPL21P8	pseudogene	0.352099	-2.00008	3.05846	-0.65395	0.513144
RPL34P22	pseudogene	0.352099	-2.00008	3.05846	-0.65395	0.513144
RPL37P15	pseudogene	0.352099	-2.00008	3.05846	-0.65395	0.513144
RPL3P5	pseudogene	0.352099	-2.00008	3.05846	-0.65395	0.513144
RPS12P15	pseudogene	0.352099	-2.00008	3.05846	-0.65395	0.513144
SBK3	protein_coding	0.352099	-2.00008	3.05846	-0.65395	0.513144
SIT1	protein_coding	0.352099	-2.00008	3.05846	-0.65395	0.513144
SLC5A5	protein_coding	0.352099	-2.00008	3.05846	-0.65395	0.513144
SNORD8	snoRNA	0.352099	-2.00008	3.05846	-0.65395	0.513144
SNX18P25	pseudogene	0.352099	-2.00008	3.05846	-0.65395	0.513144
SZT2-AS1	antisense	0.352099	-2.00008	3.05846	-0.65395	0.513144
TMCO5A	protein_coding	0.352099	-2.00008	3.05846	-0.65395	0.513144
TRGV5	TR_V_gene	0.352099	-2.00008	3.05846	-0.65395	0.513144
TSSK1A	pseudogene	0.352099	-2.00008	3.05846	-0.65395	0.513144
TUBA3E	protein_coding	0.352099	-2.00008	3.05846	-0.65395	0.513144
UGT1A6	protein_coding	0.352099	-2.00008	3.05846	-0.65395	0.513144
XIST	lincRNA	0.352099	-2.00008	3.05846	-0.65395	0.513144
AP000765.1	miRNA	0.842745	-1.99918	2.16973	-0.921395	0.356844
LINC00504	lincRNA	0.838802	-1.99916	2.17247	-0.920222	0.357457
PKIB	protein_coding	0.831981	-1.99912	2.17726	-0.918178	0.358526
TMX2-CTNND1	protein_coding	0.835404	-1.99363	2.31247	-0.86212	0.388621
ANKRD26P4	pseudogene	2.4025	-1.99179	1.30779	-1.52301	0.127756
CTA-941F9.9	antisense	0.833885	-1.98645	2.17543	-0.913132	0.361173
MIR5008	miRNA	0.833885	-1.98645	2.17543	-0.913132	0.361173
MIR5685	miRNA	0.833885	-1.98645	2.17543	-0.913132	0.361173
RP11-77K12.5	pseudogene	0.833885	-1.98645	2.17543	-0.913132	0.361173
RPS2P28	pseudogene	0.833885	-1.98645	2.17543	-0.913132	0.361173
ITGB4	protein_coding	0.829942	-1.98641	2.17821	-0.911945	0.361798
AC138655.6	antisense	0.823121	-1.98634	2.18308	-0.909877	0.362887
GOLGA8H	protein_coding	0.823121	-1.98634	2.18308	-0.909877	0.362887
PLIN1	protein_coding	0.823121	-1.98634	2.18308	-0.909877	0.362887
HNRNPA1P12	pseudogene	2.33442	-1.98575	1.33332	-1.48933	0.136401
RP11-1365D11.1	pseudogene	1.55649	-1.98538	1.67119	-1.18801	0.234831
RP11-209D14.2	antisense	1.59538	-1.98114	1.68899	-1.17297	0.240809
GPR111	protein_coding	3.18637	-1.97826	1.20037	-1.64803	0.0993458
AC074391.1	lincRNA	0.828423	-1.97817	2.15941	-0.916069	0.359631
RP11-78I14.1	antisense	0.824479	-1.97811	2.16221	-0.914859	0.360266
AC053503.11	antisense	0.817658	-1.97802	2.1671	-0.912751	0.361374
RP11-88H10.2	lincRNA	0.817658	-1.97802	2.1671	-0.912751	0.361374
UBQLNL	protein_coding	2.32692	-1.97045	1.32131	-1.49129	0.135886
ARPC4-TTLL3	protein_coding	3.93565	-1.97028	1.01608	-1.9391	0.0524893
H3F3AP6	pseudogene	0.82296	-1.9691	2.18257	-0.902197	0.366952
P2RX7	protein_coding	0.82296	-1.9691	2.18257	-0.902197	0.366952
RNU7-57P	snRNA	0.82296	-1.9691	2.18257	-0.902197	0.366952
RP11-152F13.3	pseudogene	0.82296	-1.9691	2.18257	-0.902197	0.366952
VN1R107P	pseudogene	0.82296	-1.9691	2.18257	-0.902197	0.366952
CTB-134F13.1	antisense	0.819017	-1.96904	2.18541	-0.900995	0.367591
CTD-2293H3.1	sense_intronic	0.819017	-1.96904	2.18541	-0.900995	0.367591
RP11-80I15.4	antisense	0.812196	-1.96894	2.19038	-0.898901	0.368706
ZSCAN4	protein_coding	0.812196	-1.96894	2.19038	-0.898901	0.368706
RP11-602M11.3	pseudogene	1.585	-1.96188	1.67731	-1.16966	0.24214
C22orf43	protein_coding	2.3254	-1.96184	1.35216	-1.4509	0.146809
RP11-1007O24.2	lincRNA	2.3126	-1.96112	1.38403	-1.41697	0.156493
A2M	protein_coding	1.54899	-1.9595	1.6181	-1.21099	0.225898
PPARGC1A	protein_coding	1.54899	-1.9595	1.6181	-1.21099	0.225898
RP11-167N4.4	pseudogene	0.817498	-1.95722	2.3258	-0.841526	0.400053
RP11-359I18.5	lincRNA	0.813555	-1.95716	2.32914	-0.840291	0.400745
RGPD4	protein_coding	1.54353	-1.95462	1.60473	-1.21803	0.223212
AC004603.4	lincRNA	0.337777	-1.95385	3.35401	-0.582541	0.560202
AC007253.1	pseudogene	0.337777	-1.95385	3.35401	-0.582541	0.560202
AC007364.1	lincRNA	0.337777	-1.95385	3.35401	-0.582541	0.560202
AC016994.2	antisense	0.337777	-1.95385	3.35401	-0.582541	0.560202
AC022173.2	antisense	0.337777	-1.95385	3.35401	-0.582541	0.560202
AC097713.5	pseudogene	0.337777	-1.95385	3.35401	-0.582541	0.560202
AC116035.1	lincRNA	0.337777	-1.95385	3.35401	-0.582541	0.560202
ALOX15	protein_coding	0.337777	-1.95385	3.35401	-0.582541	0.560202
CTD-3107M8.2	pseudogene	0.337777	-1.95385	3.35401	-0.582541	0.560202
CYP2W1	protein_coding	0.337777	-1.95385	3.35401	-0.582541	0.560202
DKK4	protein_coding	0.337777	-1.95385	3.35401	-0.582541	0.560202
EIF4BP9	pseudogene	0.337777	-1.95385	3.35401	-0.582541	0.560202
FUT3	protein_coding	0.337777	-1.95385	3.35401	-0.582541	0.560202
HIST1H2BA	protein_coding	0.337777	-1.95385	3.35401	-0.582541	0.560202
HNRNPMP1	pseudogene	0.337777	-1.95385	3.35401	-0.582541	0.560202
IRF8	protein_coding	0.337777	-1.95385	3.35401	-0.582541	0.560202
KB-1466C5.1	lincRNA	0.337777	-1.95385	3.35401	-0.582541	0.560202
LDLRAD4-AS1	antisense	0.337777	-1.95385	3.35401	-0.582541	0.560202
LHFPL5	protein_coding	0.337777	-1.95385	3.35401	-0.582541	0.560202
LINC00378	lincRNA	0.337777	-1.95385	3.35401	-0.582541	0.560202
LMX1B	protein_coding	0.337777	-1.95385	3.35401	-0.582541	0.560202
MIR181D	miRNA	0.337777	-1.95385	3.35401	-0.582541	0.560202
MIR3689E	miRNA	0.337777	-1.95385	3.35401	-0.582541	0.560202
MIR4297	miRNA	0.337777	-1.95385	3.35401	-0.582541	0.560202
MRPL53P1	pseudogene	0.337777	-1.95385	3.35401	-0.582541	0.560202
OR2C1	protein_coding	0.337777	-1.95385	3.35401	-0.582541	0.560202
OR2T8	protein_coding	0.337777	-1.95385	3.35401	-0.582541	0.560202
PDGFB	protein_coding	0.337777	-1.95385	3.35401	-0.582541	0.560202
PRSS42	protein_coding	0.337777	-1.95385	3.35401	-0.582541	0.560202
RNU1-1	snRNA	0.337777	-1.95385	3.35401	-0.582541	0.560202
RNU6-1003P	snRNA	0.337777	-1.95385	3.35401	-0.582541	0.560202
RNU6-3P	snRNA	0.337777	-1.95385	3.35401	-0.582541	0.560202
RP11-115J16.2	lincRNA	0.337777	-1.95385	3.35401	-0.582541	0.560202
RP11-1212A22.4	protein_coding	0.337777	-1.95385	3.35401	-0.582541	0.560202
RP11-125M16.1	lincRNA	0.337777	-1.95385	3.35401	-0.582541	0.560202
RP11-159D12.5	protein_coding	0.337777	-1.95385	3.35401	-0.582541	0.560202
RP11-227H15.5	antisense	0.337777	-1.95385	3.35401	-0.582541	0.560202
RP11-239H6.2	antisense	0.337777	-1.95385	3.35401	-0.582541	0.560202
RP11-250B16.1	pseudogene	0.337777	-1.95385	3.35401	-0.582541	0.560202
RP11-285E9.6	lincRNA	0.337777	-1.95385	3.35401	-0.582541	0.560202
RP11-354A14.1	lincRNA	0.337777	-1.95385	3.35401	-0.582541	0.560202
RP11-431M7.2	antisense	0.337777	-1.95385	3.35401	-0.582541	0.560202
RP11-434C1.3	pseudogene	0.337777	-1.95385	3.35401	-0.582541	0.560202
RP11-483P21.6	antisense	0.337777	-1.95385	3.35401	-0.582541	0.560202
RP11-598F7.5	antisense	0.337777	-1.95385	3.35401	-0.582541	0.560202
RP11-679B19.2	lincRNA	0.337777	-1.95385	3.35401	-0.582541	0.560202
RP11-6L6.2	protein_coding	0.337777	-1.95385	3.35401	-0.582541	0.560202
RP11-752D24.3	lincRNA	0.337777	-1.95385	3.35401	-0.582541	0.560202
RP11-77H9.8	lincRNA	0.337777	-1.95385	3.35401	-0.582541	0.560202
RP3-414A15.11	sense_intronic	0.337777	-1.95385	3.35401	-0.582541	0.560202
RP3-509I19.6	pseudogene	0.337777	-1.95385	3.35401	-0.582541	0.560202
RP4-595K12.1	pseudogene	0.337777	-1.95385	3.35401	-0.582541	0.560202
RP5-1147A1.1	pseudogene	0.337777	-1.95385	3.35401	-0.582541	0.560202
RPL5P35	pseudogene	0.337777	-1.95385	3.35401	-0.582541	0.560202
SLC25A5P8	pseudogene	0.337777	-1.95385	3.35401	-0.582541	0.560202
SNRPEP3	pseudogene	0.337777	-1.95385	3.35401	-0.582541	0.560202
TCEB1P28	pseudogene	0.337777	-1.95385	3.35401	-0.582541	0.560202
TTLL2	protein_coding	0.337777	-1.95385	3.35401	-0.582541	0.560202
UFL1-AS1	antisense	0.337777	-1.95385	3.35401	-0.582541	0.560202
ZCCHC12	protein_coding	0.337777	-1.95385	3.35401	-0.582541	0.560202
RP11-142I20.1	lincRNA	1.55293	-1.95285	1.61635	-1.20818	0.226977
AL645608.1	protein_coding	1.57408	-1.95202	1.61834	-1.20619	0.227746
RP11-401P9.6	antisense	1.57408	-1.95202	1.61834	-1.20619	0.227746
CCDC3	protein_coding	1.54747	-1.94811	1.60301	-1.21528	0.224258
RP11-178L8.3	antisense	1.54747	-1.94811	1.60301	-1.21528	0.224258
FGD5	protein_coding	1.51146	-1.94754	1.65529	-1.17656	0.239372
C4orf51	protein_coding	1.52374	-1.93909	1.60783	-1.20603	0.227805
RP1-278O22.1	lincRNA	3.12685	-1.93825	1.18395	-1.63711	0.101608
AC006116.13	pseudogene	0.332314	-1.93674	3.12183	-0.620388	0.535003
AC023481.1	lincRNA	0.332314	-1.93674	3.12183	-0.620388	0.535003
AC024084.1	lincRNA	0.332314	-1.93674	3.12183	-0.620388	0.535003
AC098826.5	pseudogene	0.332314	-1.93674	3.12183	-0.620388	0.535003
AC131571.2	pseudogene	0.332314	-1.93674	3.12183	-0.620388	0.535003
AF127936.3	lincRNA	0.332314	-1.93674	3.12183	-0.620388	0.535003
B4GALNT4	protein_coding	0.332314	-1.93674	3.12183	-0.620388	0.535003
C10orf112	protein_coding	0.332314	-1.93674	3.12183	-0.620388	0.535003
C1orf61	protein_coding	0.332314	-1.93674	3.12183	-0.620388	0.535003
C20orf202	protein_coding	0.332314	-1.93674	3.12183	-0.620388	0.535003
C3P1	pseudogene	0.332314	-1.93674	3.12183	-0.620388	0.535003
CD52	protein_coding	0.332314	-1.93674	3.12183	-0.620388	0.535003
CLDN16	protein_coding	0.332314	-1.93674	3.12183	-0.620388	0.535003
CTC-347C20.1	lincRNA	0.332314	-1.93674	3.12183	-0.620388	0.535003
CTC-558O2.2	antisense	0.332314	-1.93674	3.12183	-0.620388	0.535003
CTD-2020K17.1	antisense	0.332314	-1.93674	3.12183	-0.620388	0.535003
CTD-2144E22.2	pseudogene	0.332314	-1.93674	3.12183	-0.620388	0.535003
CTD-2231H16.1	lincRNA	0.332314	-1.93674	3.12183	-0.620388	0.535003
CTD-2350J17.1	antisense	0.332314	-1.93674	3.12183	-0.620388	0.535003
CTD-2357A8.3	lincRNA	0.332314	-1.93674	3.12183	-0.620388	0.535003
CTD-2529O21.1	sense_intronic	0.332314	-1.93674	3.12183	-0.620388	0.535003
CTD-2555K7.3	pseudogene	0.332314	-1.93674	3.12183	-0.620388	0.535003
CTD-3064M3.4	antisense	0.332314	-1.93674	3.12183	-0.620388	0.535003
DCLRE1CP1	pseudogene	0.332314	-1.93674	3.12183	-0.620388	0.535003
DDC	protein_coding	0.332314	-1.93674	3.12183	-0.620388	0.535003
EYA1	protein_coding	0.332314	-1.93674	3.12183	-0.620388	0.535003
FAM183B	protein_coding	0.332314	-1.93674	3.12183	-0.620388	0.535003
FAM188B2	protein_coding	0.332314	-1.93674	3.12183	-0.620388	0.535003
HLF	protein_coding	0.332314	-1.93674	3.12183	-0.620388	0.535003
HM13-AS1	antisense	0.332314	-1.93674	3.12183	-0.620388	0.535003
HNRNPDLP1	pseudogene	0.332314	-1.93674	3.12183	-0.620388	0.535003
HSPA8P3	pseudogene	0.332314	-1.93674	3.12183	-0.620388	0.535003
INSM2	protein_coding	0.332314	-1.93674	3.12183	-0.620388	0.535003
KCNMB1	protein_coding	0.332314	-1.93674	3.12183	-0.620388	0.535003
LYZL1	protein_coding	0.332314	-1.93674	3.12183	-0.620388	0.535003
MIR181B2	miRNA	0.332314	-1.93674	3.12183	-0.620388	0.535003
MIR4451	miRNA	0.332314	-1.93674	3.12183	-0.620388	0.535003
MIR4804	miRNA	0.332314	-1.93674	3.12183	-0.620388	0.535003
MIR545	miRNA	0.332314	-1.93674	3.12183	-0.620388	0.535003
NIPA2P1	pseudogene	0.332314	-1.93674	3.12183	-0.620388	0.535003
OOEP	protein_coding	0.332314	-1.93674	3.12183	-0.620388	0.535003
OTOF	protein_coding	0.332314	-1.93674	3.12183	-0.620388	0.535003
PNMA5	protein_coding	0.332314	-1.93674	3.12183	-0.620388	0.535003
POU4F1	protein_coding	0.332314	-1.93674	3.12183	-0.620388	0.535003
PTH1R	protein_coding	0.332314	-1.93674	3.12183	-0.620388	0.535003
REG4	protein_coding	0.332314	-1.93674	3.12183	-0.620388	0.535003
RN7SKP235	misc_RNA	0.332314	-1.93674	3.12183	-0.620388	0.535003
RN7SL501P	misc_RNA	0.332314	-1.93674	3.12183	-0.620388	0.535003
RN7SL659P	misc_RNA	0.332314	-1.93674	3.12183	-0.620388	0.535003
RNU5B-1	snRNA	0.332314	-1.93674	3.12183	-0.620388	0.535003
RNU6-57P	snRNA	0.332314	-1.93674	3.12183	-0.620388	0.535003
RNU6-62P	snRNA	0.332314	-1.93674	3.12183	-0.620388	0.535003
RNU7-123P	snRNA	0.332314	-1.93674	3.12183	-0.620388	0.535003
RP1-166H4.2	lincRNA	0.332314	-1.93674	3.12183	-0.620388	0.535003
RP1-27K12.2	lincRNA	0.332314	-1.93674	3.12183	-0.620388	0.535003
RP11-147L13.8	lincRNA	0.332314	-1.93674	3.12183	-0.620388	0.535003
RP11-162K6.1	pseudogene	0.332314	-1.93674	3.12183	-0.620388	0.535003
RP11-17E13.2	lincRNA	0.332314	-1.93674	3.12183	-0.620388	0.535003
RP11-18H21.3	lincRNA	0.332314	-1.93674	3.12183	-0.620388	0.535003
RP11-231P20.2	pseudogene	0.332314	-1.93674	3.12183	-0.620388	0.535003
RP11-248J23.5	pseudogene	0.332314	-1.93674	3.12183	-0.620388	0.535003
RP11-255A11.21	lincRNA	0.332314	-1.93674	3.12183	-0.620388	0.535003
RP11-269M20.3	lincRNA	0.332314	-1.93674	3.12183	-0.620388	0.535003
RP11-295G24.4	sense_intronic	0.332314	-1.93674	3.12183	-0.620388	0.535003
RP11-299H22.6	lincRNA	0.332314	-1.93674	3.12183	-0.620388	0.535003
RP11-315F22.1	lincRNA	0.332314	-1.93674	3.12183	-0.620388	0.535003
RP11-359D14.2	antisense	0.332314	-1.93674	3.12183	-0.620388	0.535003
RP11-360J12.1	pseudogene	0.332314	-1.93674	3.12183	-0.620388	0.535003
RP11-417N10.3	pseudogene	0.332314	-1.93674	3.12183	-0.620388	0.535003
RP11-436H11.4	antisense	0.332314	-1.93674	3.12183	-0.620388	0.535003
RP11-442P12.2	pseudogene	0.332314	-1.93674	3.12183	-0.620388	0.535003
RP11-495P10.2	lincRNA	0.332314	-1.93674	3.12183	-0.620388	0.535003
RP11-498M15.1	lincRNA	0.332314	-1.93674	3.12183	-0.620388	0.535003
RP11-508M8.1	lincRNA	0.332314	-1.93674	3.12183	-0.620388	0.535003
RP11-552F3.12	protein_coding	0.332314	-1.93674	3.12183	-0.620388	0.535003
RP11-559M23.1	antisense	0.332314	-1.93674	3.12183	-0.620388	0.535003
RP11-636O21.1	lincRNA	0.332314	-1.93674	3.12183	-0.620388	0.535003
RP11-657O9.1	processed_transcript	0.332314	-1.93674	3.12183	-0.620388	0.535003
RP11-67K19.3	antisense	0.332314	-1.93674	3.12183	-0.620388	0.535003
RP11-707G14.1	antisense	0.332314	-1.93674	3.12183	-0.620388	0.535003
RP11-73H14.1	pseudogene	0.332314	-1.93674	3.12183	-0.620388	0.535003
RP4-665N4.4	pseudogene	0.332314	-1.93674	3.12183	-0.620388	0.535003
RP4-778K6.1	pseudogene	0.332314	-1.93674	3.12183	-0.620388	0.535003
RP5-1049N15.2	pseudogene	0.332314	-1.93674	3.12183	-0.620388	0.535003
RP5-1177I5.3	antisense	0.332314	-1.93674	3.12183	-0.620388	0.535003
RPL21P17	pseudogene	0.332314	-1.93674	3.12183	-0.620388	0.535003
SCGN	protein_coding	0.332314	-1.93674	3.12183	-0.620388	0.535003
SMIM22	protein_coding	0.332314	-1.93674	3.12183	-0.620388	0.535003
SNORD121B	snoRNA	0.332314	-1.93674	3.12183	-0.620388	0.535003
SNX19P1	pseudogene	0.332314	-1.93674	3.12183	-0.620388	0.535003
SPACA4	protein_coding	0.332314	-1.93674	3.12183	-0.620388	0.535003
SPATA31D1	protein_coding	0.332314	-1.93674	3.12183	-0.620388	0.535003
SRMP2	pseudogene	0.332314	-1.93674	3.12183	-0.620388	0.535003
TCAM1P	pseudogene	0.332314	-1.93674	3.12183	-0.620388	0.535003
U91324.1	lincRNA	0.332314	-1.93674	3.12183	-0.620388	0.535003
RNASE4	protein_coding	1.55429	-1.93635	1.59998	-1.21024	0.226188
RP4-614O4.11	antisense	1.51828	-1.93457	1.60868	-1.20258	0.229138
CTD-2288F12.1	antisense	1.52769	-1.93256	1.60608	-1.20328	0.22887
RP11-291L19.1	pseudogene	1.49168	-1.93158	1.67511	-1.1531	0.248868
SHANK2	protein_coding	1.52222	-1.92804	1.60694	-1.19982	0.230208
RP11-737O24.1	antisense	3.0192	-1.91755	1.16562	-1.64509	0.0999522
RP11-648L3.2	lincRNA	3.07296	-1.91655	1.16383	-1.64676	0.0996064
AC087499.10	lincRNA	0.326852	-1.91531	3.39628	-0.563943	0.572793
AC092287.1	miRNA	0.326852	-1.91531	3.39628	-0.563943	0.572793
AC108004.3	antisense	0.326852	-1.91531	3.39628	-0.563943	0.572793
AC138655.4	antisense	0.326852	-1.91531	3.39628	-0.563943	0.572793
AC226119.4	pseudogene	0.326852	-1.91531	3.39628	-0.563943	0.572793
AL583842.2	miRNA	0.326852	-1.91531	3.39628	-0.563943	0.572793
CTC-513N18.5	pseudogene	0.326852	-1.91531	3.39628	-0.563943	0.572793
CTD-2015A6.2	lincRNA	0.326852	-1.91531	3.39628	-0.563943	0.572793
CTD-2616J11.16	antisense	0.326852	-1.91531	3.39628	-0.563943	0.572793
CTD-3220F14.1	lincRNA	0.326852	-1.91531	3.39628	-0.563943	0.572793
FLJ00273	protein_coding	0.326852	-1.91531	3.39628	-0.563943	0.572793
HMGN1P12	pseudogene	0.326852	-1.91531	3.39628	-0.563943	0.572793
KCNH8	protein_coding	0.326852	-1.91531	3.39628	-0.563943	0.572793
KRT12	protein_coding	0.326852	-1.91531	3.39628	-0.563943	0.572793
KRTAP21-2	protein_coding	0.326852	-1.91531	3.39628	-0.563943	0.572793
L34079.2	protein_coding	0.326852	-1.91531	3.39628	-0.563943	0.572793
LINC00604	lincRNA	0.326852	-1.91531	3.39628	-0.563943	0.572793
LINC01081	lincRNA	0.326852	-1.91531	3.39628	-0.563943	0.572793
MIR1305	miRNA	0.326852	-1.91531	3.39628	-0.563943	0.572793
MIR3177	miRNA	0.326852	-1.91531	3.39628	-0.563943	0.572793
MIR4635	miRNA	0.326852	-1.91531	3.39628	-0.563943	0.572793
OR1J2	protein_coding	0.326852	-1.91531	3.39628	-0.563943	0.572793
OR4F15	protein_coding	0.326852	-1.91531	3.39628	-0.563943	0.572793
POTEH	protein_coding	0.326852	-1.91531	3.39628	-0.563943	0.572793
PRKCQ	protein_coding	0.326852	-1.91531	3.39628	-0.563943	0.572793
PRKRIRP8	pseudogene	0.326852	-1.91531	3.39628	-0.563943	0.572793
RNU6-321P	snRNA	0.326852	-1.91531	3.39628	-0.563943	0.572793
RNU6-485P	snRNA	0.326852	-1.91531	3.39628	-0.563943	0.572793
RP1-60N8.1	sense_intronic	0.326852	-1.91531	3.39628	-0.563943	0.572793
RP11-148O21.6	lincRNA	0.326852	-1.91531	3.39628	-0.563943	0.572793
RP11-14K3.7	lincRNA	0.326852	-1.91531	3.39628	-0.563943	0.572793
RP11-151M7.1	pseudogene	0.326852	-1.91531	3.39628	-0.563943	0.572793
RP11-20B24.4	antisense	0.326852	-1.91531	3.39628	-0.563943	0.572793
RP11-222G7.2	lincRNA	0.326852	-1.91531	3.39628	-0.563943	0.572793
RP11-252M18.3	antisense	0.326852	-1.91531	3.39628	-0.563943	0.572793
RP11-255M2.1	lincRNA	0.326852	-1.91531	3.39628	-0.563943	0.572793
RP11-270F18.2	pseudogene	0.326852	-1.91531	3.39628	-0.563943	0.572793
RP11-301H24.3	antisense	0.326852	-1.91531	3.39628	-0.563943	0.572793
RP11-338N10.3	lincRNA	0.326852	-1.91531	3.39628	-0.563943	0.572793
RP11-339F13.2	pseudogene	0.326852	-1.91531	3.39628	-0.563943	0.572793
RP11-356O9.2	lincRNA	0.326852	-1.91531	3.39628	-0.563943	0.572793
RP11-360O19.1	pseudogene	0.326852	-1.91531	3.39628	-0.563943	0.572793
RP11-395P17.11	antisense	0.326852	-1.91531	3.39628	-0.563943	0.572793
RP11-463J7.2	lincRNA	0.326852	-1.91531	3.39628	-0.563943	0.572793
RP11-49O14.3	sense_intronic	0.326852	-1.91531	3.39628	-0.563943	0.572793
RP11-521A24.1	pseudogene	0.326852	-1.91531	3.39628	-0.563943	0.572793
RP11-522M21.2	antisense	0.326852	-1.91531	3.39628	-0.563943	0.572793
RP11-565F4.1	pseudogene	0.326852	-1.91531	3.39628	-0.563943	0.572793
RP11-603J24.14	antisense	0.326852	-1.91531	3.39628	-0.563943	0.572793
RP11-626P14.2	lincRNA	0.326852	-1.91531	3.39628	-0.563943	0.572793
RP11-659E9.2	antisense	0.326852	-1.91531	3.39628	-0.563943	0.572793
RP11-705C15.4	antisense	0.326852	-1.91531	3.39628	-0.563943	0.572793
RP11-843B15.2	antisense	0.326852	-1.91531	3.39628	-0.563943	0.572793
RP11-856F16.2	antisense	0.326852	-1.91531	3.39628	-0.563943	0.572793
RP13-494C23.1	lincRNA	0.326852	-1.91531	3.39628	-0.563943	0.572793
RP13-577H12.2	antisense	0.326852	-1.91531	3.39628	-0.563943	0.572793
RP4-614O4.12	lincRNA	0.326852	-1.91531	3.39628	-0.563943	0.572793
RP5-1139B12.3	antisense	0.326852	-1.91531	3.39628	-0.563943	0.572793
SCARA5	protein_coding	0.326852	-1.91531	3.39628	-0.563943	0.572793
SIGLEC22P	pseudogene	0.326852	-1.91531	3.39628	-0.563943	0.572793
SNORD27	snoRNA	0.326852	-1.91531	3.39628	-0.563943	0.572793
SPEM1	protein_coding	0.326852	-1.91531	3.39628	-0.563943	0.572793
SRGAP3-AS2	antisense	0.326852	-1.91531	3.39628	-0.563943	0.572793
TMC8	protein_coding	0.326852	-1.91531	3.39628	-0.563943	0.572793
TNNI3	protein_coding	0.326852	-1.91531	3.39628	-0.563943	0.572793
UBTFL6	pseudogene	0.326852	-1.91531	3.39628	-0.563943	0.572793
VRTN	protein_coding	0.326852	-1.91531	3.39628	-0.563943	0.572793
XRCC6P3	pseudogene	0.326852	-1.91531	3.39628	-0.563943	0.572793
TSPAN32	protein_coding	1.53299	-1.90839	1.64522	-1.15996	0.246067
CYP2G1P	pseudogene	2.24826	-1.90417	1.37208	-1.38779	0.1652
RP11-959I15.1	pseudogene	5.25039	-1.89705	0.864694	-2.1939	0.0282426
ANO9	protein_coding	1.5038	-1.89513	1.62963	-1.16292	0.244861
KIF25	protein_coding	3.76828	-1.89382	1.02536	-1.84698	0.0647496
ZNF366	protein_coding	2.24961	-1.89162	1.35072	-1.40045	0.161379
SLITRK3	protein_coding	1.49834	-1.88945	1.65697	-1.14031	0.254158
RP6-201G10.2	lincRNA	1.5004	-1.88921	1.7374	-1.08738	0.276871
ECEL1P2	pseudogene	8.94742	-1.88224	0.67674	-2.78133	0.00541369
TDRP	protein_coding	1.48948	-1.88094	1.69483	-1.10981	0.267082
CTC-273B12.6	lincRNA	3.7055	-1.88018	1.0259	-1.83272	0.0668448
RPL31P52	pseudogene	2.24059	-1.86745	1.34519	-1.38825	0.165061
MIR1249	miRNA	2.16705	-1.85697	1.35751	-1.36792	0.171337
LRRIQ1	protein_coding	2.22081	-1.85631	1.35107	-1.37395	0.169456
FAM3D	protein_coding	1.46368	-1.84407	3.90198	-0.472599	0.6365
ARHGAP19-SLIT1	protein_coding	2.18722	-1.8425	1.3493	-1.36552	0.172089
RP11-53B2.5	antisense	2.16744	-1.83049	1.37583	-1.33047	0.183364
ACY3	protein_coding	2.87844	-1.81981	1.15939	-1.56962	0.116502
CTA-250D10.23	lincRNA	2.18706	-1.81973	1.41668	-1.2845	0.198966
RP3-483K16.4	lincRNA	4.25566	-1.79698	0.955732	-1.88021	0.060079
AACSP1	pseudogene	3.52721	-1.79429	1.04798	-1.71215	0.0868697
RP11-691N7.6	protein_coding	2.82151	-1.78165	1.23479	-1.44288	0.149055
PTGES3L-AARSD1	protein_coding	2.10856	-1.77246	1.47129	-1.2047	0.228321
RP11-497E19.2	protein_coding	1.40535	-1.7706	1.74229	-1.01625	0.30951
RP11-166B2.7	antisense	1.39443	-1.75986	1.74473	-1.00867	0.313132
DBH-AS1	antisense	1.37328	-1.75941	1.72682	-1.01887	0.308265
ARG1	protein_coding	1.43438	-1.75572	1.8246	-0.962249	0.335925
AC087380.14	pseudogene	1.38556	-1.75166	1.73876	-1.00742	0.313732
AC138393.1	protein_coding	1.38556	-1.75166	1.73876	-1.00742	0.313732
MCF2	protein_coding	2.74792	-1.7499	1.21964	-1.43477	0.151353
LINC00595	lincRNA	6.85142	-1.74264	0.759962	-2.29306	0.0218443
GLRA2	protein_coding	1.37464	-1.73905	1.67469	-1.03843	0.29907
SCN11A	protein_coding	1.37464	-1.73905	1.67469	-1.03843	0.29907
PPIAP3	pseudogene	1.38405	-1.73714	1.67169	-1.03915	0.298735
RPS17L	protein_coding	35.7367	-1.73241	2.37352	-0.72989	0.465457	0.693976
AC017104.2	protein_coding	1.37858	-1.73196	1.67278	-1.03537	0.300495
CTA-292E10.8	sense_intronic	2.07035	-1.73107	1.3681	-1.2653	0.205763
AC093106.4	pseudogene	1.34257	-1.73007	1.73401	-0.997727	0.318412
RP11-307L14.2	lincRNA	1.34257	-1.73007	1.73401	-0.997727	0.318412
SPTSSB	protein_coding	5.54831	-1.72837	0.87111	-1.9841	0.0472445
RP11-445H22.4	antisense	1.37312	-1.72771	1.74051	-0.992648	0.320881
AC078842.3	lincRNA	1.33711	-1.72666	1.82472	-0.94626	0.344016
RP11-89N17.4	lincRNA	1.36032	-1.72629	1.67765	-1.02899	0.303484
ACKR3	protein_coding	31.4684	-1.72536	0.362171	-4.76395	1.89838e-06	3.19834e-05
RP11-962G15.1	lincRNA	1.36972	-1.72524	1.74939	-0.986195	0.324038
HMGN1P15	pseudogene	1.39087	-1.72438	1.66837	-1.03357	0.301337
ZNF853	protein_coding	1.33371	-1.72264	1.76123	-0.97809	0.32803
RP11-171I2.5	antisense	2.70137	-1.72189	1.21316	-1.41933	0.155801
RP11-305L7.7	lincRNA	1.35486	-1.72084	1.66381	-1.03428	0.301007
FAM179A	protein_coding	2.02942	-1.72068	1.49806	-1.1486	0.250719
HNRNPKP5	pseudogene	1.3726	-1.71921	1.81113	-0.949248	0.342494
HSD17B2	protein_coding	1.3854	-1.71919	1.66945	-1.02979	0.303109
RP11-266E14.1	lincRNA	1.36426	-1.71918	1.67573	-1.02593	0.304926
RP11-391L3.5	pseudogene	1.39481	-1.71703	1.71586	-1.00068	0.316979
RP11-182J1.12	processed_transcript	5.44505	-1.71693	0.83825	-2.04823	0.0405377
SNORD114-20	snoRNA	1.32825	-1.71669	1.73751	-0.988017	0.323144
CGB8	protein_coding	1.3588	-1.71388	1.66191	-1.03127	0.302413
LA16c-OS12.2	lincRNA	1.37654	-1.71119	1.74585	-0.980148	0.327013
ADAMTS9	protein_coding	1.34393	-1.71112	1.75667	-0.97407	0.330022
ALPP	protein_coding	2.72047	-1.71109	1.17283	-1.45894	0.144581
GIP	protein_coding	3.37183	-1.71084	1.08193	-1.58129	0.113813
RP11-443P15.2	pseudogene	198.047	-1.70499	0.145416	-11.7249	9.49612e-32	1.3457e-29
RP11-492E3.51	lincRNA	2.03705	-1.70436	1.432	-1.1902	0.233968
CTC-325J23.3	lincRNA	3.34264	-1.7042	1.07128	-1.59081	0.111653
AL137846.1	miRNA	1.33507	-1.70293	1.68301	-1.01184	0.311616
ZNF807	pseudogene	1.35621	-1.70269	1.72683	-0.986019	0.324124
TRIM60P18	pseudogene	2.05586	-1.70205	1.37852	-1.23469	0.216947
PSMA6P3	pseudogene	1.36562	-1.70134	1.65858	-1.02578	0.304997
RP11-96C23.9	sense_intronic	1.36562	-1.70134	1.65858	-1.02578	0.304997
RNU4-2	snRNA	1.34448	-1.70094	1.70259	-0.999031	0.31778
RP4-534N18.2	lincRNA	1.37503	-1.69833	1.72035	-0.987205	0.323542
RP4-785G19.5	sense_overlapping	1.37503	-1.69833	1.72035	-0.987205	0.323542
ATP5G1P7	pseudogene	0.719049	-1.69781	2.42988	-0.698719	0.484727
SLITRK4	protein_coding	0.719049	-1.69781	2.42988	-0.698719	0.484727
AC022532.1	protein_coding	1.32961	-1.69765	1.68419	-1.00799	0.313458
CTD-2535I10.1	lincRNA	0.72587	-1.6976	2.42297	-0.700626	0.483537
RP11-477J21.6	antisense	0.72587	-1.6976	2.42297	-0.700626	0.483537
F2	protein_coding	0.729814	-1.69748	2.41902	-0.701719	0.482854
RNU6-1301P	snRNA	0.729814	-1.69748	2.41902	-0.701719	0.482854
RP11-32B11.2	processed_transcript	0.729814	-1.69748	2.41902	-0.701719	0.482854
RP11-712C19.1	pseudogene	0.729814	-1.69748	2.41902	-0.701719	0.482854
RP11-554A11.4	sense_overlapping	9.39263	-1.69725	0.640809	-2.64861	0.00808243
GPC3	protein_coding	1.36016	-1.69589	1.67462	-1.0127	0.311204
AC013268.5	lincRNA	1.34735	-1.6944	1.75393	-0.966063	0.334013
CACNA1C-AS4	antisense	1.36956	-1.69327	1.70496	-0.993147	0.320638
RP11-420H19.3	pseudogene	1.36956	-1.69327	1.70496	-0.993147	0.320638
RP11-524O24.2	pseudogene	1.36956	-1.69327	1.70496	-0.993147	0.320638
GGT8P	pseudogene	5.38141	-1.69236	0.92791	-1.82385	0.0681755
LGI3	protein_coding	1.33355	-1.69051	1.68224	-1.00492	0.314938
RP11-245C17.2	antisense	1.33355	-1.69051	1.68224	-1.00492	0.314938
RP11-465I4.3	pseudogene	1.33355	-1.69051	1.68224	-1.00492	0.314938
RP3-388N13.3	lincRNA	1.33355	-1.69051	1.68224	-1.00492	0.314938
RP11-490G8.1	pseudogene	2.69972	-1.68927	1.25609	-1.34486	0.178671
RNF216-IT1	sense_intronic	1.3641	-1.68747	1.72286	-0.979458	0.327354
ERVFRD-1	protein_coding	2.05095	-1.68725	1.56021	-1.08143	0.279508
RP11-20D14.6	lincRNA	1.97686	-1.68501	1.42941	-1.17882	0.23847
RP11-1096G20.5	antisense	1.33643	-1.68376	1.73159	-0.972379	0.330862
CTA-392C11.1	lincRNA	1.30982	-1.67817	1.7572	-0.955027	0.339564
RP11-46I1.2	pseudogene	1.30982	-1.67817	1.7572	-0.955027	0.339564
RP11-159F24.6	antisense	1.33097	-1.67772	1.75797	-0.954351	0.339906
RP11-831F12.3	pseudogene	1.34037	-1.67765	1.67883	-0.999291	0.317654
POTEKP	pseudogene	2.00537	-1.66942	1.40413	-1.18894	0.234464
RP1-137D17.2	lincRNA	2.62647	-1.66891	1.31955	-1.26476	0.205959
AC005954.4	antisense	0.699264	-1.65641	2.30488	-0.718655	0.472353
MARCKSL1P2	pseudogene	0.699264	-1.65641	2.30488	-0.718655	0.472353
PCAT1	lincRNA	0.699264	-1.65641	2.30488	-0.718655	0.472353
RP11-549B18.1	antisense	0.699264	-1.65641	2.30488	-0.718655	0.472353
EMX1	protein_coding	0.706086	-1.65628	2.29868	-0.720533	0.471197
EVPL	protein_coding	0.706086	-1.65628	2.29868	-0.720533	0.471197
RP11-5N19.3	pseudogene	0.706086	-1.65628	2.29868	-0.720533	0.471197
A2MP1	pseudogene	0.710029	-1.6562	2.29515	-0.721609	0.470535
MIR601	miRNA	0.710029	-1.6562	2.29515	-0.721609	0.470535
RNU6-828P	snRNA	0.710029	-1.6562	2.29515	-0.721609	0.470535
RP11-12A2.3	lincRNA	0.710029	-1.6562	2.29515	-0.721609	0.470535
RP11-642C5.1	lincRNA	0.710029	-1.6562	2.29515	-0.721609	0.470535
EGFL6	protein_coding	1.31118	-1.65618	1.82824	-0.905887	0.364996
AC007000.12	pseudogene	0.693802	-1.64572	2.30974	-0.712513	0.476147
CTC-559E9.10	pseudogene	0.693802	-1.64572	2.30974	-0.712513	0.476147
RP11-203B7.1	lincRNA	0.693802	-1.64572	2.30974	-0.712513	0.476147
RP11-259K5.1	lincRNA	0.693802	-1.64572	2.30974	-0.712513	0.476147
SLC35F1	protein_coding	0.693802	-1.64572	2.30974	-0.712513	0.476147
AC010983.1	lincRNA	0.700623	-1.64561	2.30347	-0.714403	0.474978
AC073934.6	antisense	0.700623	-1.64561	2.30347	-0.714403	0.474978
AC145343.2	lincRNA	0.700623	-1.64561	2.30347	-0.714403	0.474978
CA5A	protein_coding	0.700623	-1.64561	2.30347	-0.714403	0.474978
CTB-43E15.3	lincRNA	0.700623	-1.64561	2.30347	-0.714403	0.474978
EPHA7	protein_coding	0.700623	-1.64561	2.30347	-0.714403	0.474978
RAG2	protein_coding	0.700623	-1.64561	2.30347	-0.714403	0.474978
RP11-885B4.2	lincRNA	0.700623	-1.64561	2.30347	-0.714403	0.474978
FTH1P5	pseudogene	0.704566	-1.64554	2.29989	-0.715488	0.474308
KCNJ9	protein_coding	0.704566	-1.64554	2.29989	-0.715488	0.474308
RP11-345J13.1	pseudogene	0.704566	-1.64554	2.29989	-0.715488	0.474308
RP4-676J13.2	lincRNA	0.704566	-1.64554	2.29989	-0.715488	0.474308
SFTPC	protein_coding	0.704566	-1.64554	2.29989	-0.715488	0.474308
SMTNL1	protein_coding	0.704566	-1.64554	2.29989	-0.715488	0.474308
FAM65B	protein_coding	3.94093	-1.6306	0.984167	-1.65683	0.0975533
GRID2	protein_coding	2.57903	-1.62954	1.25549	-1.29793	0.194311
EEF1GP1	pseudogene	5.89171	-1.62503	0.856393	-1.89752	0.0577589
CHRNA6	protein_coding	3.82404	-1.62412	1.02701	-1.5814	0.113786
AC091320.2	miRNA	0.679479	-1.619	2.32281	-0.697003	0.485801
ADORA2BP	pseudogene	0.679479	-1.619	2.32281	-0.697003	0.485801
AF064858.11	lincRNA	0.679479	-1.619	2.32281	-0.697003	0.485801
AP001476.4	lincRNA	0.679479	-1.619	2.32281	-0.697003	0.485801
CTC-527H23.3	lincRNA	0.679479	-1.619	2.32281	-0.697003	0.485801
RP11-382K22.1	pseudogene	0.679479	-1.619	2.32281	-0.697003	0.485801
XAGE3	protein_coding	0.679479	-1.619	2.32281	-0.697003	0.485801
BTF3P12	pseudogene	0.686301	-1.61896	2.31633	-0.698935	0.484593
CTBP2P7	pseudogene	0.686301	-1.61896	2.31633	-0.698935	0.484593
FAM3B	protein_coding	0.686301	-1.61896	2.31633	-0.698935	0.484593
MAPK15	protein_coding	0.686301	-1.61896	2.31633	-0.698935	0.484593
RNU4ATAC12P	snRNA	0.686301	-1.61896	2.31633	-0.698935	0.484593
RP11-348J24.2	lincRNA	0.686301	-1.61896	2.31633	-0.698935	0.484593
RP11-59N23.1	antisense	0.686301	-1.61896	2.31633	-0.698935	0.484593
SIGLEC9	protein_coding	0.686301	-1.61896	2.31633	-0.698935	0.484593
AC067968.3	lincRNA	0.690244	-1.61894	2.31264	-0.700042	0.483901
AC073069.2	pseudogene	0.690244	-1.61894	2.31264	-0.700042	0.483901
C7orf65	protein_coding	0.690244	-1.61894	2.31264	-0.700042	0.483901
CES5A	protein_coding	0.690244	-1.61894	2.31264	-0.700042	0.483901
RP11-480D4.2	lincRNA	0.690244	-1.61894	2.31264	-0.700042	0.483901
RP11-576C12.1	pseudogene	0.690244	-1.61894	2.31264	-0.700042	0.483901
TAF9P3	pseudogene	0.690244	-1.61894	2.31264	-0.700042	0.483901
AC092159.2	antisense	3.20036	-1.60807	1.07304	-1.49861	0.133975
CHRD	protein_coding	0.674017	-1.60789	2.22316	-0.723246	0.469529
CTC-297N7.9	lincRNA	0.674017	-1.60789	2.22316	-0.723246	0.469529
HMGN2P32	pseudogene	0.674017	-1.60789	2.22316	-0.723246	0.469529
RNU5E-10P	snRNA	0.674017	-1.60789	2.22316	-0.723246	0.469529
RNU6-1095P	snRNA	0.674017	-1.60789	2.22316	-0.723246	0.469529
RP11-116O18.1	sense_intronic	0.674017	-1.60789	2.22316	-0.723246	0.469529
RP11-210M15.2	protein_coding	0.674017	-1.60789	2.22316	-0.723246	0.469529
RP11-379F4.1	pseudogene	0.674017	-1.60789	2.22316	-0.723246	0.469529
RP11-400N13.1	lincRNA	0.674017	-1.60789	2.22316	-0.723246	0.469529
RP11-402C9.1	sense_intronic	0.674017	-1.60789	2.22316	-0.723246	0.469529
RP11-723D22.2	sense_intronic	0.674017	-1.60789	2.22316	-0.723246	0.469529
RP11-930O11.1	lincRNA	0.674017	-1.60789	2.22316	-0.723246	0.469529
RP3-395M20.8	processed_transcript	0.674017	-1.60789	2.22316	-0.723246	0.469529
RP4-568F9.3	antisense	0.674017	-1.60789	2.22316	-0.723246	0.469529
UPK1A	protein_coding	0.674017	-1.60789	2.22316	-0.723246	0.469529
CCDC79	protein_coding	0.680838	-1.60788	2.21752	-0.725079	0.468403
CICP3	pseudogene	0.680838	-1.60788	2.21752	-0.725079	0.468403
CTD-2320J21.1	pseudogene	0.680838	-1.60788	2.21752	-0.725079	0.468403
HCFC1-AS1	antisense	0.680838	-1.60788	2.21752	-0.725079	0.468403
RN7SL851P	misc_RNA	0.680838	-1.60788	2.21752	-0.725079	0.468403
RP11-1082L8.3	lincRNA	0.680838	-1.60788	2.21752	-0.725079	0.468403
RP11-112N23.1	pseudogene	0.680838	-1.60788	2.21752	-0.725079	0.468403
RP11-176F3.7	antisense	0.680838	-1.60788	2.21752	-0.725079	0.468403
RP11-203M5.2	antisense	0.680838	-1.60788	2.21752	-0.725079	0.468403
RP11-543C4.1	lincRNA	0.680838	-1.60788	2.21752	-0.725079	0.468403
RP11-775G23.1	lincRNA	0.680838	-1.60788	2.21752	-0.725079	0.468403
U91328.22	lincRNA	0.680838	-1.60788	2.21752	-0.725079	0.468403
CNR2	protein_coding	0.684781	-1.60787	2.2143	-0.72613	0.467759
CTB-186G2.4	antisense	0.684781	-1.60787	2.2143	-0.72613	0.467759
DDX11L5	pseudogene	0.684781	-1.60787	2.2143	-0.72613	0.467759
IQSEC3	protein_coding	0.684781	-1.60787	2.2143	-0.72613	0.467759
MLLT10P2	pseudogene	0.684781	-1.60787	2.2143	-0.72613	0.467759
PRB3	protein_coding	0.684781	-1.60787	2.2143	-0.72613	0.467759
RN7SL434P	misc_RNA	0.684781	-1.60787	2.2143	-0.72613	0.467759
RNU1-70P	snRNA	0.684781	-1.60787	2.2143	-0.72613	0.467759
RP1-60O19.1	lincRNA	0.684781	-1.60787	2.2143	-0.72613	0.467759
RP11-114H24.4	pseudogene	0.684781	-1.60787	2.2143	-0.72613	0.467759
RP11-383B4.4	antisense	0.684781	-1.60787	2.2143	-0.72613	0.467759
ABCB11	protein_coding	2.62225	-1.6021	1.27106	-1.26044	0.20751
CXADRP3	lincRNA	6.39922	-1.60159	0.781115	-2.05039	0.0403264
AC105381.1	miRNA	0.679319	-1.59709	2.32268	-0.687606	0.491701
CYP2T3P	pseudogene	0.679319	-1.59709	2.32268	-0.687606	0.491701
FAM85B	antisense	0.679319	-1.59709	2.32268	-0.687606	0.491701
MIR302C	miRNA	0.679319	-1.59709	2.32268	-0.687606	0.491701
RN7SL338P	misc_RNA	0.679319	-1.59709	2.32268	-0.687606	0.491701
RNU6-757P	snRNA	0.679319	-1.59709	2.32268	-0.687606	0.491701
RP11-241F15.3	pseudogene	0.679319	-1.59709	2.32268	-0.687606	0.491701
RP11-264K23.1	lincRNA	0.679319	-1.59709	2.32268	-0.687606	0.491701
RP11-733C7.1	lincRNA	0.679319	-1.59709	2.32268	-0.687606	0.491701
SIGLEC10	protein_coding	0.679319	-1.59709	2.32268	-0.687606	0.491701
snoZ5	snoRNA	0.679319	-1.59709	2.32268	-0.687606	0.491701
AC015923.1	antisense	0.675376	-1.59708	2.32647	-0.686482	0.492409
AC092570.2	lincRNA	0.675376	-1.59708	2.32647	-0.686482	0.492409
KLHL30	protein_coding	0.675376	-1.59708	2.32647	-0.686482	0.492409
PPIAP15	pseudogene	0.675376	-1.59708	2.32647	-0.686482	0.492409
RP11-944C7.1	protein_coding	0.675376	-1.59708	2.32647	-0.686482	0.492409
SPP2	protein_coding	0.675376	-1.59708	2.32647	-0.686482	0.492409
TMEM30C	protein_coding	0.675376	-1.59708	2.32647	-0.686482	0.492409
ZNF723	pseudogene	0.675376	-1.59708	2.32647	-0.686482	0.492409
AC096664.1	pseudogene	0.668555	-1.59706	2.33311	-0.684522	0.493645
BX322559.3	antisense	0.668555	-1.59706	2.33311	-0.684522	0.493645
C4orf26	protein_coding	0.668555	-1.59706	2.33311	-0.684522	0.493645
CCDC103	protein_coding	0.668555	-1.59706	2.33311	-0.684522	0.493645
PRKCB	protein_coding	0.668555	-1.59706	2.33311	-0.684522	0.493645
RP11-173D9.5	pseudogene	0.668555	-1.59706	2.33311	-0.684522	0.493645
RP11-397C18.2	antisense	0.668555	-1.59706	2.33311	-0.684522	0.493645
RP11-667F9.1	pseudogene	0.668555	-1.59706	2.33311	-0.684522	0.493645
RP11-736N17.9	pseudogene	0.668555	-1.59706	2.33311	-0.684522	0.493645
RP13-766D20.1	pseudogene	0.668555	-1.59706	2.33311	-0.684522	0.493645
RPL3P10	pseudogene	0.668555	-1.59706	2.33311	-0.684522	0.493645
TRPM5	protein_coding	0.668555	-1.59706	2.33311	-0.684522	0.493645
CYP4F3	protein_coding	3.20226	-1.59656	1.0817	-1.47598	0.13995
RP11-346C20.4	lincRNA	5.05406	-1.59123	0.878354	-1.8116	0.0700482
PROC	protein_coding	2.56645	-1.58978	1.20876	-1.31521	0.188439
XXbac-BPG157A10.21	processed_transcript	1.87841	-1.58911	1.48179	-1.07243	0.283527
RNU6-30P	snRNA	1.94785	-1.58611	1.47177	-1.07769	0.281171
RP11-378J18.6	pseudogene	2.55553	-1.58415	1.19845	-1.32183	0.186224
AP000226.9	pseudogene	0.670459	-1.57943	2.47949	-0.636997	0.524127
RP11-424I19.1	lincRNA	0.670459	-1.57943	2.47949	-0.636997	0.524127
PGAM1P2	pseudogene	0.666516	-1.57939	2.48399	-0.635828	0.524889
RP11-813F20.1	pseudogene	0.666516	-1.57939	2.48399	-0.635828	0.524889
SALL2	protein_coding	0.666516	-1.57939	2.48399	-0.635828	0.524889
AE000661.37	processed_transcript	0.659695	-1.57932	2.49187	-0.63379	0.526218
RBFOX1	protein_coding	0.659695	-1.57932	2.49187	-0.63379	0.526218
RNF113B	protein_coding	0.659695	-1.57932	2.49187	-0.63379	0.526218
RP5-1031J8.1	lincRNA	0.659695	-1.57932	2.49187	-0.63379	0.526218
SSX2B	protein_coding	0.659695	-1.57932	2.49187	-0.63379	0.526218
DPH6-AS1	lincRNA	9.4155	-1.57402	0.659064	-2.38827	0.0169279
FZD3	protein_coding	1.91972	-1.5718	1.44559	-1.08731	0.276899
RP11-313P13.3	pseudogene	1.90692	-1.57153	1.45736	-1.07834	0.280881
RP11-331F4.4	pseudogene	1.90692	-1.57153	1.45736	-1.07834	0.280881
CCDC114	protein_coding	4.43381	-1.57028	0.956364	-1.64192	0.100606
AC005550.3	antisense	0.664997	-1.56971	2.33629	-0.671883	0.501658
LINC00488	lincRNA	0.664997	-1.56971	2.33629	-0.671883	0.501658
MIR320C1	miRNA	0.664997	-1.56971	2.33629	-0.671883	0.501658
MIR4689	miRNA	0.664997	-1.56971	2.33629	-0.671883	0.501658
RP11-352D13.6	processed_transcript	0.664997	-1.56971	2.33629	-0.671883	0.501658
RP11-672L10.2	processed_transcript	0.664997	-1.56971	2.33629	-0.671883	0.501658
RP11-82O19.2	pseudogene	0.664997	-1.56971	2.33629	-0.671883	0.501658
RP3-510L9.1	antisense	0.664997	-1.56971	2.33629	-0.671883	0.501658
ZNF334	protein_coding	0.664997	-1.56971	2.33629	-0.671883	0.501658
AC004160.4	antisense	0.661053	-1.56966	2.34021	-0.670734	0.50239
AC015849.2	antisense	0.661053	-1.56966	2.34021	-0.670734	0.50239
ASPDH	protein_coding	0.661053	-1.56966	2.34021	-0.670734	0.50239
COX7A2P1	pseudogene	0.661053	-1.56966	2.34021	-0.670734	0.50239
PRL	protein_coding	0.661053	-1.56966	2.34021	-0.670734	0.50239
RN7SKP26	misc_RNA	0.661053	-1.56966	2.34021	-0.670734	0.50239
RNU6-759P	snRNA	0.661053	-1.56966	2.34021	-0.670734	0.50239
RP1-56J10.8	sense_intronic	0.661053	-1.56966	2.34021	-0.670734	0.50239
RPL30P2	pseudogene	0.661053	-1.56966	2.34021	-0.670734	0.50239
TREML2	protein_coding	0.661053	-1.56966	2.34021	-0.670734	0.50239
TUBB8P7	polymorphic_pseudogene	0.661053	-1.56966	2.34021	-0.670734	0.50239
AP000445.1	pseudogene	0.654232	-1.56955	2.34706	-0.66873	0.503667
ATG12P2	pseudogene	0.654232	-1.56955	2.34706	-0.66873	0.503667
GHSR	protein_coding	0.654232	-1.56955	2.34706	-0.66873	0.503667
RNU6-33P	snRNA	0.654232	-1.56955	2.34706	-0.66873	0.503667
RNU7-40P	snRNA	0.654232	-1.56955	2.34706	-0.66873	0.503667
RP11-267M23.3	antisense	0.654232	-1.56955	2.34706	-0.66873	0.503667
RP11-378A13.2	antisense	0.654232	-1.56955	2.34706	-0.66873	0.503667
RP11-404P21.5	sense_intronic	0.654232	-1.56955	2.34706	-0.66873	0.503667
RP11-435O5.7	lincRNA	0.654232	-1.56955	2.34706	-0.66873	0.503667
RPL12P37	pseudogene	0.654232	-1.56955	2.34706	-0.66873	0.503667
PTPRD	protein_coding	1.88031	-1.56846	1.50942	-1.03912	0.298751
SOHLH1	protein_coding	2.49821	-1.56488	1.24548	-1.25645	0.208952
RP11-344H11.4	pseudogene	4.38141	-1.56385	0.915477	-1.70824	0.0875918
MST1L	pseudogene	1.86545	-1.56333	1.4197	-1.10116	0.270826
RP11-114H24.6	antisense	1.896	-1.56209	1.38954	-1.12418	0.260938
FAM230A	protein_coding	0.659534	-1.5585	2.34162	-0.665565	0.505689
RP11-141M3.5	processed_transcript	0.659534	-1.5585	2.34162	-0.665565	0.505689
RP11-15B24.5	lincRNA	0.659534	-1.5585	2.34162	-0.665565	0.505689
RP11-219B17.1	antisense	0.659534	-1.5585	2.34162	-0.665565	0.505689
RP11-397G17.1	lincRNA	0.659534	-1.5585	2.34162	-0.665565	0.505689
RP11-680L20.1	pseudogene	0.659534	-1.5585	2.34162	-0.665565	0.505689
RP4-782L23.1	lincRNA	0.659534	-1.5585	2.34162	-0.665565	0.505689
AC093668.2	pseudogene	0.655591	-1.55842	2.34559	-0.664407	0.50643
AP000897.1	miRNA	0.655591	-1.55842	2.34559	-0.664407	0.50643
HIST1H4A	protein_coding	0.655591	-1.55842	2.34559	-0.664407	0.50643
LLNLF-65H9.1	processed_transcript	0.655591	-1.55842	2.34559	-0.664407	0.50643
MIR657	miRNA	0.655591	-1.55842	2.34559	-0.664407	0.50643
RP11-109N23.1	pseudogene	0.655591	-1.55842	2.34559	-0.664407	0.50643
RP4-610C12.3	lincRNA	0.655591	-1.55842	2.34559	-0.664407	0.50643
AC011242.5	pseudogene	0.64877	-1.55829	2.35253	-0.662389	0.507722
HNRNPA1P62	pseudogene	0.64877	-1.55829	2.35253	-0.662389	0.507722
LHX5	protein_coding	0.64877	-1.55829	2.35253	-0.662389	0.507722
RP11-129H15.3	pseudogene	0.64877	-1.55829	2.35253	-0.662389	0.507722
RP11-13P5.2	antisense	0.64877	-1.55829	2.35253	-0.662389	0.507722
RP11-358H9.1	lincRNA	0.64877	-1.55829	2.35253	-0.662389	0.507722
TPMTP2	pseudogene	0.64877	-1.55829	2.35253	-0.662389	0.507722
TTC24	protein_coding	0.64877	-1.55829	2.35253	-0.662389	0.507722
ZNF667	protein_coding	0.64877	-1.55829	2.35253	-0.662389	0.507722
RP11-3B12.5	lincRNA	3.1311	-1.55593	1.14993	-1.35306	0.176037
AC018755.16	pseudogene	1.84906	-1.55337	1.51406	-1.02597	0.304908
RP3-467K16.2	antisense	1.87621	-1.5489	1.38461	-1.11866	0.263287
FAM13C	protein_coding	9.39467	-1.54838	0.652877	-2.37163	0.0177099
IGSF11	protein_coding	1.87075	-1.5451	1.38513	-1.11549	0.264639
A3GALT2	protein_coding	0.654072	-1.54399	2.49786	-0.618125	0.536493
CYBB	protein_coding	0.654072	-1.54399	2.49786	-0.618125	0.536493
HDAC1P1	pseudogene	0.654072	-1.54399	2.49786	-0.618125	0.536493
NCCRP1	protein_coding	0.654072	-1.54399	2.49786	-0.618125	0.536493
RP11-357N13.2	antisense	0.654072	-1.54399	2.49786	-0.618125	0.536493
RP11-538P18.2	antisense	0.654072	-1.54399	2.49786	-0.618125	0.536493
RP11-674E16.1	pseudogene	0.654072	-1.54399	2.49786	-0.618125	0.536493
RP11-430H12.2	pseudogene	0.650129	-1.5439	2.50253	-0.616935	0.537278
RP11-438N16.1	lincRNA	0.650129	-1.5439	2.50253	-0.616935	0.537278
AC010327.1	miRNA	0.643307	-1.54374	2.51072	-0.614861	0.538647
ANXA8L2	protein_coding	0.643307	-1.54374	2.51072	-0.614861	0.538647
RP11-138H8.3	antisense	0.643307	-1.54374	2.51072	-0.614861	0.538647
C8orf31	protein_coding	1.85248	-1.54077	1.42767	-1.07922	0.28049
RP11-83A24.1	pseudogene	1.84702	-1.53681	1.42074	-1.0817	0.279387
RPS7P4	pseudogene	1.88698	-1.53506	1.41435	-1.08535	0.277768
CTD-2196E14.3	antisense	1.84156	-1.53286	1.42888	-1.07277	0.283375
EXTL1	protein_coding	1.86037	-1.53053	1.4257	-1.07353	0.283034
GIMAP2	protein_coding	1.81495	-1.52834	1.44734	-1.05596	0.290985
RP11-737O24.5	antisense	1.81495	-1.52834	1.44734	-1.05596	0.290985
C1QTNF9B	protein_coding	3.08742	-1.52615	1.09563	-1.39294	0.163637
RP11-455O6.2	antisense	1.87265	-1.52473	1.44989	-1.05161	0.292978
CTD-2206N4.4	pseudogene	3.1342	-1.52026	1.14201	-1.33121	0.18312
CTAGE3P	pseudogene	6.17469	-1.51985	0.784312	-1.93781	0.0526465
BMS1P15	pseudogene	1.81343	-1.51893	1.45934	-1.04084	0.297951
AP000688.1	protein_coding	1.82177	-1.51893	1.44555	-1.05076	0.293367
RPL12P8	pseudogene	1.20986	-1.51767	1.88368	-0.805694	0.420419
ASIC4	protein_coding	1.86173	-1.51758	1.41708	-1.07092	0.284205
RP11-480N24.4	pseudogene	1.86173	-1.51758	1.41708	-1.07092	0.284205
PP13439	protein_coding	1.231	-1.51608	1.83092	-0.828043	0.407646
GABARAPL1	protein_coding	3.61749	-1.51113	1.11587	-1.35422	0.175666
RP11-315O6.1	antisense	3.67106	-1.50881	1.03232	-1.46158	0.143857
TPTEP1	lincRNA	1.23494	-1.50767	1.82869	-0.824454	0.409682
SNORA73	snoRNA	1.19893	-1.50462	1.88744	-0.797173	0.42535
RP11-600F24.1	pseudogene	3.07689	-1.50415	1.09776	-1.37019	0.170626
SPHKAP	protein_coding	1.21668	-1.49945	1.80983	-0.828503	0.407386
RP11-545A16.3	pseudogene	1.19007	-1.49493	1.89059	-0.79072	0.429107
CDH4	protein_coding	3.00829	-1.49309	1.12424	-1.32808	0.184151
CACNA2D3-AS1	antisense	5.42185	-1.49141	0.872224	-1.70989	0.0872863
RP11-463O9.9	lincRNA	1.21121	-1.49109	1.75417	-0.850027	0.39531
IDO1	protein_coding	2.9953	-1.48645	1.15454	-1.28748	0.197928
RN7SKP69	misc_RNA	1.18461	-1.48534	1.80414	-0.8233	0.410338
STAB1	protein_coding	1.18461	-1.48534	1.80414	-0.8233	0.410338
AC002075.4	pseudogene	1.21516	-1.4834	1.75205	-0.846665	0.397182
DSG3	protein_coding	1.21516	-1.4834	1.75205	-0.846665	0.397182
RP11-678G15.2	antisense	1.17915	-1.47903	1.80583	-0.819028	0.41277
RP5-966M1.5	pseudogene	1.17915	-1.47903	1.80583	-0.819028	0.41277
AC005356.1	lincRNA	2.37604	-1.4781	1.27494	-1.15935	0.246312
AC009950.2	antisense	1.19689	-1.47753	1.81586	-0.813678	0.415829
GCNT3	protein_coding	20.3989	-1.47413	0.461774	-3.19231	0.00141138
GBP4	protein_coding	1.80577	-1.47202	1.53396	-0.959623	0.337245
RP5-952N6.1	lincRNA	34.1195	-1.47048	0.339613	-4.32987	1.49198e-05	0.000200735
MYOM2	protein_coding	2.97266	-1.47031	1.21479	-1.21034	0.226148
AC083900.1	sense_intronic	1.19143	-1.46959	1.74386	-0.842722	0.399384
NPIPB6	protein_coding	1.19143	-1.46959	1.74386	-0.842722	0.399384
CALCR	protein_coding	1.22198	-1.46958	1.74835	-0.840553	0.400598
RP5-878I13.2	pseudogene	1.22198	-1.46958	1.74835	-0.840553	0.400598
ARSEP1	pseudogene	1.20083	-1.46929	1.81361	-0.810147	0.417855
AC110299.5	pseudogene	1.23138	-1.46859	1.87059	-0.785095	0.432398
CTD-2607J13.1	pseudogene	1.23138	-1.46859	1.87059	-0.785095	0.432398
RP11-155G14.6	processed_transcript	2.3868	-1.46584	1.2337	-1.18817	0.234766
PRDM16	protein_coding	7.76725	-1.46392	0.686694	-2.13184	0.0330197
RP11-152P17.1	pseudogene	1.21652	-1.46385	1.80698	-0.810112	0.417876
AC004386.4	pseudogene	1.19537	-1.46202	1.74174	-0.839405	0.401242
RP11-268P4.4	antisense	1.19537	-1.46202	1.74174	-0.839405	0.401242
RP11-355I22.5	lincRNA	1.19537	-1.46202	1.74174	-0.839405	0.401242
RP11-840I19.5	antisense	1.19537	-1.46202	1.74174	-0.839405	0.401242
XXbac-B476C20.13	sense_intronic	2.38528	-1.45928	1.25281	-1.16481	0.244098
AC110769.3	lincRNA	1.1805	-1.45834	1.82098	-0.800852	0.423218
CTB-108O6.2	antisense	1.18991	-1.45591	1.74323	-0.835181	0.403616
RP11-1078H9.2	lincRNA	1.18991	-1.45591	1.74323	-0.835181	0.403616
RP11-1252I4.2	antisense	1.18991	-1.45591	1.74323	-0.835181	0.403616
CTD-2105E13.15	antisense	1.22046	-1.45544	1.8741	-0.776605	0.437392
C1orf189	protein_coding	1.20766	-1.45453	1.80969	-0.803745	0.421544
RFPL1	protein_coding	1.20766	-1.45453	1.80969	-0.803745	0.421544
RP11-74C1.2	pseudogene	3.55146	-1.45347	1.00952	-1.43977	0.149933
CTD-2325M2.1	lincRNA	2.33101	-1.45298	1.28253	-1.13289	0.257258
THEGL	protein_coding	2.3921	-1.45215	1.22584	-1.18461	0.23617
RPL7AP57	pseudogene	2.42265	-1.45192	1.27424	-1.13944	0.254519
RNU7-177P	snRNA	1.1539	-1.45086	1.83153	-0.792156	0.42827
CHRNA1	protein_coding	1.19279	-1.44994	1.79786	-0.806477	0.419968
RP11-332O19.2	pseudogene	1.19279	-1.44994	1.79786	-0.806477	0.419968
TRIM16L	protein_coding	1004.24	-1.44866	0.0729004	-19.8717	7.14863e-88	1.20438e-84
RP11-571I18.4	lincRNA	1.17164	-1.44858	1.76523	-0.820619	0.411863
RP5-874C20.6	pseudogene	1.17164	-1.44858	1.76523	-0.820619	0.411863
RP4-740C4.8	sense_intronic	2.3655	-1.44848	1.25396	-1.15513	0.248038
EFCAB8	protein_coding	1.20219	-1.44842	1.73803	-0.833368	0.404637
RNU6-875P	snRNA	1.20219	-1.44842	1.73803	-0.833368	0.404637
RNU7-117P	snRNA	2.40439	-1.44826	1.25787	-1.15136	0.249583
CPLX2	protein_coding	1.18105	-1.44711	1.84541	-0.784165	0.432943
TDH	pseudogene	1.18105	-1.44711	1.84541	-0.784165	0.432943
SLC7A4	protein_coding	4.79157	-1.44569	0.918457	-1.57404	0.115477
RP11-1267H10.4	pseudogene	1.16618	-1.44232	1.75095	-0.823737	0.410089
RP11-385J1.2	antisense	1.16618	-1.44232	1.75095	-0.823737	0.410089
AC141930.2	lincRNA	1.19673	-1.4423	1.73951	-0.829139	0.407026
BTBD11	protein_coding	1.19673	-1.4423	1.73951	-0.829139	0.407026
RP11-286E11.1	antisense	1.19673	-1.4423	1.73951	-0.829139	0.407026
SLC25A41	protein_coding	1.19673	-1.4423	1.73951	-0.829139	0.407026
RP11-27G24.3	antisense	2.35457	-1.44218	1.26658	-1.13864	0.254853
MARVELD2	protein_coding	2.34177	-1.4416	1.24052	-1.1621	0.245196
GDF7	protein_coding	1.17559	-1.44083	1.76305	-0.817238	0.413793
RP11-350J20.12	antisense	1.17559	-1.44083	1.76305	-0.817238	0.413793
SERPINI2	protein_coding	1.17559	-1.44083	1.76305	-0.817238	0.413793
UBE2F-SCLY	protein_coding	1.17559	-1.44083	1.76305	-0.817238	0.413793
DIRC1	protein_coding	2.34465	-1.43831	1.28052	-1.12322	0.261343
RGS22	protein_coding	2.35199	-1.43583	1.26549	-1.1346	0.256542
RP1-20B11.2	antisense	2.33084	-1.4354	1.24112	-1.15654	0.24746
RP5-1021I20.6	sense_intronic	1.17847	-1.43408	1.81983	-0.788027	0.430681
AL627309.1	protein_coding	1.20067	-1.43376	1.79345	-0.799445	0.424033
RP11-506O24.2	sense_intronic	1.20067	-1.43376	1.79345	-0.799445	0.424033
SERPINC1	protein_coding	1.20067	-1.43376	1.79345	-0.799445	0.424033
SNORA58	snoRNA	4.65283	-1.43288	0.897535	-1.59646	0.110385
LA16c-431H6.6	protein_coding	5.27751	-1.42887	0.847947	-1.6851	0.0919702
FAM189A2	protein_coding	1.16466	-1.42833	1.7662	-0.808698	0.418689
RP11-452G18.1	pseudogene	1.16466	-1.42833	1.7662	-0.808698	0.418689
RGMA	protein_coding	1.13411	-1.42824	1.91141	-0.747218	0.454932
RPS10P28	pseudogene	1.13411	-1.42824	1.91141	-0.747218	0.454932
RPS11P6	pseudogene	1.13411	-1.42824	1.91141	-0.747218	0.454932
STAU2-AS1	lincRNA	1.173	-1.42783	1.80408	-0.791445	0.428685
SMIM2	protein_coding	1.18241	-1.42692	1.75926	-0.811091	0.417314
AC006273.4	lincRNA	2.35648	-1.42603	1.27881	-1.11512	0.264798
CTD-2072I24.1	lincRNA	2.35101	-1.42294	1.27437	-1.11658	0.264173
RP11-10J21.4	antisense	2.32047	-1.42294	1.28954	-1.10345	0.269832
SNORA19	snoRNA	1.17695	-1.42105	1.74502	-0.814348	0.415446
VDAC1P5	pseudogene	1.17695	-1.42105	1.74502	-0.814348	0.415446
AC006273.5	lincRNA	8.83246	-1.42098	0.656051	-2.16596	0.0303144
MOV10L1	protein_coding	3.49195	-1.42012	1.03499	-1.37211	0.170028
WNT2	protein_coding	3.48542	-1.41788	1.05547	-1.34337	0.179153
CTD-2050E21.2	lincRNA	1.17148	-1.41439	1.76239	-0.802542	0.42224
ASCL5	protein_coding	1.14093	-1.41332	1.83406	-0.770595	0.440947
RP11-61L19.2	lincRNA	4.05401	-1.41245	0.950445	-1.4861	0.137254
RP11-175I17.2	pseudogene	1.18089	-1.41159	1.7996	-0.784395	0.432809
RP11-370A5.2	sense_intronic	1.18089	-1.41159	1.7996	-0.784395	0.432809
VIL1	protein_coding	1.18089	-1.41159	1.7996	-0.784395	0.432809
AC097523.1	pseudogene	4.08223	-1.41142	0.981145	-1.43855	0.150279
SMAD5-AS1	antisense	1.14488	-1.40499	1.83171	-0.767038	0.443059
RP4-584D14.6	antisense	2.90609	-1.40479	1.20041	-1.17026	0.241896
CTD-2330K9.3	protein_coding	4.64823	-1.40434	0.914737	-1.53524	0.124724
PTPN6	protein_coding	2.92438	-1.39886	1.15815	-1.20784	0.227109
RP11-619A14.3	lincRNA	5.81412	-1.39327	0.816784	-1.7058	0.0880444
AC011385.2	pseudogene	1.71634	-1.39196	1.48729	-0.935902	0.349324
RN7SL775P	misc_RNA	1.72575	-1.39092	1.48547	-0.93635	0.349093
RP11-302B13.5	protein_coding	1.1517	-1.39008	1.82763	-0.760589	0.446902
ARR3	protein_coding	5.69667	-1.38965	0.810535	-1.71449	0.0864386
RP11-167N5.5	lincRNA	2.83203	-1.38903	1.15663	-1.20092	0.229782
GRIK4	protein_coding	1.14229	-1.38856	1.93275	-0.718436	0.472488
RP11-298D21.1	antisense	2.84978	-1.38837	1.14757	-1.20983	0.226344
CTC-338M12.5	antisense	9.69482	-1.38822	0.635648	-2.18395	0.0289659
CTD-3088G3.8	protein_coding	2.86707	-1.38114	1.1544	-1.19641	0.231536
XXyac-YX65C7_A.4	pseudogene	1.73257	-1.38	1.44596	-0.954387	0.339888
VDAC1P3	pseudogene	4.52367	-1.37981	0.907787	-1.51997	0.128518
TOB1-AS1	processed_transcript	2.8522	-1.37948	1.11414	-1.23816	0.215658
CTD-2341M24.1	lincRNA	4.04333	-1.37773	1.00949	-1.36478	0.172322
C11orf35	protein_coding	2.86448	-1.37649	1.11343	-1.23627	0.21636
MDC1-AS1	antisense	1.72711	-1.37569	1.44662	-0.950965	0.341622
LINC00840	lincRNA	1.6911	-1.37188	1.48312	-0.925001	0.354965
RP3-476K8.4	pseudogene	2.78618	-1.37137	1.30127	-1.05387	0.291943
RP13-653N12.2	lincRNA	6.21461	-1.37105	0.771034	-1.7782	0.0753709
COL18A1-AS2	antisense	2.83529	-1.36772	1.13582	-1.20417	0.228522
SOHLH2	protein_coding	1.69504	-1.36645	1.48202	-0.922016	0.35652
MYO18B	protein_coding	1.71278	-1.36499	1.44134	-0.947027	0.343625
RP11-335G20.7	pseudogene	1.70732	-1.3605	1.42881	-0.952193	0.340999
NFAM1	protein_coding	3.3935	-1.36032	1.03506	-1.31425	0.188763
EEF1A1P29	pseudogene	2.83978	-1.35803	1.1978	-1.13377	0.25689
CTD-2349P21.6	lincRNA	2.85886	-1.35795	1.17156	-1.15909	0.246419
BAI1	protein_coding	5.0865	-1.35711	0.854724	-1.58778	0.112336
AKR1B15	protein_coding	29.9893	-1.35707	0.351948	-3.85588	0.000115313	0.00123247
AC037459.4	protein_coding	1.70186	-1.35636	1.44271	-0.940148	0.347142
PART1	lincRNA	53.7104	-1.35209	0.269496	-5.01709	5.24599e-07	9.54921e-06
AC091633.3	antisense	1.68359	-1.35109	1.46845	-0.920078	0.357532
LINC00957	lincRNA	3.35733	-1.3461	1.03127	-1.30528	0.191798
AP001362.1	protein_coding	5.01774	-1.34196	0.867703	-1.54657	0.121968
RP11-567M16.3	lincRNA	1.71262	-1.34153	1.47722	-0.908146	0.363801
CD79A	protein_coding	1.68208	-1.3415	1.43199	-0.936808	0.348858
RP11-1293J14.1	lincRNA	1.68208	-1.3415	1.43199	-0.936808	0.348858
RP4-751H13.7	antisense	1.68208	-1.3415	1.43199	-0.936808	0.348858
DSC1	protein_coding	1.69148	-1.34043	1.46631	-0.914148	0.360639
AC005262.4	pseudogene	1.66093	-1.34001	1.49479	-0.89645	0.370012
GOLGA8S	protein_coding	3.39864	-1.33862	1.05014	-1.2747	0.202415
RP11-1012A1.4	protein_coding	1.66721	-1.33744	1.56936	-0.852222	0.394091
AC078993.1	miRNA	1.67661	-1.33702	1.45314	-0.920095	0.357523
GRPEL2-AS1	antisense	1.64606	-1.33645	1.49755	-0.892423	0.372166
CXorf58	protein_coding	1.68602	-1.336	1.46707	-0.910656	0.362477
AP000251.3	antisense	1.66381	-1.33564	1.49396	-0.894024	0.371309
PCDHA10	protein_coding	1.65547	-1.33551	1.48782	-0.897627	0.369384
RP1-290I10.7	lincRNA	1.67115	-1.33189	1.51995	-0.876272	0.380882
RP11-468E2.5	lincRNA	6.68463	-1.32881	0.74245	-1.78976	0.0734926
RP11-25B7.1	antisense	1.66229	-1.32643	1.44794	-0.916079	0.359626
RP11-486A14.2	antisense	1.69284	-1.32643	1.46522	-0.905272	0.365321
OR6L2P	pseudogene	1.70225	-1.3239	1.52292	-0.869318	0.384673
WIPF3	protein_coding	1.64115	-1.32333	1.57453	-0.840462	0.400649
SLC22A20	pseudogene	2.1947	-1.31823	1.39731	-0.943407	0.345473
RP11-136I13.1	pseudogene	3.89097	-1.31519	0.950956	-1.38302	0.166659
RNU6-418P	snRNA	1.62476	-1.30888	1.57748	-0.829729	0.406692
ZSCAN5D	protein_coding	2.21927	-1.30735	1.26271	-1.03536	0.300503
KRT18P59	pseudogene	2.18872	-1.30719	1.28712	-1.0156	0.309821
GHR	protein_coding	15.8809	-1.30621	0.486625	-2.68423	0.00726978
TPTE2P3	pseudogene	2.25376	-1.30401	1.32769	-0.982165	0.326019
DNM1P46	pseudogene	2.20101	-1.30354	1.30674	-0.997552	0.318497
B3GNT8	protein_coding	2.20207	-1.30255	1.29297	-1.0074	0.31374
PCMTD1P3	pseudogene	3.84093	-1.30137	1.04223	-1.24864	0.211796
AL035252.1	protein_coding	2.15665	-1.2995	1.3113	-0.991	0.321685
AC004895.4	lincRNA	2.20495	-1.29915	1.26369	-1.02806	0.30392
VMO1	protein_coding	2.19949	-1.29578	1.25723	-1.03066	0.302701
AHCYP2	pseudogene	2.19115	-1.29563	1.29376	-1.00144	0.316613
RP4-784A16.4	antisense	11.5377	-1.29364	0.561045	-2.30576	0.0211239
SLX1B	protein_coding	2.19402	-1.29242	1.26441	-1.02215	0.306709
CTD-2331H12.7	lincRNA	2.16348	-1.29191	1.29652	-0.996446	0.319034
AP006222.2	lincRNA	7.12596	-1.29185	0.705964	-1.82991	0.0672627
AKR1B10	protein_coding	185.434	-1.29125	0.144656	-8.92639	4.40141e-19	2.79241e-17
RP11-456O19.5	lincRNA	4.38259	-1.2906	0.91938	-1.40378	0.160385
RN7SL650P	misc_RNA	2.76193	-1.29009	1.16203	-1.1102	0.266911
RP11-857B24.5	antisense	3.78073	-1.29003	1.01486	-1.27114	0.20368
RP11-111M22.4	sense_intronic	4.37919	-1.28995	0.900346	-1.43272	0.151937
MNX1-AS2	antisense	2.13687	-1.2874	1.33482	-0.964474	0.334808
HIST1H3PS1	pseudogene	3.29489	-1.28711	1.09744	-1.17283	0.240865
XXbac-BPG252P9.10	antisense	2.70478	-1.28649	1.18241	-1.08802	0.276588
RP11-499O7.7	antisense	3.81192	-1.28613	1.06457	-1.20812	0.227
RP13-228J13.1	antisense	2.72986	-1.28288	1.1385	-1.12681	0.259822
LINC00482	lincRNA	2.15856	-1.28266	1.3059	-0.982205	0.325999
HOXD1	protein_coding	2.21419	-1.28005	1.29674	-0.987128	0.32358
RP11-421N8.2	lincRNA	2.1531	-1.27932	1.29169	-0.990424	0.321967
AKR1B10P1	pseudogene	14.1714	-1.27918	0.504341	-2.53634	0.0112019
LA16c-366D3.1	antisense	2.66178	-1.27436	1.19719	-1.06446	0.28712
RP11-219C20.3	lincRNA	2.21814	-1.27431	1.35518	-0.940328	0.34705
RP11-269G24.4	lincRNA	3.29215	-1.26926	1.09698	-1.15704	0.247254
RP11-166P13.4	antisense	2.73911	-1.26809	1.1549	-1.09801	0.2722
RP11-297H3.4	lincRNA	2.67801	-1.26699	1.14724	-1.10437	0.269431
THBS4	protein_coding	4.91525	-1.2661	0.86664	-1.46093	0.144034
UBE2FP2	pseudogene	2.7031	-1.26476	1.14566	-1.10396	0.26961
MARC1	protein_coding	2.1584	-1.26455	1.28593	-0.983368	0.325426
ANKRD24	protein_coding	2.73025	-1.26403	1.15524	-1.09417	0.27388
RNF175	protein_coding	5.40128	-1.26113	0.824022	-1.53045	0.125905
LINC00856	lincRNA	29.6538	-1.26085	0.348546	-3.61747	0.000297494	0.00279313
CLDN10	protein_coding	2.71932	-1.25852	1.1446	-1.09953	0.271537
LINC00299	lincRNA	2.68877	-1.25802	1.13541	-1.10799	0.267867
KB-1507C5.3	sense_intronic	2.14013	-1.258	1.35377	-0.929254	0.352757
RP11-597D13.9	antisense	13.9332	-1.25705	0.507566	-2.47663	0.0132631
RP11-570G20.1	pseudogene	4.35086	-1.2552	0.96414	-1.30189	0.192954
SYBU	protein_coding	30.0551	-1.2542	0.347732	-3.60681	0.00030999	0.00289611
AC093510.1	pseudogene	2.74101	-1.25406	1.19942	-1.04555	0.295769
RP11-128P17.2	lincRNA	16.7813	-1.25337	0.506993	-2.47216	0.0134299
COBL	protein_coding	2.6956	-1.25234	1.13481	-1.10357	0.269779
RP11-1220K2.2	protein_coding	2.6956	-1.25234	1.13481	-1.10357	0.269779
EPHA6	protein_coding	3.27139	-1.25121	1.07999	-1.15854	0.246642
AP000221.1	lincRNA	6.97786	-1.24787	0.747057	-1.67038	0.0948446
KRT18P39	pseudogene	3.20483	-1.24772	1.05449	-1.18324	0.236713
PRKCG	protein_coding	2.1637	-1.24718	1.33499	-0.934224	0.350188
RP11-158I9.5	antisense	18.2179	-1.24578	0.459307	-2.7123	0.00668173
SNORA69	snoRNA	3.24766	-1.2457	1.06366	-1.17115	0.24154
CTD-3065B20.3	antisense	3.19937	-1.24529	1.04731	-1.18904	0.234422
GS1-166A23.2	lincRNA	2.6664	-1.24281	1.15802	-1.07322	0.283175
FILIP1	protein_coding	4.85626	-1.24077	0.925665	-1.3404	0.180114
RP11-114F10.2	lincRNA	2.67975	-1.23904	1.15712	-1.0708	0.284259
BTBD16	protein_coding	3.75825	-1.23678	0.990221	-1.249	0.211667
BEND5	protein_coding	8.56805	-1.23608	0.688859	-1.79438	0.0727519
RNU1-72P	snRNA	2.64714	-1.23589	1.20158	-1.02855	0.30369
DYNLL1P1	pseudogene	3.19526	-1.23581	1.04462	-1.18303	0.236796
ZNF812	protein_coding	6.91644	-1.23522	0.726915	-1.69927	0.0892692
GLRA1	protein_coding	3.1992	-1.23304	1.05415	-1.16971	0.242118
RP11-256L11.3	antisense	3.66357	-1.22706	1.04112	-1.17859	0.238561
ELL3	protein_coding	3.75809	-1.22597	0.982598	-1.24768	0.212148
RPL5P3	pseudogene	6.32328	-1.22594	0.764066	-1.6045	0.108605
AD000684.2	sense_intronic	4.79799	-1.22237	0.881902	-1.38607	0.165727
TM4SF4	protein_coding	3.75945	-1.21929	1.01001	-1.20721	0.227351
RP11-53B2.6	sense_intronic	3.19565	-1.21924	1.06726	-1.1424	0.253288
AC104695.3	antisense	10.5169	-1.21896	0.58644	-2.07858	0.0376557
CASQ2	protein_coding	6.30431	-1.21846	0.824044	-1.47863	0.139239
CTNND2	protein_coding	1.07152	-1.21577	2.00957	-0.604987	0.545188
AC112229.1	pseudogene	3.16251	-1.21426	1.06521	-1.13992	0.254318
CTD-2192J16.26	lincRNA	3.18472	-1.21399	1.08046	-1.12359	0.261188
ZSCAN31	protein_coding	514.228	-1.21308	0.104404	-11.6191	3.29437e-31	4.46004e-29
RP11-419C5.2	pseudogene	5.84669	-1.20971	0.802359	-1.50769	0.131635
IL12A-AS1	antisense	3.69819	-1.20808	0.98229	-1.22986	0.21875
RP11-111A22.1	antisense	2.08876	-1.20728	1.44666	-0.834532	0.403981
RP11-613D13.4	sense_overlapping	4.70521	-1.20651	0.878721	-1.37303	0.169743
DPY19L2	protein_coding	1.0355	-1.20568	2.00075	-0.602616	0.546764
UBE2QL1	protein_coding	148.515	-1.19711	0.173456	-6.90155	5.14365e-12	1.8138e-10
RP11-329J18.2	antisense	4.18353	-1.19676	0.915498	-1.30722	0.191138
IPCEF1	protein_coding	4.2329	-1.19562	0.951459	-1.25661	0.208894
RP11-1020A11.1	sense_intronic	4.19582	-1.1946	0.925011	-1.29144	0.196551
SIX2	protein_coding	6.8336	-1.19253	0.731762	-1.62968	0.10317
AC004067.5	antisense	5.2481	-1.18967	0.843827	-1.40985	0.158584
RBMS3-AS1	antisense	1.04233	-1.18566	1.91632	-0.618718	0.536102
CTD-2619J13.13	lincRNA	1.02118	-1.18518	1.98817	-0.596117	0.551097
PLSCR2	protein_coding	1.05173	-1.18444	1.91152	-0.619633	0.5355
RP11-295K2.3	antisense	1.05173	-1.18444	1.91152	-0.619633	0.5355
RP11-406H21.2	lincRNA	1.05173	-1.18444	1.91152	-0.619633	0.5355
SNORA36	snoRNA	1.05461	-1.17967	1.98878	-0.593162	0.553073
FNDC9	protein_coding	1.52631	-1.17893	1.60416	-0.73492	0.462388
IGLL3P	pseudogene	1.52631	-1.17893	1.60416	-0.73492	0.462388
HIF1A-AS1	lincRNA	2.61147	-1.17828	1.21208	-0.972111	0.330995
TMC3	protein_coding	7.7579	-1.17742	0.687685	-1.71214	0.0868703
TF	protein_coding	1.04627	-1.17676	1.91375	-0.614899	0.538622
ST8SIA2	protein_coding	21.0342	-1.17602	0.450302	-2.61163	0.00901129	0.0460682
KLHDC7B	protein_coding	1.01572	-1.17426	1.91127	-0.614388	0.538959
PASD1	protein_coding	1.01572	-1.17426	1.91127	-0.614388	0.538959
AC003986.6	antisense	16.6071	-1.17225	0.483171	-2.42616	0.0152594
RFPL4B	protein_coding	1.05855	-1.16857	1.90707	-0.612758	0.540036
NBPF18P	antisense	1.028	-1.1662	1.90436	-0.612381	0.540286
RP11-688I9.4	lincRNA	1.028	-1.1662	1.90436	-0.612381	0.540286
RP11-973F15.1	lincRNA	11.323	-1.16482	0.557977	-2.08757	0.0368363
NRN1	protein_coding	1.54542	-1.16224	1.59876	-0.726963	0.467249
REEP1	protein_coding	16.4569	-1.16147	0.477935	-2.43018	0.0150914
AF038458.4	pseudogene	7.7801	-1.16117	0.694712	-1.67144	0.0946352
AC007461.2	lincRNA	1.0625	-1.16074	1.98345	-0.58521	0.558406
CTD-2509G16.5	lincRNA	1.0625	-1.16074	1.98345	-0.58521	0.558406
RP11-543N12.1	antisense	1.0625	-1.16074	1.98345	-0.58521	0.558406
CLDN5	protein_coding	2.07563	-1.15893	1.32394	-0.875365	0.381375
MARK2P9	pseudogene	3.08643	-1.15803	1.10571	-1.04733	0.294949
MYOT	protein_coding	1.0014	-1.1578	2.01764	-0.573839	0.566077
OR7E7P	pseudogene	1.52221	-1.15734	1.60429	-0.721399	0.470664
AC079613.1	sense_overlapping	1.02254	-1.15679	1.84126	-0.628258	0.529835
C15orf60	protein_coding	1.02254	-1.15679	1.84126	-0.628258	0.529835
COX6B2	protein_coding	1.02254	-1.15679	1.84126	-0.628258	0.529835
CPO	protein_coding	1.02254	-1.15679	1.84126	-0.628258	0.529835
MIR3132	miRNA	1.02254	-1.15679	1.84126	-0.628258	0.529835
PLEKHS1	protein_coding	1.02254	-1.15679	1.84126	-0.628258	0.529835
RP11-849N15.1	antisense	1.02254	-1.15679	1.84126	-0.628258	0.529835
RP11-288L9.4	antisense	2.59699	-1.15376	1.18384	-0.974587	0.329765
RP11-402D21.2	antisense	1.56504	-1.153	1.60194	-0.719753	0.471677
LRRC61	protein_coding	1.05703	-1.15273	1.98588	-0.580463	0.561602
RP11-397A16.2	lincRNA	1.05703	-1.15273	1.98588	-0.580463	0.561602
LINGO1	protein_coding	3.09325	-1.15243	1.09439	-1.05303	0.292326
HMGN2P21	pseudogene	1.03482	-1.15158	1.97844	-0.582062	0.560525
TEKT2	protein_coding	2.08352	-1.15133	1.37094	-0.839808	0.401016
SLC35D3	protein_coding	1.52615	-1.15118	1.60301	-0.718137	0.472673
AC010761.9	antisense	1.01708	-1.15077	1.90898	-0.602822	0.546627
AC104777.2	lincRNA	1.01708	-1.15077	1.90898	-0.602822	0.546627
IFNLR1	protein_coding	1.01708	-1.15077	1.90898	-0.602822	0.546627
TIMM9P2	pseudogene	1.01708	-1.15077	1.90898	-0.602822	0.546627
SGK2	protein_coding	2.57979	-1.15004	1.2293	-0.935526	0.349517
SNORD51	snoRNA	4.59461	-1.14942	0.935796	-1.22828	0.219343
RP11-429D19.1	sense_intronic	2.03076	-1.14903	1.35027	-0.850959	0.394792
TRAF6P1	pseudogene	11.6948	-1.14892	0.56312	-2.04028	0.0413225
AC097381.1	protein_coding	1.5439	-1.14866	1.49137	-0.770203	0.441179
CBLN2	protein_coding	1.02648	-1.14856	1.83883	-0.624616	0.532223
CTC-250I14.1	pseudogene	1.02648	-1.14856	1.83883	-0.624616	0.532223
CTD-2024I7.13	antisense	1.02648	-1.14856	1.83883	-0.624616	0.532223
FSBP	protein_coding	1.02648	-1.14856	1.83883	-0.624616	0.532223
MYL10	protein_coding	1.02648	-1.14856	1.83883	-0.624616	0.532223
RP11-407A16.3	lincRNA	21.0457	-1.14751	0.447855	-2.56223	0.0104002	0.0515353
SNORD117	snoRNA	2.05585	-1.14534	1.30135	-0.880116	0.378797
PPM1E	protein_coding	2.06525	-1.14518	1.31298	-0.872205	0.383096
TNFRSF4	protein_coding	1.55618	-1.14515	1.59534	-0.717805	0.472878
SMIM11P1	pseudogene	1.53843	-1.14375	1.49224	-0.766461	0.443402
XXbac-B444P24.14	lincRNA	4.62759	-1.1428	0.886251	-1.28948	0.197232
OR13E1P	pseudogene	1.02936	-1.14278	1.90209	-0.600801	0.547973
RBMX2P3	pseudogene	1.02936	-1.14278	1.90209	-0.600801	0.547973
RP11-839G9.1	antisense	1.02936	-1.14278	1.90209	-0.600801	0.547973
CHDC2	protein_coding	1.48674	-1.1426	1.63861	-0.697298	0.485616
RP11-372E1.6	antisense	1.50788	-1.14254	1.52479	-0.749308	0.453671
CTD-2116N17.1	protein_coding	1.51729	-1.14226	1.53803	-0.742676	0.457678
RP11-80K21.3	lincRNA	1.02102	-1.14198	1.90637	-0.599033	0.549151
MTOR-AS1	antisense	1.03877	-1.14174	1.89728	-0.601778	0.547322
RP11-484O2.1	antisense	1.03877	-1.14174	1.89728	-0.601778	0.547322
RP11-71G12.1	lincRNA	1.03877	-1.14174	1.89728	-0.601778	0.547322
RP11-736E3.1	antisense	1.03877	-1.14174	1.89728	-0.601778	0.547322
WASIR2	antisense	1.03877	-1.14174	1.89728	-0.601778	0.547322
SOX11	protein_coding	2.06919	-1.14151	1.35973	-0.839512	0.401182
RP11-162G10.1	pseudogene	2.05979	-1.14123	1.30073	-0.877376	0.380282
AC012668.2	lincRNA	1.54131	-1.14067	1.59862	-0.713536	0.475514
Z83844.1	antisense	2.02924	-1.13978	1.29716	-0.878674	0.379578
AKR1C4	protein_coding	1.00822	-1.13973	1.93087	-0.590267	0.555012
CTB-60B18.18	lincRNA	0.990472	-1.13973	1.92233	-0.592888	0.553256
RP11-755B10.3	lincRNA	0.990472	-1.13973	1.92233	-0.592888	0.553256
RP11-909N17.3	antisense	0.990472	-1.13973	1.92233	-0.592888	0.553256
AC087793.1	miRNA	4.06582	-1.1396	0.962295	-1.18425	0.236314
AC002553.1	protein_coding	2.56834	-1.13955	1.24586	-0.91467	0.360365
AC010524.4	antisense	3.57162	-1.13952	0.995331	-1.14486	0.252267
RP11-126K1.6	antisense	8.6057	-1.13938	0.651227	-1.74959	0.0801886
GALR2	protein_coding	1.55072	-1.13934	1.53033	-0.744509	0.456569
RP11-145M9.5	antisense	2.07207	-1.1379	1.34482	-0.846135	0.397477
RP11-130C6.1	lincRNA	1.52017	-1.13773	1.53713	-0.740169	0.459198
LINC01018	lincRNA	80.8446	-1.13756	0.220653	-5.15545	2.53026e-07	4.91246e-06
RP11-523O18.5	antisense	2.03212	-1.13717	1.34189	-0.847442	0.396749
MUSTN1	protein_coding	1.51183	-1.13693	1.52359	-0.746216	0.455537
RP11-381K20.5	lincRNA	1.49902	-1.13689	1.64822	-0.689765	0.490342
RP11-1035H13.3	protein_coding	1.53585	-1.13584	1.67988	-0.676142	0.498951
SLC2A12	protein_coding	50.841	-1.13563	0.267902	-4.23896	2.24561e-05	0.000290531
CTD-2293H3.2	antisense	2.54513	-1.1355	1.16132	-0.977766	0.32819
C9orf153	protein_coding	1.0239	-1.13548	1.98359	-0.572438	0.567026
RNU6-195P	snRNA	1.0239	-1.13548	1.98359	-0.572438	0.567026
STARD6	protein_coding	3.56903	-1.13538	0.99018	-1.14664	0.251532
AC110619.2	protein_coding	3.05708	-1.13536	1.06059	-1.07049	0.284397
RP11-74K11.1	pseudogene	3.05708	-1.13536	1.06059	-1.07049	0.284397
RP11-626G11.5	antisense	1.54526	-1.13426	1.53128	-0.740728	0.458858
MIR3619	miRNA	1.53691	-1.13405	1.59954	-0.708984	0.478334
AC019129.1	pseudogene	1.03331	-1.13384	1.83461	-0.618027	0.536558
AF064860.7	lincRNA	1.03331	-1.13384	1.83461	-0.618027	0.536558
CTC-507E2.2	pseudogene	1.03331	-1.13384	1.83461	-0.618027	0.536558
RP11-141M1.3	lincRNA	1.03331	-1.13384	1.83461	-0.618027	0.536558
XKR9	protein_coding	1.03331	-1.13384	1.83461	-0.618027	0.536558
RP11-380D23.2	lincRNA	1.55466	-1.13365	1.52917	-0.741347	0.458483
LINC00592	lincRNA	0.98501	-1.13314	2.02593	-0.559316	0.575946
AL049542.1	pseudogene	1.56407	-1.13268	1.67221	-0.677359	0.498178
RP11-644K8.1	antisense	2.53967	-1.1326	1.16816	-0.969552	0.33227
RP11-246A10.1	lincRNA	1.51471	-1.13248	1.5227	-0.743734	0.457037
TLR2	protein_coding	4.08153	-1.13244	0.932573	-1.21432	0.224625
CBY3	protein_coding	1.50637	-1.13203	1.54003	-0.735073	0.462295
AIFM3	protein_coding	1.52411	-1.13175	1.49461	-0.757222	0.448917
RP11-555G19.1	lincRNA	1.52411	-1.13175	1.49461	-0.757222	0.448917
TREML1	protein_coding	1.52411	-1.13175	1.49461	-0.757222	0.448917
RP11-602N24.3	lincRNA	1.53352	-1.1316	1.60871	-0.70342	0.481794
HCN1	protein_coding	1.00276	-1.13118	1.8489	-0.611814	0.540661
MIR369	miRNA	1.00276	-1.13118	1.8489	-0.611814	0.540661
TMA16P1	pseudogene	1.00276	-1.13118	1.8489	-0.611814	0.540661
AL163953.3	lincRNA	1.99717	-1.13118	1.34602	-0.840385	0.400692
CLEC2B	protein_coding	1.01216	-1.13077	1.92822	-0.586433	0.557585
IGHV1-3	IG_V_gene	1.01216	-1.13077	1.92822	-0.586433	0.557585
RN7SL600P	misc_RNA	1.01216	-1.13077	1.92822	-0.586433	0.557585
RP11-353K11.1	lincRNA	1.01216	-1.13077	1.92822	-0.586433	0.557585
RP11-76P2.4	antisense	1.01216	-1.13077	1.92822	-0.586433	0.557585
SNAP47-AS1	antisense	1.01216	-1.13077	1.92822	-0.586433	0.557585
RP11-715J22.4	lincRNA	3.0639	-1.13052	1.07023	-1.05633	0.290817
BZRAP1	protein_coding	5.63467	-1.1299	0.808615	-1.39733	0.162316
RP11-494H4.3	lincRNA	2.07055	-1.12964	1.34468	-0.840081	0.400863
CALCRL	protein_coding	136.045	-1.12923	0.167785	-6.73021	1.69417e-11	5.6089e-10
RP11-469J4.3	lincRNA	1.5492	-1.12857	1.53012	-0.737565	0.460779
KNOP1P1	pseudogene	2.04	-1.1284	1.29542	-0.871066	0.383718
FAM58CP	pseudogene	3.07619	-1.12801	1.10921	-1.01695	0.309176
AGAP8	protein_coding	6.08946	-1.128	0.760817	-1.48262	0.138175
FGF18	protein_coding	6.12396	-1.12702	0.778664	-1.44737	0.147792
RP11-384C4.3	pseudogene	1.51865	-1.12678	1.48168	-0.760475	0.446971
RP11-540O11.4	antisense	1.51865	-1.12678	1.48168	-0.760475	0.446971
UBE2E1-AS1	antisense	1.51865	-1.12678	1.48168	-0.760475	0.446971
AC006946.17	lincRNA	1.52805	-1.12631	1.53475	-0.733872	0.463026
RP11-178L8.5	sense_intronic	1.52805	-1.12631	1.53475	-0.733872	0.463026
B3GALT2	protein_coding	1.02784	-1.12627	1.90182	-0.592205	0.553713
RN7SL179P	misc_RNA	1.02784	-1.12627	1.90182	-0.592205	0.553713
RPL12P33	pseudogene	1.02784	-1.12627	1.90182	-0.592205	0.553713
GPRC5C	protein_coding	7.59612	-1.12599	0.679745	-1.65648	0.0976239
RP11-379F4.8	sense_intronic	3.5626	-1.12536	0.998061	-1.12755	0.259512
C10orf11	protein_coding	12.7074	-1.12529	0.541124	-2.07955	0.0375668
MKI67IPP1	pseudogene	1.03725	-1.12527	1.89701	-0.593181	0.55306
RP11-466A19.6	sense_intronic	1.03725	-1.12527	1.89701	-0.593181	0.55306
RPS4XP22	pseudogene	1.03725	-1.12527	1.89701	-0.593181	0.55306
RP3-511B24.5	pseudogene	2.03454	-1.12468	1.29587	-0.867896	0.385451
CDH23	protein_coding	0.997294	-1.12367	1.85106	-0.607044	0.543822
GALNT12	protein_coding	0.997294	-1.12367	1.85106	-0.607044	0.543822
OLFML1	protein_coding	0.997294	-1.12367	1.85106	-0.607044	0.543822
RP11-15I11.2	lincRNA	0.997294	-1.12367	1.85106	-0.607044	0.543822
RP11-16B13.1	antisense	0.997294	-1.12367	1.85106	-0.607044	0.543822
RP11-28G8.1	antisense	0.997294	-1.12367	1.85106	-0.607044	0.543822
RP11-320P7.1	lincRNA	0.997294	-1.12367	1.85106	-0.607044	0.543822
RP4-601P9.2	lincRNA	0.997294	-1.12367	1.85106	-0.607044	0.543822
STX18-AS1	antisense	6.06968	-1.12364	0.764028	-1.47069	0.141376
AC108448.2	pseudogene	1.0067	-1.12293	1.84643	-0.608163	0.543079
AC116407.2	protein_coding	1.0067	-1.12293	1.84643	-0.608163	0.543079
CKM	protein_coding	1.0067	-1.12293	1.84643	-0.608163	0.543079
COL20A1	protein_coding	1.0067	-1.12293	1.84643	-0.608163	0.543079
RP11-534L20.4	pseudogene	1.0067	-1.12293	1.84643	-0.608163	0.543079
RP11-889D3.2	lincRNA	1.0067	-1.12293	1.84643	-0.608163	0.543079
ENPP7P2	pseudogene	2.03114	-1.12264	1.39201	-0.80649	0.41996
MIR320A	miRNA	2.51048	-1.12258	1.1741	-0.956122	0.33901
RP11-341G5.1	lincRNA	3.07467	-1.12248	1.102	-1.01859	0.3084
C1orf145	protein_coding	4.05082	-1.12218	0.920525	-1.21906	0.222822
PLEKHB1	protein_coding	4.04248	-1.12188	0.934313	-1.20075	0.229848
RP11-2B6.3	lincRNA	1.53093	-1.12179	1.53387	-0.731349	0.464566
KCNH1-IT1	sense_intronic	4.60667	-1.12176	0.902892	-1.24241	0.214086
ELOVL3	protein_coding	3.58222	-1.12134	1.03939	-1.07885	0.280655
LINC00454	lincRNA	1.52259	-1.12127	1.52034	-0.737514	0.46081
RP11-350J20.9	pseudogene	1.52259	-1.12127	1.52034	-0.737514	0.46081
GLYAT	protein_coding	3.54227	-1.12122	1.00552	-1.11507	0.264822
MIR3164	miRNA	2.48934	-1.12119	1.18259	-0.948076	0.343091
RP11-165J3.6	antisense	2.54391	-1.12051	1.25251	-0.894612	0.370995
JPH1	protein_coding	4.05476	-1.12007	0.925868	-1.20975	0.226375
CTA-503F6.2	lincRNA	1.48264	-1.12006	1.54503	-0.724944	0.468486
NUCB1-AS1	antisense	1.48264	-1.12006	1.54503	-0.724944	0.468486
HMGB1P37	pseudogene	1.49204	-1.11948	1.54276	-0.725635	0.468063
AC004985.12	pseudogene	2.50162	-1.11823	1.17456	-0.952043	0.341075
RP11-135J2.3	lincRNA	5.04113	-1.11775	0.830926	-1.34519	0.178564
CTD-2126E3.1	sense_overlapping	2.49328	-1.11772	1.2088	-0.92465	0.355148
TMEM72-AS1	antisense	3.96105	-1.11688	0.969987	-1.15144	0.249553
AC012363.8	pseudogene	1.50772	-1.11653	1.56246	-0.714595	0.474859
GNRH2	protein_coding	4.96229	-1.11649	0.867489	-1.28704	0.19808
RP11-717A5.2	antisense	2.56666	-1.11627	1.21678	-0.917399	0.358934
AC009005.2	antisense	2.53505	-1.11612	1.21892	-0.915664	0.359843
RP11-506O24.1	antisense	1.51713	-1.11607	1.53673	-0.726264	0.467677
KRT18P55	pseudogene	0.991831	-1.116	1.93819	-0.575797	0.564752
RP11-36N20.1	antisense	0.991831	-1.116	1.93819	-0.575797	0.564752
RP11-432M8.8	pseudogene	0.991831	-1.116	1.93819	-0.575797	0.564752
RP11-126O1.4	antisense	1.00124	-1.11541	1.84857	-0.60339	0.546249
RP11-284F21.7	antisense	1.00124	-1.11541	1.84857	-0.60339	0.546249
IL12B	protein_coding	1.49492	-1.11495	1.54185	-0.723124	0.469604
CTD-2349P21.5	lincRNA	2.48782	-1.11455	1.21393	-0.918134	0.358549
C1orf220	protein_coding	9.52098	-1.11422	0.614851	-1.81218	0.0699578
LINC00173	processed_transcript	2.44786	-1.11393	1.26797	-0.878513	0.379665
RP11-265F19.1	antisense	3.50027	-1.11318	1.00606	-1.10648	0.268518
RBM48P1	pseudogene	1.45603	-1.11266	1.70191	-0.653773	0.513258
RNU1-24P	snRNA	1.51373	-1.11265	1.64352	-0.676997	0.498408
GRIP1	protein_coding	0.970687	-1.11258	2.0135	-0.552559	0.580565
RP11-684B21.1	lincRNA	0.970687	-1.11258	2.0135	-0.552559	0.580565
RP11-187O7.1	pseudogene	3.94673	-1.11196	0.974556	-1.14099	0.253875
RP5-1029F21.3	antisense	2.5001	-1.11193	1.17002	-0.950348	0.341935
CTAGE14P	pseudogene	2.01476	-1.11189	1.2976	-0.856885	0.391508
LINC00441	lincRNA	2.0231	-1.11155	1.34977	-0.823507	0.41022
RP11-582J16.3	antisense	1.98421	-1.11022	1.32105	-0.840409	0.400679
RP11-715J22.6	sense_intronic	2.52519	-1.1097	1.18424	-0.937056	0.34873
GJB7	protein_coding	1.53882	-1.10914	1.59785	-0.694143	0.487592
AC006195.2	pseudogene	0.530376	-1.1087	2.69777	-0.410968	0.681096
AC064874.1	protein_coding	0.530376	-1.1087	2.69777	-0.410968	0.681096
CCNJL	protein_coding	0.530376	-1.1087	2.69777	-0.410968	0.681096
COLEC11	protein_coding	0.530376	-1.1087	2.69777	-0.410968	0.681096
HCAR2	protein_coding	0.530376	-1.1087	2.69777	-0.410968	0.681096
RP11-1080G15.2	lincRNA	0.530376	-1.1087	2.69777	-0.410968	0.681096
RP11-142L1.3	pseudogene	0.530376	-1.1087	2.69777	-0.410968	0.681096
RP11-266O15.3	pseudogene	0.530376	-1.1087	2.69777	-0.410968	0.681096
RP11-529E10.7	lincRNA	0.530376	-1.1087	2.69777	-0.410968	0.681096
RP11-780K2.1	antisense	0.530376	-1.1087	2.69777	-0.410968	0.681096
MACC1	protein_coding	4.51227	-1.10851	0.879555	-1.26031	0.207557
AC004945.1	pseudogene	0.537197	-1.10839	2.68695	-0.412507	0.679968
AC096649.2	antisense	0.537197	-1.10839	2.68695	-0.412507	0.679968
ATF7IP2	protein_coding	0.537197	-1.10839	2.68695	-0.412507	0.679968
CTB-49A3.2	antisense	0.537197	-1.10839	2.68695	-0.412507	0.679968
KRT18P37	pseudogene	0.537197	-1.10839	2.68695	-0.412507	0.679968
MTND5P26	pseudogene	0.537197	-1.10839	2.68695	-0.412507	0.679968
RP11-184B22.2	pseudogene	0.537197	-1.10839	2.68695	-0.412507	0.679968
RP11-402J6.1	antisense	0.537197	-1.10839	2.68695	-0.412507	0.679968
RP11-664H7.2	pseudogene	0.537197	-1.10839	2.68695	-0.412507	0.679968
RP11-775D22.2	antisense	0.537197	-1.10839	2.68695	-0.412507	0.679968
VSX2	protein_coding	0.537197	-1.10839	2.68695	-0.412507	0.679968
snoZ185	snoRNA	0.537197	-1.10839	2.68695	-0.412507	0.679968
CNTN1	protein_coding	0.54114	-1.10821	2.68079	-0.413388	0.679323
CTD-2509G16.2	lincRNA	0.54114	-1.10821	2.68079	-0.413388	0.679323
LINC00599	lincRNA	0.54114	-1.10821	2.68079	-0.413388	0.679323
LINC01010	lincRNA	0.54114	-1.10821	2.68079	-0.413388	0.679323
MIR485	miRNA	0.54114	-1.10821	2.68079	-0.413388	0.679323
MTATP8P1	pseudogene	0.54114	-1.10821	2.68079	-0.413388	0.679323
RP11-345J4.6	pseudogene	0.54114	-1.10821	2.68079	-0.413388	0.679323
RP11-376M2.2	sense_intronic	0.54114	-1.10821	2.68079	-0.413388	0.679323
RP11-45F15.2	antisense	0.54114	-1.10821	2.68079	-0.413388	0.679323
RP11-464C19.2	lincRNA	0.54114	-1.10821	2.68079	-0.413388	0.679323
RP13-46H24.1	antisense	0.54114	-1.10821	2.68079	-0.413388	0.679323
SSTR3	protein_coding	0.54114	-1.10821	2.68079	-0.413388	0.679323
CTD-3035D6.2	lincRNA	1.01352	-1.10815	1.84214	-0.601557	0.547469
OR5BA1P	pseudogene	1.01352	-1.10815	1.84214	-0.601557	0.547469
RP11-461L13.4	lincRNA	1.01352	-1.10815	1.84214	-0.601557	0.547469
RP11-83J16.1	pseudogene	1.01352	-1.10815	1.84214	-0.601557	0.547469
SNORA71D	snoRNA	1.01352	-1.10815	1.84214	-0.601557	0.547469
TTLL13	protein_coding	1.01352	-1.10815	1.84214	-0.601557	0.547469
RP11-435F13.2	pseudogene	1.00411	-1.1081	1.91298	-0.579252	0.562419
RP5-1021I20.1	antisense	3.51756	-1.10804	1.00565	-1.10181	0.270543
FGF13	protein_coding	3.01341	-1.10802	1.07872	-1.02716	0.304343
CACNA1C-AS1	antisense	8.01604	-1.1067	0.67781	-1.63275	0.102521
DLX6	protein_coding	39.17	-1.10651	0.315244	-3.51001	0.000448089	0.00395482
KNOP1P4	pseudogene	1.4934	-1.10478	1.49983	-0.736603	0.461364
RNY4P25	misc_RNA	1.4934	-1.10478	1.49983	-0.736603	0.461364
RP11-64D24.4	antisense	1.4934	-1.10478	1.49983	-0.736603	0.461364
RP11-315J22.5	pseudogene	1.02293	-1.10449	2.00186	-0.551731	0.581132
AL136303.1	miRNA	0.982971	-1.1044	1.94226	-0.568614	0.569618
PDE11A	protein_coding	0.982971	-1.1044	1.94226	-0.568614	0.569618
RP11-430G17.3	lincRNA	0.982971	-1.1044	1.94226	-0.568614	0.569618
ZNF467	protein_coding	0.982971	-1.1044	1.94226	-0.568614	0.569618
MYBPC1	protein_coding	3.49096	-1.10373	1.05327	-1.04791	0.294681
CDH8	protein_coding	1.51115	-1.10365	1.56104	-0.706993	0.479571
HIST1H2AL	protein_coding	1.50174	-1.10359	1.6069	-0.686781	0.49222
7SK	lincRNA	2.51087	-1.10234	1.1805	-0.933798	0.350408
PURG	protein_coding	0.992377	-1.10211	2.04775	-0.538205	0.590436
RP11-46H11.3	lincRNA	0.992377	-1.10211	2.04775	-0.538205	0.590436
IL9	protein_coding	1.00806	-1.10062	1.84427	-0.59678	0.550654
LUZPP1	protein_coding	1.00806	-1.10062	1.84427	-0.59678	0.550654
RP11-428K3.1	antisense	1.00806	-1.10062	1.84427	-0.59678	0.550654
RP11-760D2.12	pseudogene	1.00806	-1.10062	1.84427	-0.59678	0.550654
PPIAP19	pseudogene	2.52027	-1.1005	1.23218	-0.893134	0.371785
HNRNPA1P10	pseudogene	5.98437	-1.0998	0.776846	-1.41572	0.156858
RP11-3B12.4	pseudogene	8.08298	-1.09944	0.726074	-1.51422	0.12997
OR10AB1P	pseudogene	1.48794	-1.09931	1.52227	-0.722154	0.4702
RP11-349G13.3	pseudogene	1.48794	-1.09931	1.52227	-0.722154	0.4702
RP11-421E14.2	sense_intronic	1.51849	-1.09898	1.61106	-0.682149	0.495145
EEF1A1P10	pseudogene	1.99497	-1.09847	1.31925	-0.832647	0.405044
RP4-784A16.3	sense_intronic	1.99497	-1.09847	1.31925	-0.832647	0.405044
AC007163.11	pseudogene	1.01746	-1.09836	1.90538	-0.576455	0.564308
RNU4ATAC18P	snRNA	1.01746	-1.09836	1.90538	-0.576455	0.564308
Vault	misc_RNA	1.01746	-1.09836	1.90538	-0.576455	0.564308
AC079354.5	antisense	2.00778	-1.09817	1.37852	-0.79663	0.425666
CTD-2138O14.1	pseudogene	3.49571	-1.09807	1.04211	-1.0537	0.29202
LINC00376	lincRNA	1.51509	-1.09777	1.55984	-0.70377	0.481576
FPGT-TNNI3K	protein_coding	0.977509	-1.09663	1.92659	-0.569208	0.569215
POU4F3	protein_coding	0.977509	-1.09663	1.92659	-0.569208	0.569215
RP11-621L6.3	lincRNA	0.977509	-1.09663	1.92659	-0.569208	0.569215
MYO1A	protein_coding	2.98816	-1.09615	1.09557	-1.00053	0.317056
LY9	protein_coding	1.45739	-1.0959	1.62669	-0.673701	0.500501
AMIGO3	protein_coding	0.986914	-1.0954	1.93955	-0.564769	0.572231
CTB-161C1.1	antisense	0.986914	-1.0954	1.93955	-0.564769	0.572231
NDST3	protein_coding	0.986914	-1.0954	1.93955	-0.564769	0.572231
PGAM1P6	pseudogene	0.986914	-1.0954	1.93955	-0.564769	0.572231
RP1-249I4.2	lincRNA	1.4668	-1.09527	1.61557	-0.677948	0.497805
RP11-121A14.3	sense_intronic	2.96702	-1.09494	1.09742	-0.997743	0.318404
INHBB	protein_coding	1113.56	-1.09381	0.0895451	-12.2152	2.57972e-34	4.20605e-32
RP11-103J8.1	antisense	1.50022	-1.0938	1.53956	-0.710463	0.477417
RP11-49K24.5	pseudogene	1.50963	-1.09325	1.53735	-0.711124	0.477008
GSTM2	protein_coding	11.4486	-1.09303	0.548727	-1.99194	0.0463782
RP11-290F5.1	lincRNA	1.49188	-1.09253	1.56511	-0.698053	0.485144
H2BFS	pseudogene	1.0026	-1.09098	1.93084	-0.565031	0.572053
AC006116.21	lincRNA	1.47908	-1.09076	1.56814	-0.695578	0.486693
AC005701.1	miRNA	1.012	-1.0905	1.90774	-0.57162	0.567579
ALB	protein_coding	1.012	-1.0905	1.90774	-0.57162	0.567579
RP11-22P4.1	lincRNA	1.012	-1.0905	1.90774	-0.57162	0.567579
RP11-354K4.1	pseudogene	1.012	-1.0905	1.90774	-0.57162	0.567579
RP11-368P15.2	pseudogene	1.012	-1.0905	1.90774	-0.57162	0.567579
RP4-633I8.1	pseudogene	1.012	-1.0905	1.90774	-0.57162	0.567579
TAS2R50	protein_coding	1.012	-1.0905	1.90774	-0.57162	0.567579
RP11-615J4.4	pseudogene	8.43774	-1.08982	0.669355	-1.62817	0.103489
HGFAC	protein_coding	36.393	-1.08879	0.320516	-3.39699	0.000681315	0.00562679
AP000593.6	pseudogene	0.972046	-1.08833	1.94736	-0.558871	0.576249
LINGO3	protein_coding	0.972046	-1.08833	1.94736	-0.558871	0.576249
UOX	pseudogene	0.972046	-1.08833	1.94736	-0.558871	0.576249
AATK-AS1	antisense	0.168888	-1.08785	4.08047	-0.2666	0.789777
AB019438.66	pseudogene	0.168888	-1.08785	4.08047	-0.2666	0.789777
ABCG8	protein_coding	0.168888	-1.08785	4.08047	-0.2666	0.789777
ABI3	protein_coding	0.168888	-1.08785	4.08047	-0.2666	0.789777
ABT1P1	pseudogene	0.163426	-1.08785	4.08047	-0.2666	0.789777
AC002366.3	pseudogene	0.168888	-1.08785	4.08047	-0.2666	0.789777
AC002368.4	antisense	0.163426	-1.08785	4.08047	-0.2666	0.789777
AC002985.3	protein_coding	0.168888	-1.08785	4.08047	-0.2666	0.789777
AC003003.5	sense_intronic	0.163426	-1.08785	4.08047	-0.2666	0.789777
AC003988.1	lincRNA	0.188673	-1.08785	4.08047	-0.2666	0.789777
AC004000.1	miRNA	0.168888	-1.08785	4.08047	-0.2666	0.789777
AC004051.2	lincRNA	0.168888	-1.08785	4.08047	-0.2666	0.789777
AC004448.5	lincRNA	0.163426	-1.08785	4.08047	-0.2666	0.789777
AC004549.6	antisense	0.163426	-1.08785	4.08047	-0.2666	0.789777
AC004609.1	pseudogene	0.168888	-1.08785	4.08047	-0.2666	0.789777
AC004920.3	lincRNA	0.168888	-1.08785	4.08047	-0.2666	0.789777
AC005034.2	pseudogene	0.163426	-1.08785	4.08047	-0.2666	0.789777
AC005040.3	pseudogene	0.163426	-1.08785	4.08047	-0.2666	0.789777
AC005162.5	antisense	0.163426	-1.08785	4.08047	-0.2666	0.789777
AC005235.1	lincRNA	0.168888	-1.08785	4.08047	-0.2666	0.789777
AC005281.2	antisense	0.163426	-1.08785	4.08047	-0.2666	0.789777
AC005355.2	lincRNA	0.168888	-1.08785	4.08047	-0.2666	0.789777
AC005357.1	pseudogene	0.168888	-1.08785	4.08047	-0.2666	0.789777
AC005481.5	protein_coding	0.163426	-1.08785	4.08047	-0.2666	0.789777
AC005537.2	processed_transcript	0.168888	-1.08785	4.08047	-0.2666	0.789777
AC005549.3	protein_coding	0.188673	-1.08785	4.08047	-0.2666	0.789777
AC005779.2	protein_coding	0.163426	-1.08785	4.08047	-0.2666	0.789777
AC006116.12	antisense	0.163426	-1.08785	4.08047	-0.2666	0.789777
AC006129.2	lincRNA	0.163426	-1.08785	4.08047	-0.2666	0.789777
AC006150.1	antisense	0.163426	-1.08785	4.08047	-0.2666	0.789777
AC006150.2	miRNA	0.168888	-1.08785	4.08047	-0.2666	0.789777
AC006262.5	lincRNA	0.163426	-1.08785	4.08047	-0.2666	0.789777
AC006499.3	pseudogene	0.188673	-1.08785	4.08047	-0.2666	0.789777
AC007098.1	antisense	0.188673	-1.08785	4.08047	-0.2666	0.789777
AC007161.5	lincRNA	0.163426	-1.08785	4.08047	-0.2666	0.789777
AC007193.6	lincRNA	0.163426	-1.08785	4.08047	-0.2666	0.789777
AC007251.2	lincRNA	0.188673	-1.08785	4.08047	-0.2666	0.789777
AC007271.3	antisense	0.168888	-1.08785	4.08047	-0.2666	0.789777
AC007278.3	sense_intronic	0.163426	-1.08785	4.08047	-0.2666	0.789777
AC007327.6	pseudogene	0.188673	-1.08785	4.08047	-0.2666	0.789777
AC007386.3	pseudogene	0.168888	-1.08785	4.08047	-0.2666	0.789777
AC007387.2	pseudogene	0.168888	-1.08785	4.08047	-0.2666	0.789777
AC007389.2	pseudogene	0.168888	-1.08785	4.08047	-0.2666	0.789777
AC007464.1	lincRNA	0.163426	-1.08785	4.08047	-0.2666	0.789777
AC007557.2	antisense	0.168888	-1.08785	4.08047	-0.2666	0.789777
AC007679.3	antisense	0.188673	-1.08785	4.08047	-0.2666	0.789777
AC007679.4	pseudogene	0.168888	-1.08785	4.08047	-0.2666	0.789777
AC008268.1	lincRNA	0.168888	-1.08785	4.08047	-0.2666	0.789777
AC008269.2	lincRNA	0.188673	-1.08785	4.08047	-0.2666	0.789777
AC008394.1	protein_coding	0.163426	-1.08785	4.08047	-0.2666	0.789777
AC009120.8	pseudogene	0.188673	-1.08785	4.08047	-0.2666	0.789777
AC009142.1	miRNA	0.168888	-1.08785	4.08047	-0.2666	0.789777
AC009237.10	pseudogene	0.188673	-1.08785	4.08047	-0.2666	0.789777
AC009517.2	pseudogene	0.168888	-1.08785	4.08047	-0.2666	0.789777
AC010095.6	pseudogene	0.168888	-1.08785	4.08047	-0.2666	0.789777
AC010096.2	lincRNA	0.168888	-1.08785	4.08047	-0.2666	0.789777
AC010468.2	antisense	0.188673	-1.08785	4.08047	-0.2666	0.789777
AC011239.1	protein_coding	0.163426	-1.08785	4.08047	-0.2666	0.789777
AC011753.5	sense_intronic	0.163426	-1.08785	4.08047	-0.2666	0.789777
AC011933.2	pseudogene	0.168888	-1.08785	4.08047	-0.2666	0.789777
AC011997.1	protein_coding	0.163426	-1.08785	4.08047	-0.2666	0.789777
AC012074.2	lincRNA	0.168888	-1.08785	4.08047	-0.2666	0.789777
AC012368.1	lincRNA	0.168888	-1.08785	4.08047	-0.2666	0.789777
AC012391.1	miRNA	0.163426	-1.08785	4.08047	-0.2666	0.789777
AC012441.1	pseudogene	0.188673	-1.08785	4.08047	-0.2666	0.789777
AC013429.5	pseudogene	0.163426	-1.08785	4.08047	-0.2666	0.789777
AC013477.1	miRNA	0.188673	-1.08785	4.08047	-0.2666	0.789777
AC015815.8	pseudogene	0.188673	-1.08785	4.08047	-0.2666	0.789777
AC015818.5	pseudogene	0.188673	-1.08785	4.08047	-0.2666	0.789777
AC015849.12	lincRNA	0.168888	-1.08785	4.08047	-0.2666	0.789777
AC015884.1	miRNA	0.163426	-1.08785	4.08047	-0.2666	0.789777
AC016730.1	lincRNA	0.163426	-1.08785	4.08047	-0.2666	0.789777
AC016734.1	pseudogene	0.188673	-1.08785	4.08047	-0.2666	0.789777
AC016735.3	lincRNA	0.168888	-1.08785	4.08047	-0.2666	0.789777
AC016909.2	pseudogene	0.188673	-1.08785	4.08047	-0.2666	0.789777
AC017028.5	miRNA	0.188673	-1.08785	4.08047	-0.2666	0.789777
AC017035.2	pseudogene	0.168888	-1.08785	4.08047	-0.2666	0.789777
AC017048.2	lincRNA	0.168888	-1.08785	4.08047	-0.2666	0.789777
AC017079.3	pseudogene	0.188673	-1.08785	4.08047	-0.2666	0.789777
AC017104.4	pseudogene	0.163426	-1.08785	4.08047	-0.2666	0.789777
AC018506.1	miRNA	0.188673	-1.08785	4.08047	-0.2666	0.789777
AC018630.1	protein_coding	0.163426	-1.08785	4.08047	-0.2666	0.789777
AC018647.3	lincRNA	0.163426	-1.08785	4.08047	-0.2666	0.789777
AC018693.6	antisense	0.188673	-1.08785	4.08047	-0.2666	0.789777
AC018696.1	pseudogene	0.168888	-1.08785	4.08047	-0.2666	0.789777
AC018892.9	pseudogene	0.163426	-1.08785	4.08047	-0.2666	0.789777
AC019084.7	pseudogene	0.168888	-1.08785	4.08047	-0.2666	0.789777
AC019294.1	protein_coding	0.188673	-1.08785	4.08047	-0.2666	0.789777
AC021021.2	lincRNA	0.163426	-1.08785	4.08047	-0.2666	0.789777
AC021188.4	antisense	0.188673	-1.08785	4.08047	-0.2666	0.789777
AC023115.4	lincRNA	0.168888	-1.08785	4.08047	-0.2666	0.789777
AC023672.2	lincRNA	0.188673	-1.08785	4.08047	-0.2666	0.789777
AC024475.1	miRNA	0.188673	-1.08785	4.08047	-0.2666	0.789777
AC024937.4	pseudogene	0.168888	-1.08785	4.08047	-0.2666	0.789777
AC026877.1	miRNA	0.163426	-1.08785	4.08047	-0.2666	0.789777
AC053503.6	antisense	0.188673	-1.08785	4.08047	-0.2666	0.789777
AC061975.1	pseudogene	0.163426	-1.08785	4.08047	-0.2666	0.789777
AC064834.1	lincRNA	0.163426	-1.08785	4.08047	-0.2666	0.789777
AC066612.1	miRNA	0.163426	-1.08785	4.08047	-0.2666	0.789777
AC067959.1	lincRNA	0.163426	-1.08785	4.08047	-0.2666	0.789777
AC068020.1	miRNA	0.168888	-1.08785	4.08047	-0.2666	0.789777
AC068580.1	miRNA	0.168888	-1.08785	4.08047	-0.2666	0.789777
AC068669.1	miRNA	0.188673	-1.08785	4.08047	-0.2666	0.789777
AC068896.1	pseudogene	0.188673	-1.08785	4.08047	-0.2666	0.789777
AC069213.4	pseudogene	0.163426	-1.08785	4.08047	-0.2666	0.789777
AC069294.1	miRNA	0.163426	-1.08785	4.08047	-0.2666	0.789777
AC073071.1	lincRNA	0.163426	-1.08785	4.08047	-0.2666	0.789777
AC073115.6	lincRNA	0.188673	-1.08785	4.08047	-0.2666	0.789777
AC073215.1	miRNA	0.168888	-1.08785	4.08047	-0.2666	0.789777
AC073321.3	antisense	0.163426	-1.08785	4.08047	-0.2666	0.789777
AC074289.1	antisense	0.163426	-1.08785	4.08047	-0.2666	0.789777
AC074366.3	antisense	0.188673	-1.08785	4.08047	-0.2666	0.789777
AC078917.1	miRNA	0.168888	-1.08785	4.08047	-0.2666	0.789777
AC079117.1	antisense	0.188673	-1.08785	4.08047	-0.2666	0.789777
AC079790.2	antisense	0.188673	-1.08785	4.08047	-0.2666	0.789777
AC083855.5	pseudogene	0.163426	-1.08785	4.08047	-0.2666	0.789777
AC084262.2	miRNA	0.163426	-1.08785	4.08047	-0.2666	0.789777
AC084859.1	miRNA	0.168888	-1.08785	4.08047	-0.2666	0.789777
[truncated: 53,244 more rows]

## Sheet: Upregulated log2FC ≥ 0.32
Up-reg	Up-reg
Padj <=0.1	Padj <=0.05
ESM1	ESM1
PTGS2	PTGS2
ANGPTL4	ANGPTL4
EGR1	EGR1
DUSP6	DUSP6
EGR3	EGR3
IGFBP1	IGFBP1
SERPINB2	SERPINB2
CXCL3	CXCL3
MMP1	MMP1
IL1B	IL1B
STC1	STC1
BMP2	BMP2
IL8	IL8
AC003092.1	AC003092.1
HAS2	HAS2
MICALCL	MICALCL
CHAC1	CHAC1
KRTAP2-3	KRTAP2-3
SLC16A6	SLC16A6
IL6	IL6
SPRY2	SPRY2
BMP6	BMP6
SESN2	SESN2
LRFN5	LRFN5
MMP3	MMP3
SPRY4	SPRY4
RP11-366L20.2	RP11-366L20.2
TGM2	TGM2
ASNSP1	ASNSP1
GFPT2	GFPT2
ERRFI1	ERRFI1
LIF	LIF
RP11-54A9.1	RP11-54A9.1
CXCL2	CXCL2
PTX3	PTX3
PMAIP1	PMAIP1
POU2F2	POU2F2
RP11-355I22.2	RP11-355I22.2
ADM2	ADM2
PLAT	PLAT
CDKN1A	CDKN1A
IL1RL1	IL1RL1
AKAP12	AKAP12
ICAM1	ICAM1
TMEM156	TMEM156
PLA2G4A	PLA2G4A
THBD	THBD
HAS2-AS1	HAS2-AS1
RP11-366L20.3	RP11-366L20.3
ADTRP	ADTRP
DUSP5	DUSP5
JHDM1D	JHDM1D
HSD3BP5	HSD3BP5
CD274	CD274
RP11-594N15.3	RP11-594N15.3
ROBO4	ROBO4
VLDLR	VLDLR
KCNJ2	KCNJ2
MTHFD2P5	MTHFD2P5
RPSAP52	RPSAP52
DDIT4	DDIT4
PHLDA1	PHLDA1
DSCAM	DSCAM
LAMC2	LAMC2
EGR2	EGR2
GDNF	GDNF
FZD8	FZD8
FAM167A	FAM167A
IL1A	IL1A
SLC7A2	SLC7A2
GPT2	GPT2
RP11-355I22.7	RP11-355I22.7
ADAMTS6	ADAMTS6
CAMK1G	CAMK1G
VEGFA	VEGFA
KB-1836B5.1	KB-1836B5.1
SH3TC1	SH3TC1
IKZF2	IKZF2
HTR1F	HTR1F
MKX	MKX
PREX1	PREX1
RP11-594N15.2	RP11-594N15.2
IER3	IER3
ITGA2	ITGA2
ASNS	ASNS
EMP1	EMP1
HBEGF	HBEGF
PCK2	PCK2
HMGA2	HMGA2
SH2B3	SH2B3
KRT79	KRT79
HK2	HK2
ISLR2	ISLR2
HK2P1	HK2P1
FAM107B	FAM107B
RP11-390P2.4	RP11-390P2.4
ATF3	ATF3
FERMT1	FERMT1
TSLP	TSLP
PTCHD1	PTCHD1
CDCP1	CDCP1
TFAP2D	TFAP2D
FAM180A	FAM180A
ABCA1	ABCA1
SYT16	SYT16
TMEM200A	TMEM200A
SLC20A1	SLC20A1
MTHFD2	MTHFD2
SLC12A6	SLC12A6
ULBP1	ULBP1
GBX2	GBX2
SLFN5	SLFN5
MAFF	MAFF
RGMB-AS1	RGMB-AS1
C6orf132	C6orf132
JHDM1D-AS1	JHDM1D-AS1
ERN1	ERN1
NKX3-1	NKX3-1
AC137932.5	AC137932.5
TBX2	TBX2
ADAM28	ADAM28
RP11-230G5.2	RP11-230G5.2
ANKRD1	ANKRD1
F2RL1	F2RL1
FOS	FOS
GPR126	GPR126
KCNG1	KCNG1
MIR29B1	MIR29B1
GALNT4	TMEM154
TMEM154	MYB
MYB	NMNAT2
NMNAT2	RELN
RELN	MTHFD2P7
MTHFD2P7	NAV3
NAV3	SH3RF1
SH3RF1	PLAU
PLAU	AC112721.2
AC112721.2	HHIP
HHIP	RP11-221N13.3
RP11-221N13.3	ARHGAP22
ARHGAP22	MARCH4
SNCAIP	LINC00622
MARCH4	INHBA
LINC00622	SOCS3
INHBA	GRPR
SOCS3	AKAP2
GRPR	RP11-181K3.4
AKAP2	SLCO4A1
RP11-181K3.4	FCRLA
LONRF2	PDZD2
SLCO4A1	SEMA7A
FCRLA	PSAT1P4
PDZD2	PSAT1
SEMA7A	RP1-228H13.5
PSAT1P4	PALM2
PSAT1	MT2A
RP1-228H13.5	RNF152
PSAT1P1	SPRED2
PALM2	KCNN4
MT2A	RPS6KA5
RNF152	RP1-232L22__B.1
SPRED2	TRIB1
KCNN4	KRT18P4
RPS6KA5	PODXL
RP1-232L22__B.1	SLC4A7
MIR221	DOCK4
TRIB1	RGMB
KRT18P4	PTPN22
PODXL	DUSP4
SLC4A7	FOXP1
DOCK4	KCTD16
RGMB	SLC38A1
PTPN22	PLAUR
DUSP4	CEP170
FOXP1	SOX9
KCTD16	MT2P1
SLC38A1	RP11-415J8.3
PLAUR	SMURF2
CEP170	FST
SOX9	HMGA1P1
MT2P1	PSAT1P3
RP11-415J8.3	NR4A3
SMURF2	PDE4D
FST	HMGA1P8
HMGA1P1	ST3GAL6
PSAT1P3	HS3ST3A1
PCNPP3	GARS
NR4A3	KBTBD8
RP11-111G23.1	RPLP0P2
RN7SKP16	ZFP69B
PDE4D	ZNF697
HMGA1P8	CEBPG
ST3GAL6	SRGAP1
HS3ST3A1	METRNL
GARS	HS3ST3B1
RP11-22H5.2	TRIB3
KBTBD8	SERPINE1
RPLP0P2	TUBE1
ZFP69B	RHOB
ZNF697	PLCXD2
RP11-400N13.3	C4orf32
CEBPG	PPP1R15A
KCNT2	ADAM19
SRGAP1	RP11-1299A16.3
METRNL	CEP170P1
HS3ST3B1	PTGS1
TRIB3	MTSS1
SERPINE1	JUN
TUBE1	PLK3
RHOB	IL1RN
PLCXD2	ABCA13
C4orf32	CCDC19
FCRLB	ATF4P3
PPP1R15A	SLAMF8
ADAM19	RASSF8
RP11-1299A16.3	ABI3BP
CEP170P1	RP3-341D10.1
PTGS1	LINC00973
MTSS1	NEDD4L
JUN	IL11
PLK3	PKIA
IL1RN	CLDN1
ABCA13	UHRF1BP1
CCDC19	G0S2
ATF4P3	NRROS
SLAMF8	SERPINB8
RASSF8	NIPAL1
ABI3BP	F3
RP3-341D10.1	CBLB
LINC00973	RP11-655C2.3
NEDD4L	APBB2
IL11	FJX1
PKIA	PRDM1
CLDN1	ALDH1A3
UHRF1BP1	ETV5
G0S2	NUPR1
NRROS	ITPRIP
SERPINB8	EIF2S2P3
NIPAL1	MYH15
F3	ODC1
CBLB	DKK1
RP11-655C2.3	ZNF792
APBB2	ELK3
FJX1	ALDH1L2
PRDM1	NEK10
ALDH1A3	SLC6A9
ETV5	INHBA-AS1
NUPR1	DPF3
ITPRIP	CBS
EIF2S2P3	KCNQ5
MYH15	NR2F2
ODC1	CARS
DKK1	LINC00968
ZNF792	SH2D5
FOSL1P1	AMPD3
ELK3	ARHGEF2
ALDH1L2	CEBPB
NEK10	TFPI2
SLC6A9	NFATC2
INHBA-AS1	DLC1
DPF3	FAM84B
CBS	CMKLR1
KCNQ5	LAMA1
NR2F2	ATF4
CARS	PHC2
LINC00968	RP1-79C4.4
SH2D5	DLGAP1-AS2
AMPD3	SCUBE3
ARHGEF2	COL17A1
CEBPB	KIAA1549L
TFPI2	MXD1
NFATC2	RP11-214O1.2
DLC1	CDC42EP2
KRT15	SGIP1
FAM84B	GRPEL2
CMKLR1	RP11-506K6.4
LAMA1	RP11-76E16.2
ATF4	SPSB1
PHC2	HMGA1
RP1-79C4.4	MTHFD2L
DLGAP1-AS2	ITGA3
SCUBE3	CHIC2
COL17A1	ARID3B
KIAA1549L	MT1XP1
AC002480.3	MYO10
MXD1	GRB14
RP11-214O1.2	HMGA1P2
CDC42EP2	EFTUD1
SGIP1	NFKBIZ
GRPEL2	RND3
RP11-506K6.4	MYC
RP11-76E16.2	ABL2
SPSB1	WDFY2
HMGA1	SIPA1L3
MTHFD2L	RP1-203P18.1
ITGA3	UNC5B
STRA6	TNFRSF10B
CHIC2	MTHFD1L
ARID3B	MFSD2A
MT1XP1	ANKRD11
AC010091.1	SYT7
MYO10	DTX4
GRB14	CDK17
HMGA1P2	GADD45A
EFTUD1	IER2
NFKBIZ	DUSP10
RND3	SLC1A4
MYC	SOX4
ABL2	NHSL1
WDFY2	NEFM
SIPA1L3	FGF2
RP1-203P18.1	KRT18
UNC5B	RFX8
TNFRSF10B	NUMB
MTHFD1L	AMZ1
MFSD2A	HTR7
ANKRD11	DCBLD2
SYT7	RP11-1024P17.1
DTX4	ASB1
CDK17	BCL7A
GADD45A	HPCAL1
IER2	SEMA4B
DUSP10	MAST4
SLC1A4	ARHGEF28
SOX4	E2F7
NHSL1	ACRC
NEFM	ANPEP
FGF2	STEAP1
KRT18	STX1A
RFX8	TET3
NUMB	SLCO5A1
AMZ1	TMEM158
HTR7	SOCS2
DCBLD2	CLMP
RP11-1024P17.1	ATF4P4
ASB1	VEGFC
BCL7A	AC137932.1
HPCAL1	RP11-259N19.1
SEMA4B	PIK3CD
MAST4	IFNE
KDR	C2orf16
RP11-47A8.5	RGS4
FOSB	ATP13A3
ARHGEF28	EIF2S2P2
E2F7	ETV4
ACRC	NES
ANPEP	PSPH
STEAP1	RGS20
STX1A	FRMD4A
TET3	MARS
SLCO5A1	RP11-226L15.5
TMEM158	CTH
SOCS2	C7orf63
CLMP	IL7R
ATF4P4	LINC00936
VEGFC	UBALD2
AC137932.1	HERPUD1
RP11-259N19.1	RAC2
PIK3CD	STK4
IFNE	RASGRP3
C2orf16	ADAMTS16
RGS4	RP11-431J24.2
ATP13A3	MMP10
EIF2S2P2	CHST11
ETV4	ZNF419
NES	PGPEP1
PSPH	CCND1
RGS20	RASA3
FRMD4A	EGFR
MARS	ANTXR2
RP11-226L15.5	DUSP1
CTH	SPRED1
C7orf63	ZSWIM4
IL7R	PPFIBP1
LINC00936	TARS
UBALD2	C12orf66
HERPUD1	PPP1R15B
RAC2	PRDM8
STK4	FYN
RASGRP3	MIR146A
AC073130.1	RASSF8-AS1
ADAMTS16	FIBIN
RP11-431J24.2	SPTB
MMP10	GOT1
CHST11	MT1X
ZNF419	ITGB3
PGPEP1	AGO2
CCND1	AFAP1
RASA3	BCAT1
EGFR	TNFAIP3
ANTXR2	RIN2
DUSP1	SMOX
SPRED1	THSD4
ZSWIM4	SLC7A1
PPFIBP1	PTPN12
TARS	TM4SF1
C12orf66	EXPH5
PPP1R15B	WARS
PRDM8	NNMT
FYN	TBX3
MIR146A	JDP2
RASSF8-AS1	RP11-325P15.1
FIBIN	SLC7A5
SPTB	CSGALNACT2
GOT1	PLCXD3
MT1X	CTA-407F11.6
ITGB3	FAM60A
AGO2	AC046143.3
AFAP1	WDR66
RP11-820L6.1	STARD13
BCAT1	EIF4EBP1
TNFAIP3	RAI14
XDH	CASC7
RIN2	DPYSL2
SMOX	IRAK2
THSD4	FGD4
SLC7A1	LRRC8C
PTPN12	ALPL
TM4SF1	LINC00900
EXPH5	FAM43A
WARS	RERE
NNMT	SH3BP5L
TBX3	RSL24D1
JDP2	EVA1A
RP11-325P15.1	AMOTL1
SLC7A5	MT1M
C10orf55	PTPRU
CSGALNACT2	BIRC3
PLCXD3	SMTN
CTA-407F11.6	PHGDH
FAM60A	UBASH3B
AC046143.3	ZBED3
WDR66	SYNPO
STARD13	AGPAT9
EIF4EBP1	TFPI
RAI14	MCL1
CASC7	KLF6
DPYSL2	SLC1A5
IRAK2	NR1D1
FGD4	SYT14
LRRC8C	CTGF
ALPL	SMAGP
LINC00900	OSBP2
FAM43A	FOSL1
AC096677.1	BACH1
RERE	JARID2
SH3BP5L	MARCH3
RSL24D1	BZW1P1
EVA1A	ZNF460
AMOTL1	GLIS3
MT1M	INHBE
PTPRU	DLG1
BIRC3	RGS3
SMTN	PPARD
PHGDH	RASA2
UBASH3B	ATP2B1
ZBED3	RP11-473I1.5
SYNPO	EFHD2
AGPAT9	ZNF773
TFPI	IGF2BP2
MCL1	PITPNC1
KLF6	PELI1
RP11-705C15.2	ITPRIPL2
SLC1A5	SPATA13
NR1D1	PHLDA2
SYT14	XBP1
CTGF	PDCD1LG2
SMAGP	EIF1
OSBP2	SLC39A14
FOSL1	TPBG
BACH1	CTC-459F4.1
JARID2	PAQR5
MARCH3	SGK1
BZW1P1	RSL24D1P1
ZNF460	MAP3K5
GLIS3	YARS
INHBE	FGF5
DLG1	SARS
RGS3	DDR2
PPARD	MID1IP1
RASA2	SAT1
ATP2B1	ASAP2
RP11-473I1.5	MAP4K4
EFHD2	LURAP1L
ZNF773	BTG1
IGF2BP2	RP11-473I1.9
PITPNC1	FAM124A
PELI1	EPRS
ITPRIPL2	TSPAN14
SPATA13	TIMP3
PHLDA2	GPR68
XBP1	CASP4
PDCD1LG2	CPED1
EIF1	SLC8A1
SLC39A14	PDE10A
TPBG	EPAS1
CTC-459F4.1	SIK1
PAQR5	MAFK
SGK1	SLIT2
RSL24D1P1	MTAP
MAP3K5	SLC9A7
YARS	TNFAIP6
FGF5	MMP14
SARS	MEX3C
DDR2	AL589743.1
MID1IP1	BCL10
SAT1	ZNF710
ASAP2	C2CD2
MAP4K4	PHACTR2
LURAP1L	NT5E
BTG1	RIPK4
RP11-473I1.9	TFEB
FAM124A	TNKS1BP1
EPRS	ITGA6
TSPAN14	GATA6
TIMP3	PNP
GPR68	KIAA0754
CASP4	CNIH3
CPED1	MAML3
SLC8A1	KRR1
PDE10A	FMN1
EPAS1	CREBRF
SIK1	DIEXF
MAFK	STX6
SLIT2	MLPH
MTAP	RAPH1
SLC9A7	JMJD1C
TNFAIP6	RP11-700P18.1
MMP14	FMNL2
MEX3C	FAM155A
AL589743.1	INPP5B
BCL10	RPGR
ZNF710	AARS
CTD-3131K8.2	RRP12
C2CD2	APOL6
PHACTR2	NHS
NT5E	SHMT2
RIPK4	EPG5
TFEB	AMIGO2
TNKS1BP1	CSNK1E
ITGA6	LAMB3
GATA6	PDGFRA
MYEF2	TACC2
PNP	LINC00702
KIAA0754	RP11-166D19.1
CNIH3	WDR36
MAML3	CNTNAP3
ARC	RP6-99M1.2
KRR1	SLC1A1
FMN1	SLC35F2
CREBRF	TNS3
XKRX	STK40
DIEXF	RAP1GAP2
STX6	FOXQ1
MLPH	MT-CYB
RAPH1	ABCC9
JMJD1C	EIF5A2
RP11-700P18.1	STEAP1B
FMNL2	ETS1
FAM155A	AP1AR
INPP5B	PER2
RPGR	LINC01060
AARS	CCDC71L
RRP12	ADAMTS1
APOL6	FMNL3
NHS	YES1
SHMT2	UTP3
EPG5	SHROOM2
AMIGO2	RELB
CSNK1E	NOTCH2
LAMB3	STEAP2
PDGFRA	SOWAHC
TACC2	LSM12
LINC00702	TMEM51
RP11-166D19.1	IRGQ
WDR36	RASA1
CNTNAP3	BMPR1B
RP6-99M1.2	BCL2L1
SLC1A1	RAB3B
SLC35F2	TGIF1
TNS3	RP11-274B21.1
STK40	TFRC
RAP1GAP2	SEMA3A
FOXQ1	ECE1
MT-CYB	IRS1
ABCC9	CDK6
EIF5A2	TNFRSF10A
STEAP1B	C10orf2
ETS1	ERCC6
AP1AR	KDM4A
PER2	CPNE8
LINC01060	RICTOR
CCDC71L	NR3C1
ADAMTS1	HIPK2
FMNL3	LEF1
YES1	GEM
UTP3	NIP7
SHROOM2	KLHL28
RELB	ZBTB21
NOTCH2	ZMYND8
AC005014.5	KCTD12
STEAP2	WNT7B
SOWAHC	TRIM62
LSM12	RGS17
TMEM51	FAM129A
IRGQ	ISM1
RASA1	VEPH1
BMPR1B	MYADM
BCL2L1	CREB5
RAB3B	ZCCHC6
TGIF1	NSRP1
RP11-274B21.1	ENPP1
TFRC	ITPR3
SEMA3A	RASAL2
ECE1	POLR3A
IRS1	BMPER
CDK6	EIF2S2P4
TNFRSF10A	CAMK2N1
C10orf2	TIMM44
ERCC6	XYLT1
KDM4A	CDC14A
CPNE8	FHOD3
RICTOR	SEC14L2
NR3C1	JMY
HIPK2	THAP2
LEF1	EDN1
GEM	TGFBR2
NIP7	DSP
KLHL28	C3orf52
ZBTB21	KLF4
ZMYND8	HIN1L
KCTD12	TRIM39
WNT7B	KLHL24
TRIM62	PLXNA1
RGS17	FAM83G
FAM129A	SPTLC2
ISM1	FAM84A
VEPH1	ZBTB38
MYADM	TRAK1
CREB5	KIAA1671
ZCCHC6	MCTP1
NSRP1	ARL4C
ENPP1	XPOTP1
ITPR3	PXN
RASAL2	HIPK3
POLR3A	ANKH
BMPER	RHBDD1
EIF2S2P4	WDR43
CAMK2N1	LINC00941
TIMM44	EIF3C
XYLT1	FER
CDC14A	BNIP3L
GSAP	DDX21
FOXK1	SMAD7
FHOD3	CKAP2L
SEC14L2	SLC38A2
JMY	THBS1
IFNWP19	OSBPL8
THAP2	TPR
EDN1	RBMS2
TGFBR2	CD44
DSP	COL13A1
C3orf52	C9orf91
KLF4	OSBPL6
HIN1L	XPOT
TRIM39	MICAL2
KLHL24	MAP3K7CL
PLXNA1	AKAP11
FAM83G	SYNE3
SPTLC2	PTP4A1
FAM84A	GBP3
ZBTB38	UAP1
TRAK1	SMG9
KIAA1671	SLC43A3
MCTP1	CLDN12
ARL4C	MT1E
XPOTP1	ESF1
PXN	EIF2S2
HIPK3	XPC
ANKH	RIPK2
RHBDD1	CREB3L2
WDR43	IL6STP1
LINC00941	PXK
EIF3C	CPEB4
FER	CD82
BNIP3L	SLC16A3
DDX21	ARAP2
SMAD7	ARHGAP31
CKAP2L	JAG1
SLC38A2	TAF4B
THBS1	KLF12
RP11-46C24.7	YBX3
OSBPL8	KIAA1462
TPR	LINC00565
RBMS2	RP11-173E2.1
CD44	ETV3
COL13A1	FOXC2
C9orf91	LYAR
OSBPL6	NAV2
XPOT	SHC3
MICAL2	ALK
MAP3K7CL	IVNS1ABP
AKAP11	NABP1
SYNE3	TRIB2
PTP4A1	VAC14
GBP3	HEY1
UAP1	BHLHE40
SMG9	ZC3H4
SLC43A3	MECOM
CLDN12	NRIP1
MT1E	FAM110A
ESF1	RNF6
EIF2S2	KLF13
XPC	HNRNPA3P10
RIPK2	AVL9
CREB3L2	MAGI1
IL6STP1	USP36
PXK	MAK16
CPEB4	NAV1
CD82	IRX3
SLC16A3	NARS
TOX2	FRMD6
ARAP2	DNMBP
PARS2	MT1P3
MT-ATP8	SLC35E4
ARHGAP31	SNX9
JAG1	ZFPM2
TAF4B	PAG1
KLF12	PYROXD1
YBX3	ETNK1
KIAA1462	TNFRSF21
LINC00565	RP11-416K24.2
RP11-173E2.1	GNL2
ITGB8	MT-ND4L
ETV3	OTUD4
FOXC2	RP11-64J19.1
LYAR	CHMP1B
NAV2	ATXN2L
RP11-10C24.3	PTPRK
SHC3	GPR39
ALK	ENC1
IVNS1ABP	SLC9A1
NABP1	LINC00662
TRIB2	ZC2HC1A
VAC14	ZEB1
HEY1	FURIN
BHLHE40	IFI16
ZC3H4	BZW1
MECOM	WDR35
NRIP1	TOP1
FAM110A	HSPA9P1
RNF6	KIAA1217
KLF13	ZC3H12C
HNRNPA3P10	UGCG
AVL9	SDCCAG8
MAGI1	CAB39
USP36	SGPL1
MAK16	IRF2BPL
NAV1	SERTAD2
IRX3	ETV1
NARS	HOMER1
FRMD6	USP38
DNMBP	NCR3LG1
MT1P3	NFKB1
SLC35E4	PDGFA
SNX9	PSTPIP2
ZFPM2	DGKI
PAG1	CCDC57
PYROXD1	ATF1
ETNK1	SACS
TNFRSF21	OAF
RP11-416K24.2	SLC37A2
GNL2	RNF44
RAB3IP	ARHGAP24
MT-ND4L	RNF41
OTUD4	DENND3
RP11-64J19.1	DYNC1H1
CHMP1B	CTA-217C2.1
ATXN2L	IARS
PTPRK	STK24
ZNF155	FOXN2
GPR39	NAB1
ENC1	ZDBF2
SLC9A1	CAMTA2
LINC00662	MBD6
ZC2HC1A	TNFRSF10D
ZEB1	ZEB2
FURIN	C5orf30
IFI16	MT-ND1
BZW1	GTF2E1
WDR35	KCTD5
TOP1	ZNF365
HSPA9P1	ZNF462
KIAA1217	RMND1
ZC3H12C	ZNF568
ZNF486	EPHA2
UGCG	AKAP9
SDCCAG8	ST3GAL1
CAB39	CEP120
SGPL1	STC2
IRF2BPL	SETD8
SERTAD2	PNMA2
ETV1	SPHK1
HOMER1	RUNX1
USP38	OSMR
NCR3LG1	CRIM1
NFKB1	NCEH1
PDGFA	NOL9
PSTPIP2	PPP1R3B
DGKI	DNER
CCDC57	PYGB
ATF1	LONP1
SACS	LRRC16A
OAF	AAK1
SLC37A2	SH3PXD2B
RNF44	MT-ND4
ARHGAP24	MRPS24
RNF41	FAM129B
DENND3	ABL1
DYNC1H1	TRIM8
CTA-217C2.1	NPC1
IARS	MARS2
STK24	GTPBP10
FOXN2	NOTCH2NL
NAB1	MET
ZDBF2	NXPH4
CAMTA2	CLIP2
MBD6	TGFBR1
TNFRSF10D	LRIG1
ZEB2	RHBDF2
C5orf30	KPNA4
MT-ND1	KDSR
GTF2E1	BMP2K
KCTD5	SAV1
ZNF365	HIVEP3
ZNF462	MNT
RMND1	CENPF
ZNF568	ACSL4
EPHA2	SNED1
AKAP9	PABPC1P1
ST3GAL1	AC027612.1
CEP120	CSRNP1
STC2	PICALM
SETD8	MAP2K3
PNMA2	TMEM185B
SPHK1	NCOA7
RUNX1	BZW1P2
OSMR	WWTR1
CRIM1	SRFBP1
NCEH1	OGT
ANK2	ABHD5
NOL9	ZSWIM6
PPP1R3B	PID1
DNER	CLTCL1
PYGB	TNFAIP8
LONP1	ZNF217
LRRC16A	GNL3L
AAK1	SGTB
SH3PXD2B	FRMD3
MT-ND4	ATRX
MRPS24	EHD1
FAM129B	LARP1
ABL1	CDK14
TRIM8	CD97
NPC1	AXL
MARS2	C16orf52
AHR	ZNF804A
GTPBP10	UBA6
NOTCH2NL	RNF182
MET	TXLNG
NXPH4	MLLT4
CLIP2	RAB27B
TGFBR1	MARK3
LRIG1	ZNF175
RHBDF2	MON1B
KPNA4	PFKFB3
KDSR	SPIRE1
BMP2K	ZDHHC21
SAV1	HIVEP2
HIVEP3	TBL1X
MNT	HIP1R
CENPF	SDC4
ACSL4	ITPR1
SNED1	CEP290
PABPC1P1	TEAD1
AC027612.1	DRAM1
CSRNP1	RRS1
PICALM	MTND4P12
MAP2K3	R3HCC1L
TMEM185B	UBIAD1
NCOA7	PTPN14
BZW1P2	LACC1
WWTR1	TIPARP
SRFBP1	PRNP
OGT	HAUS6
ABHD5	C17orf51
ZSWIM6	KDM6B
PID1	LRP12
CLTCL1	COTL1
ZNF516	IGF1R
TNFAIP8	ZC3H6
ZNF217	ADAMTS4
GNL3L
SGTB
FRMD3
ATRX
C22orf23
EHD1
LARP1
CDK14
CD97
AXL
C16orf52
ZNF804A
UBA6
RNF182
TXLNG
MLLT4
RAB27B
MARK3
ZNF175
MON1B
PFKFB3
SPIRE1
ZDHHC21
HIVEP2
TBL1X
HIP1R
SDC4
ITPR1
CEP290
TEAD1
DRAM1
RRS1
MTND4P12
R3HCC1L
UBIAD1
PTPN14
LACC1
TIPARP
RFX3
ZNF749
PRNP
HAUS6
C17orf51
KDM6B
LRP12
COTL1
IGF1R
ZC3H6
ADAMTS4
C19orf54

## Sheet: Downregulated log2FC≤ -0.32
Down-reg	Down-reg
Padj <=0.1	Padj <=0.05
ACKR3	ACKR3
RP11-443P15.2	RP11-443P15.2
RP5-952N6.1	RP5-952N6.1
TRIM16L	TRIM16L
AKR1B15	AKR1B15
PART1	PART1
AKR1B10	AKR1B10
LINC00856	LINC00856
SYBU	SYBU
ZSCAN31	ZSCAN31
UBE2QL1	UBE2QL1
ST8SIA2	ST8SIA2
RP11-407A16.3	LINC01018
LINC01018	SLC2A12
SLC2A12	CALCRL
CALCRL	DLX6
DLX6	INHBB
INHBB	HGFAC
HGFAC	CCDC151
CCDC151	SAMD11
SAMD11	LYPD1
LYPD1	FOXS1
FOXS1	RP11-344E13.3
RP11-344E13.3	HSPB3
HSPB3	RERG
RERG	RP1-273G13.3
HKDC1	NXPH3
RP11-356I18.1	HOXC11
RP1-273G13.3	MRGPRF
NXPH3	AKAP6
HOXC11	ABCC2
MRGPRF	RP11-566J3.2
AKAP6	ACTA2-AS1
ABCC2	DUSP5P1
RP11-566J3.2	CORO6
ACTA2-AS1	RP11-802E16.3
DUSP5P1	NPAS4
CORO6	ANKRD33B
LMO3	ZNF488
RP11-128P17.4	MAP3K14
RP11-802E16.3	FHDC1
NPAS4	PKDCC
ANKRD33B	SLC22A25
ZNF488	IFIT1
MAP3K14	SLC12A8
FHDC1	HRCT1
PKDCC	STXBP6
SLC22A25	TMOD1
IFIT1	OSGIN1
SLC12A8	ACVR1C
HRCT1	DCLK2
STXBP6	CMTM8
TMOD1	ADAM33
OSGIN1	HOXA2
ACVR1C	IER5L
DCLK2	CYP39A1
CMTM8	MYLIP
ADAM33	MAP2K6
HOXA2	MFI2-AS1
IER5L	AC139100.2
DHRS13	RP11-73M7.6
CYP39A1	RP11-328N19.1
MYLIP	EPHB3
RP11-213G2.3	PPP1R3C
MAP2K6	RP11-215G15.5
MFI2-AS1	PXN-AS1
PRDM6	EEPD1
AC139100.2	DLX5
RP11-73M7.6	CDS1
RP11-328N19.1	EGF
MAP3K9	HOXA5
EPHB3	FAM46B
CTD-2555O16.4	SDPR
PPP1R3C	SESN3
RP11-215G15.5	CRISPLD1
PXN-AS1	RP11-3B12.1
EEPD1	CDH10
DLX5	LIN7B
CDS1	VAV3
EAF2	RASSF4
EGF	PPM1H
HOXA5	CDCA7
FAM46B	PPFIA4
SDPR	ID2
SESN3	AR
CRISPLD1	LDLRAD4
RP11-3B12.1	HOXA-AS2
CDH10	SLC30A3
LIN7B	C5orf63
VAV3	DDIT4L
RASSF4	LMOD1
PPM1H	HSPA1A
CDCA7	ALDH3A2
FAM115C	TGFB3
PPFIA4	HSPA1B
ID2	LINC01085
AR	ABHD4
LDLRAD4	DUSP8
HOXA-AS2	DGKG
SLC30A3	ID3
C5orf63	CDH18
CTB-175P5.4	SMAD6
DDIT4L	WNT10B
LMOD1	ORC1
HSPA1A	TNK1
ALDH3A2	CNKSR3
TGFB3	AFP
HSPA1B	MEG9
LINC01085	BMF
ABHD4	MAMSTR
DUSP8	NCF2
DGKG	ZCCHC5
ID3	OSR2
CDH18	DACT1
SMAD6	SEPW1
WNT10B	PIR
BRINP1	AKR1C1
ORC1	TRIM16
TNK1	AKR1C3
CNKSR3	CSRP2
AFP	SNAP25
RP11-14N7.2	WNT11
MEG9	LGR5
BMF	EFNA4
MAMSTR	IL15
WHAMMP2	GREM2
NCF2	MICALL2
ZCCHC5	XRCC6BP1
OSR2	POPDC3
EFCAB4A	SLC25A27
RP11-54O7.3	ALS2CL
DACT1	ALDH5A1
SEPW1	TTLL7
PIR	MIR145
HOXA4	GMNN
RP11-227H15.4	IMPA2
AKR1C1	ANKRD6
TRIM16	AC097523.3
AKR1C3	F2RL2
CSRP2	CBR3
SNAP25	CTD-3092A11.2
WNT11	RAB30
LGR5	FZD2
EFNA4	ZNF395
IL15	AKR1C2
CTC-325H20.4	NECAB3
GREM2	GAB1
MICALL2	ARHGAP28
XRCC6BP1	ATOH8
POPDC3	LHX9
RP1-140K8.5	MCEE
SLC25A27	TSPAN2
ALS2CL	C22orf34
ALDH5A1	NAP1L3
TTLL7	NQO1
MIR145	MRVI1
GMNN	FGFR3
IMPA2	PDE5A
ANKRD6	CEBPD
AC097523.3	AC009362.2
F2RL2	SLC2A5
CBR3	SYNPO2
CTD-3092A11.2	ASAP3
RAB30	CDK15
FZD2	TREX1
ZNF395	SLC2A11
AKR1C2	PCDH10
NECAB3	PCDH18
GAB1	TBXA2R
ARHGAP28	CXXC5
ATOH8	HSPA2
LHX9	DISC1
MCEE	CRISPLD2
TSPAN2	PRRT2
C22orf34	HTR2A
NAP1L3	AC079780.3
NQO1	PTGFR
MRVI1	EPDR1
FGFR3	CBR1
PDE5A	LAYN
CEBPD	LRRC45
AC009362.2	ZNF433
SLC2A5	B3GNT1
SYNPO2	ID1
ASAP3	SMARCD3
CDK15	CASC10
TREX1	GSR
SLC2A11	FUT10
PCDH10	GNB3
PCDH18	HDAC10
TBXA2R	CDKN2C
CXXC5	NXPE3
HSPA2	MXD3
DISC1	ARMCX2
CRISPLD2	C10orf10
PRRT2	TRIM45
HTR2A	CSF1
RP11-356J5.12	AC012146.7
AC079780.3	RP11-867G23.10
RGCC	TUBA4A
PTGFR	HCN3
EPDR1	CCDC28B
CBR1	E2F2
LAYN	CD101
LRRC45	GCNT1
ZNF433	OSBPL7
B3GNT1	RP11-527H14.3
ID1	MSC
SMARCD3	FAM198B
CASC10	HECW1
GSR	BMP4
GCNT4	RP11-304L19.5
FUT10	LPPR4
GNB3	MAP3K8
HDAC10	C16orf59
CDKN2C	PRAME
LFNG	NREP
NXPE3	BTN3A3
MXD3	SFN
ARMCX2	CHAF1B
C10orf10	FAM212A
TRIM45	PIK3C2B
CSF1	ADRA2A
AC012146.7	BTN2A3P
RP11-867G23.10	ZNF367
TUBA4A	MBOAT1
HCN3	DAAM2
CCDC28B	RNF122
E2F2	ELAVL2
CD101	PSMB9
GCNT1	BAMBI
OSBPL7	CHSY3
RP11-527H14.3	UNG
MSC	RPL29P19
FAM198B	CUTC
HECW1	SGK3
BMP4	NEURL1B
RP11-304L19.5	TRAF5
LPPR4	POLE2
MAP3K8	SERAC1
MEG8	SYNM
C16orf59	ST6GALNAC5
COX6CP1	MANEAL
PRAME	DUSP15
NREP	FAM69A
BTN3A3	GPR135
SFN	TMEM107
TUBA3FP	RP11-527H14.2
CHAF1B	RHOBTB1
FAM212A	ABCB6
PIK3C2B	RTN4RL1
ADRA2A	AMACR
TTC28-AS1	KLHDC8B
BTN2A3P	PELI3
ZNF367	CYP1B1-AS1
MBOAT1	DPT
DAAM2	TBXAS1
RNF122	CYP1B1
ELAVL2	HTRA3
PSMB9	L3HYPDH
RP11-25K19.1	MIEF2
BAMBI	PARP9
CHSY3	CCDC74A
UNG	LRRC28
RPL29P19	TMEM119
CUTC	BARD1
AMT	MND1
SGK3	LRIG3
NEURL1B	CMBL
TRAF5	HSPA8P7
POLE2	SYTL2
SERAC1	ISG15
SYNM	CXCL12
TP53TG1	UNKL
ST6GALNAC5	ADA
LHX6	DSTNP2
MANEAL	RSBN1L-AS1
DUSP15	SPSB2
FAM69A	P2RX6
GPR135	ACCS
TMEM107	CCDC136
RP11-527H14.2	PLCL2
RHOBTB1	GALT
ABCB6	RXRA
RTN4RL1	TNIP3
AMACR	ITGAE
KLHDC8B	ISCA2
PELI3	RDH10
CYP1B1-AS1	HSPA8P9
RPL24P2	GBP1
CD37	HOXA9
DPT	WISP1
TBXAS1	C20orf112
CYP1B1	ARHGAP20
HTRA3	ADAMTS15
L3HYPDH	TKT
MIEF2	DISP1
PARP9	C1QTNF2
C21orf119	C11orf87
CCDC74A	RAD9A
LRRC28	HOXC10
TMEM119	CCNE2
BARD1	TOB1
MND1	ARL4D
LRIG3	TRIP6
CMBL	LPIN3
HSPA8P7	NUDT18
SYTL2	GPR1
ISG15	LINC00205
CXCL12	SCN2A
UNKL	PLA2G6
ADA	DYNLL1
PCNAP3	EPB41
DSTNP2	HFE
RSBN1L-AS1	HSD17B7
SPSB2	RP11-392O18.2
P2RX6	HSPB8
ACCS	FIGN
CCDC136	HSPA8P1
PLCL2	UNC119
GALT	SPEG
RXRA	CENPM
TNIP3	FAM111B
ITGAE	CAMK2G
ISCA2	MCM10
RDH10	PIK3R1
HSPA8P9	OIP5
GBP1	ANKRD44
HOXA9	FTLP2
WISP1	FAT4
C20orf112	TMEM171
ARHGAP20	STARD4-AS1
ZNF273	TONSL
ADAMTS15	L2HGDH
TKT	RP5-1024G6.8
DISP1	RYR3
C1QTNF2	PCNA
C11orf87	FNDC5
RAD9A	BTN3A1
HOXC10	FTLP3
CCNE2	KIAA1377
TOB1	HOXA3
ARL4D	CARHSP1
TRIP6	ZMYM3
LPIN3	HSPA8P8
NUDT18	PHLDA3
GPR1	RP11-478C6.4
LINC00205	ZNF519
SCN2A	IFI6
PLA2G6	SPIRE2
DYNLL1	GLIPR2
EPB41	TYSND1
HFE	GLYATL2
HSD17B7	DSN1
RP1-151F17.2	MGST1
SHANK3	SAC3D1
RP11-392O18.2	RUSC1
HSPB8	FAM161A
FIGN	HIST1H1C
HSPA8P1	PLXDC1
UNC119	TNFSF9
SPEG	COQ3
CENPM	CA8
FAM111B	RUSC1-AS1
CAMK2G	HOTAIRM1
MCM10	RP11-696N14.1
PIK3R1	CTD-2319I12.1
OIP5	TRIP10
ANKRD44	ATL1
FTLP2	UBA7
FAT4	PASK
HEY2	HINT2
TMEM171	RP11-380G5.3
STARD4-AS1	VSTM4
TONSL	SCN1B
L2HGDH	CCHCR1
RP5-1024G6.8	METAP1D
RYR3	MVK
PCNA	RP11-1094M14.11
FNDC5	ZIC1
PSCA	ACAP3
BTN3A1	PARP10
PXMP4	TWIST1
FTLP3	ARHGAP33
KIAA1377	IL11RA
HOXA3	CDC14B
CARHSP1	MOV10
ZMYM3	TMEM256
HSPA8P8	ROGDI
PHLDA3	NLRX1
RP11-478C6.4	C1orf21
ZNF519	DAAM1
DACT3	GLIS2
TTC32	TSEN54
IFI6	MTMR11
SPIRE2	SFXN5
GLIPR2	RCAN2
TYSND1	CD58
GLYATL2	GSTA4
DSN1	CYB561D2
MGST1	TMEM218
SAC3D1	EZH2
RUSC1	HSPA8P5
FAM161A	TCIRG1
HIST1H1C	HIST1H2AC
DDX12P	TMEM223
PLXDC1	STAT5A
TNFSF9	EPHA5
COQ3	MCM3
CA8	ATP10D
RUSC1-AS1	GINS2
HOTAIRM1	GPX1
RP11-696N14.1	GINS1
CTD-2319I12.1	GLMN
TRIP10	NEDD9
ATL1	TRAPPC2P1
UBA7	ASF1A
SPATA7	ZNF436
PASK	SECTM1
HINT2	SPECC1
RP11-380G5.3	GLA
VSTM4	HSPA8
SCN1B	RFC3
CCHCR1	PRIM1
METAP1D	BAG2
MVK	CABLES1
RP11-1094M14.11	KIAA0101
ZIC1	ANKRD9
ACAP3	RAD54L
PARP10	MLLT11
TWIST1	IFI27L1
ARHGAP33	PDE6D
RP4-706A16.3	CCNE1
IL11RA	ALG6
CDC14B	ZNF608
MOV10	FAH
TMEM256	MR1
ROGDI	HAUS4
ZNF738	FBXO44
NLRX1	JPH2
C1orf21	METTL21A
DAAM1	AGTR1
GLIS2	C12orf52
TSEN54	CRYZ
MTMR11	HDAC11
SFXN5	PEX11B
RCAN2	WDR76
CD58	GNAO1
GSTA4	AMPH
CYB561D2	HSPB1
TMEM218	MRI1
EZH2	PPAPDC1A
HSPA8P5	DCXR
TCIRG1	RAB32
HIST1H2AC	HOXA10
TMEM223	SLC16A9
STAT5A	MAPK12
EPHA5	NEIL3
MCM3	TAP1
ATP10D	TPD52L1
GINS2	WDR91
TRAF1	MVD
GPX1	USP30
GINS1	SPR
GLMN	OLFML2B
NEDD9	SPP1
TRAPPC2P1	NOD1
ASF1A	TPGS1
RPL39	DONSON
ZNF436	BOLA3
COQ10A	APOL2
SECTM1	TXNRD1
SPECC1	TMEM97
GLA	SAP30
ARL6IP1P3	HMGN3
HSPA8	WDR52
RFC3	GLIS1
PRIM1	KLHL23
BAG2	KAZALD1
CABLES1	PDLIM2
KIAA0101	BRIP1
ANKRD9	CHRDL1
RAD54L	FZD7
MLLT11	LMAN2L
FAM171A2	ARHGEF19
IFI27L1	BLVRA
PDE6D	TLE4
CCNE1	IFFO1
ALG6	BIN1
ZNF608	KCNE4
FAH	SLC22A5
MR1	RP11-112J1.1
HAUS4	KIAA1522
FBXO44	PIK3R3
JPH2	GPX1P1
METTL21A	P4HTM
AGTR1	MSRB1
C12orf52	FECH
CRYZ	GUSBP1
HDAC11	PRKCDBP
PEX11B	ISCU
WDR76	SDHAF2
GNAO1	SLC25A42
AMPH	PAQR4
HSPB1	PRRX2
C4orf48	FTL
IMMP1L	MAP1A
DNAJC22	TXNRD3
MRI1	CBX8
PPAPDC1A	BAI2
DCXR	JUND
RAB32	CCDC34
HOXA10	GPRASP2
SLC16A9	LBR
RMDN2	SSBP2
MAPK12	SNN
NEIL3	DRAM2
TAP1	NDUFB1
TPD52L1	LZTS1
C4orf33	PLSCR1
WDR91	PPT2
MVD	ARHGEF25
USP30	STRA13
SPR	SNX18
OLFML2B	GTF2H5
SPP1	MCOLN3
NOD1	PHLPP1
PANX2	SNHG12
TPGS1	FKBPL
DONSON	ANK1
BOLA3
APOL2
TXNRD1
TMEM97
SAP30
HMGN3
WDR52
GLIS1
KLHL23
KAZALD1
RPS15AP38
PDLIM2
BRIP1
CHRDL1
FZD7
ABHD15
LMAN2L
ARHGEF19
VAMP1
BLVRA
TLE4
IFFO1
BIN1
KCNE4
SLC22A5
RP11-112J1.1
MVB12B
KIAA1522
PIK3R3
GPX1P1
P4HTM
MSRB1
FECH
GUSBP1
PRKCDBP
ISCU
SDHAF2
SNRPEP2
SLC25A42
PAQR4
PRRX2
FTL
MAP1A
TXNRD3
CBX8
BAI2
ARSE
JUND
CCDC34
GPRASP2
LBR
SSBP2
SNN
DRAM2
NDUFB1
LZTS1
PLSCR1
PPT2
RP11-680G24.4
ARHGEF25
STRA13
SNX18
GTF2H5
MCOLN3
SIRT3
PHLPP1
SNHG12
FKBPL
ANK1
